# Supplementary material for: A self-powered intracardiac pacemaker in swine model
Source: Nat Commun. 2024 Jan 13;15:507. doi: 10.1038/s41467-023-44510-6 (PMC10787765; doi:10.1038/s41467-023-44510-6)
Supplement: Supplementary file 13 — Source Data [file 41467_2023_44510_MOESM13_ESM.zip]

Archive with 3 entries (3 files):
- Source Data/Source Data for Figure 3e.txt
- Source Data/Source Data for Supplementary Figure 16.TXT
- Source Data/Source Data.xlsx
