# Supplementary material for: A self-powered intracardiac pacemaker in swine model
Source: Nat Commun. 2024 Jan 13;15:507. doi: 10.1038/s41467-023-44510-6 (PMC10787765; doi:10.1038/s41467-023-44510-6)
Supplement: Supplementary file 13 — Source Data [file 41467_2023_44510_MOESM13_ESM.zip › Source Data/Source Data for Figure 3e.txt]

Time (s) Voltage (V)
-0.5	-0.024
-0.49998	0
-0.49996	-0.036
-0.49994	-0.032
-0.49992	-0.036
-0.4999	-0.03
-0.49988	-0.034
-0.49986	-0.034
-0.49984	-0.032
-0.49982	-0.024
-0.4998	-0.034
-0.49978	-0.072
-0.49976	-0.032
-0.49974	-0.034
-0.49972	-0.03
-0.4997	-0.032
-0.49968	-0.02
-0.49966	-0.034
-0.49964	-0.038
-0.49962	-0.044
-0.4996	-0.038
-0.49958	-0.026
-0.49956	-0.034
-0.49954	-0.036
-0.49952	-0.022
-0.4995	-0.028
-0.49948	-0.098
-0.49946	-0.026
-0.49944	-0.026
-0.49942	-0.038
-0.4994	-0.036
-0.49938	-0.024
-0.49936	-0.034
-0.49934	-0.04
-0.49932	-0.03
-0.4993	-0.038
-0.49928	0.012
-0.49926	-0.036
-0.49924	-0.026
-0.49922	-0.032
-0.4992	-0.028
-0.49918	-0.046
-0.49916	-0.028
-0.49914	-0.032
-0.49912	-0.02
-0.4991	-0.024
-0.49908	-0.028
-0.49906	-0.028
-0.49904	-0.078
-0.49902	-0.034
-0.499	-0.038
-0.49898	0.006
-0.49896	-0.034
-0.49894	-0.036
-0.49892	-0.042
-0.4989	-0.034
-0.49888	-0.048
-0.49886	-0.036
-0.49884	-0.04
-0.49882	-0.03
-0.4988	-0.03
-0.49878	-0.028
-0.49876	-0.032
-0.49874	-0.032
-0.49872	-0.032
-0.4987	-0.026
-0.49868	-0.036
-0.49866	-0.026
-0.49864	-0.036
-0.49862	-0.032
-0.4986	-0.034
-0.49858	-0.018
-0.49856	-0.04
-0.49854	-0.03
-0.49852	-0.04
-0.4985	-0.034
-0.49848	-0.036
-0.49846	-0.046
-0.49844	-0.042
-0.49842	-0.036
-0.4984	-0.036
-0.49838	-0.03
-0.49836	-0.034
-0.49834	-0.032
-0.49832	-0.038
-0.4983	-0.03
-0.49828	-0.04
-0.49826	-0.03
-0.49824	-0.032
-0.49822	-0.028
-0.4982	-0.036
-0.49818	-0.03
-0.49816	-0.026
-0.49814	-0.026
-0.49812	-0.032
-0.4981	-0.03
-0.49808	-0.024
-0.49806	-0.03
-0.49804	-0.032
-0.49802	-0.032
-0.498	-0.03
-0.49798	-0.028
-0.49796	-0.028
-0.49794	-0.026
-0.49792	-0.026
-0.4979	-0.038
-0.49788	-0.034
-0.49786	-0.026
-0.49784	-0.014
-0.49782	-0.03
-0.4978	-0.03
-0.49778	-0.022
-0.49776	-0.024
-0.49774	-0.022
-0.49772	-0.032
-0.4977	-0.02
-0.49768	-0.024
-0.49766	-0.038
-0.49764	-0.024
-0.49762	-0.04
-0.4976	-0.03
-0.49758	-0.032
-0.49756	-0.034
-0.49754	-0.02
-0.49752	-0.03
-0.4975	-0.032
-0.49748	-0.024
-0.49746	-0.026
-0.49744	-0.03
-0.49742	-0.03
-0.4974	-0.034
-0.49738	-0.02
-0.49736	-0.018
-0.49734	-0.026
-0.49732	-0.028
-0.4973	-0.038
-0.49728	-0.032
-0.49726	-0.03
-0.49724	-0.028
-0.49722	-0.03
-0.4972	-0.022
-0.49718	-0.026
-0.49716	-0.024
-0.49714	-0.036
-0.49712	-0.022
-0.4971	-0.02
-0.49708	-0.018
-0.49706	-0.024
-0.49704	-0.024
-0.49702	-0.022
-0.497	-0.02
-0.49698	-0.028
-0.49696	-0.022
-0.49694	-0.016
-0.49692	-0.024
-0.4969	-0.03
-0.49688	-0.026
-0.49686	-0.026
-0.49684	-0.024
-0.49682	-0.018
-0.4968	-0.028
-0.49678	-0.016
-0.49676	-0.022
-0.49674	-0.03
-0.49672	-0.024
-0.4967	-0.014
-0.49668	-0.014
-0.49666	-0.026
-0.49664	-0.026
-0.49662	-0.026
-0.4966	-0.022
-0.49658	-0.026
-0.49656	-0.026
-0.49654	-0.034
-0.49652	-0.026
-0.4965	-0.014
-0.49648	-0.026
-0.49646	-0.034
-0.49644	-0.03
-0.49642	-0.034
-0.4964	-0.028
-0.49638	-0.026
-0.49636	-0.022
-0.49634	-0.024
-0.49632	-0.032
-0.4963	-0.02
-0.49628	-0.028
-0.49626	-0.028
-0.49624	-0.01
-0.49622	-0.03
-0.4962	-0.022
-0.49618	-0.03
-0.49616	-0.036
-0.49614	-0.02
-0.49612	-0.024
-0.4961	-0.022
-0.49608	-0.016
-0.49606	-0.026
-0.49604	-0.016
-0.49602	-0.026
-0.496	-0.024
-0.49598	-0.028
-0.49596	-0.016
-0.49594	-0.024
-0.49592	-0.032
-0.4959	-0.03
-0.49588	-0.008
-0.49586	-0.028
-0.49584	-0.024
-0.49582	-0.026
-0.4958	-0.022
-0.49578	-0.02
-0.49576	-0.016
-0.49574	-0.018
-0.49572	-0.016
-0.4957	-0.024
-0.49568	-0.004
-0.49566	-0.012
-0.49564	-0.018
-0.49562	-0.01
-0.4956	-0.014
-0.49558	-0.034
-0.49556	-0.018
-0.49554	-0.016
-0.49552	-0.014
-0.4955	-0.014
-0.49548	-0.012
-0.49546	-0.02
-0.49544	-0.018
-0.49542	-0.01
-0.4954	0.014
-0.49538	-0.022
-0.49536	-0.02
-0.49534	-0.006
-0.49532	-0.016
-0.4953	-0.006
-0.49528	-0.01
-0.49526	-0.01
-0.49524	-0.012
-0.49522	-0.014
-0.4952	-0.018
-0.49518	-0.02
-0.49516	-0.018
-0.49514	-0.008
-0.49512	-0.01
-0.4951	-0.018
-0.49508	-0.014
-0.49506	-0.014
-0.49504	-0.002
-0.49502	-0.066
-0.495	-0.008
-0.49498	-0.002
-0.49496	-0.012
-0.49494	-0.008
-0.49492	0.002
-0.4949	-0.006
-0.49488	-0.01
-0.49486	-0.01
-0.49484	-0.002
-0.49482	-0.014
-0.4948	-0.008
-0.49478	-0.026
-0.49476	-0.002
-0.49474	-0.002
-0.49472	0.016
-0.4947	-0.002
-0.49468	-0.006
-0.49466	-0.006
-0.49464	-0.006
-0.49462	-0.008
-0.4946	-0.01
-0.49458	0.008
-0.49456	-0.02
-0.49454	-0.006
-0.49452	-0.006
-0.4945	-0.012
-0.49448	-0.008
-0.49446	0.01
-0.49444	0.008
-0.49442	0.002
-0.4944	0
-0.49438	-0.002
-0.49436	-0.006
-0.49434	0.006
-0.49432	-0.004
-0.4943	-0.006
-0.49428	-0.032
-0.49426	-0.004
-0.49424	-0.014
-0.49422	-0.004
-0.4942	-0.01
-0.49418	-0.02
-0.49416	0
-0.49414	-0.018
-0.49412	-0.01
-0.4941	0
-0.49408	-0.004
-0.49406	0.002
-0.49404	-0.01
-0.49402	0.002
-0.494	0
-0.49398	0.004
-0.49396	-0.006
-0.49394	0
-0.49392	0
-0.4939	-0.006
-0.49388	-0.01
-0.49386	-0.006
-0.49384	-0.004
-0.49382	-0.008
-0.4938	-0.004
-0.49378	-0.004
-0.49376	0.014
-0.49374	-0.008
-0.49372	0
-0.4937	-0.008
-0.49368	0.004
-0.49366	-0.014
-0.49364	0.006
-0.49362	0
-0.4936	0
-0.49358	0.006
-0.49356	0.01
-0.49354	-0.004
-0.49352	0.006
-0.4935	-0.024
-0.49348	0.004
-0.49346	0.006
-0.49344	0.028
-0.49342	0.038
-0.4934	0.004
-0.49338	0.018
-0.49336	0.002
-0.49334	0.008
-0.49332	-0.002
-0.4933	0.016
-0.49328	0.008
-0.49326	0.004
-0.49324	0.012
-0.49322	0.004
-0.4932	0.048
-0.49318	0.014
-0.49316	-0.004
-0.49314	0.006
-0.49312	0.008
-0.4931	0
-0.49308	0.01
-0.49306	0.012
-0.49304	-0.002
-0.49302	0.002
-0.493	0.012
-0.49298	0.02
-0.49296	0.014
-0.49294	0.014
-0.49292	0.01
-0.4929	0.014
-0.49288	0.016
-0.49286	0.006
-0.49284	0.014
-0.49282	0.018
-0.4928	0.012
-0.49278	0.014
-0.49276	0.006
-0.49274	0.008
-0.49272	0.022
-0.4927	0.008
-0.49268	0.018
-0.49266	0.008
-0.49264	0.018
-0.49262	0.002
-0.4926	0.016
-0.49258	0.022
-0.49256	0.02
-0.49254	0.018
-0.49252	0.016
-0.4925	0.012
-0.49248	0.022
-0.49246	0.002
-0.49244	0.008
-0.49242	0.012
-0.4924	-0.002
-0.49238	0.01
-0.49236	0.01
-0.49234	0.012
-0.49232	0.014
-0.4923	0.014
-0.49228	0.028
-0.49226	0.02
-0.49224	0.008
-0.49222	0.018
-0.4922	0.04
-0.49218	0.026
-0.49216	0.014
-0.49214	0.016
-0.49212	0.012
-0.4921	0.012
-0.49208	0.014
-0.49206	0.012
-0.49204	0.014
-0.49202	0.016
-0.492	0.006
-0.49198	0.022
-0.49196	0.016
-0.49194	0.014
-0.49192	0.014
-0.4919	0.014
-0.49188	0.02
-0.49186	0.022
-0.49184	0.018
-0.49182	0.014
-0.4918	0.01
-0.49178	0.026
-0.49176	0.018
-0.49174	0.018
-0.49172	0.014
-0.4917	0.02
-0.49168	0.022
-0.49166	0.016
-0.49164	0.018
-0.49162	0.014
-0.4916	0.02
-0.49158	0.022
-0.49156	0.022
-0.49154	0.026
-0.49152	0.018
-0.4915	0.01
-0.49148	0.016
-0.49146	0.024
-0.49144	0.036
-0.49142	0.032
-0.4914	0.024
-0.49138	0.018
-0.49136	0.024
-0.49134	0.024
-0.49132	0.018
-0.4913	0.026
-0.49128	0.018
-0.49126	0.014
-0.49124	0.012
-0.49122	0.034
-0.4912	0.034
-0.49118	0.02
-0.49116	0.026
-0.49114	0.026
-0.49112	0.018
-0.4911	0.078
-0.49108	0.008
-0.49106	-0.028
-0.49104	0.018
-0.49102	0.03
-0.491	0.028
-0.49098	0.016
-0.49096	0.018
-0.49094	0.02
-0.49092	0.024
-0.4909	0.022
-0.49088	-0.048
-0.49086	0.026
-0.49084	0.026
-0.49082	0.028
-0.4908	0.008
-0.49078	0.022
-0.49076	0.026
-0.49074	0.028
-0.49072	0.026
-0.4907	0.028
-0.49068	0.026
-0.49066	0.028
-0.49064	0.028
-0.49062	0.018
-0.4906	0.024
-0.49058	0.024
-0.49056	0.036
-0.49054	0.036
-0.49052	0.024
-0.4905	0.028
-0.49048	0.03
-0.49046	0.026
-0.49044	0.022
-0.49042	0.028
-0.4904	0.02
-0.49038	0.024
-0.49036	0.016
-0.49034	0.03
-0.49032	0.02
-0.4903	0.028
-0.49028	0.024
-0.49026	0.02
-0.49024	0.028
-0.49022	0.026
-0.4902	0.034
-0.49018	0.02
-0.49016	0.028
-0.49014	0.024
-0.49012	0.034
-0.4901	0.038
-0.49008	0.034
-0.49006	0.036
-0.49004	0.03
-0.49002	0.036
-0.49	0.03
-0.48998	0.028
-0.48996	0.026
-0.48994	0.032
-0.48992	0.028
-0.4899	0.04
-0.48988	0.024
-0.48986	0.026
-0.48984	0
-0.48982	0.028
-0.4898	0.026
-0.48978	0.036
-0.48976	0.028
-0.48974	0.024
-0.48972	0.04
-0.4897	0.042
-0.48968	0.026
-0.48966	0.016
-0.48964	0.032
-0.48962	0.018
-0.4896	0.024
-0.48958	0.022
-0.48956	0.042
-0.48954	0.04
-0.48952	-0.004
-0.4895	0.022
-0.48948	0.018
-0.48946	0.028
-0.48944	0.032
-0.48942	0.03
-0.4894	0.02
-0.48938	0.03
-0.48936	0.018
-0.48934	0.026
-0.48932	0.034
-0.4893	0.04
-0.48928	0.022
-0.48926	0.028
-0.48924	0.026
-0.48922	0.024
-0.4892	0.028
-0.48918	0.032
-0.48916	0.022
-0.48914	0.038
-0.48912	0.034
-0.4891	0.024
-0.48908	0.042
-0.48906	0.034
-0.48904	0.032
-0.48902	0.022
-0.489	0.044
-0.48898	0.036
-0.48896	0.028
-0.48894	0.032
-0.48892	0.022
-0.4889	0.032
-0.48888	0.018
-0.48886	0.032
-0.48884	0.032
-0.48882	0.036
-0.4888	0.024
-0.48878	0.026
-0.48876	0.034
-0.48874	0.038
-0.48872	0.03
-0.4887	0.028
-0.48868	0.036
-0.48866	0.03
-0.48864	0.028
-0.48862	0.018
-0.4886	0.022
-0.48858	0.018
-0.48856	0.026
-0.48854	0.02
-0.48852	0.03
-0.4885	0.03
-0.48848	0.022
-0.48846	0.034
-0.48844	0.034
-0.48842	0.022
-0.4884	0.03
-0.48838	0.038
-0.48836	0.028
-0.48834	0.03
-0.48832	0.032
-0.4883	0.032
-0.48828	0.022
-0.48826	0.016
-0.48824	0.024
-0.48822	0.03
-0.4882	0.02
-0.48818	0.024
-0.48816	0.022
-0.48814	0.03
-0.48812	0.028
-0.4881	0.038
-0.48808	0.044
-0.48806	0.084
-0.48804	0.026
-0.48802	0.022
-0.488	0.026
-0.48798	0.018
-0.48796	0.02
-0.48794	0.022
-0.48792	0.03
-0.4879	0.022
-0.48788	0.03
-0.48786	0.026
-0.48784	0.016
-0.48782	0.018
-0.4878	0.02
-0.48778	0.022
-0.48776	0.026
-0.48774	0.018
-0.48772	0.03
-0.4877	0.024
-0.48768	0.02
-0.48766	0.018
-0.48764	0.012
-0.48762	0.024
-0.4876	0.02
-0.48758	0.028
-0.48756	0.032
-0.48754	0.012
-0.48752	-0.01
-0.4875	0.01
-0.48748	0.024
-0.48746	0.016
-0.48744	0.022
-0.48742	0.028
-0.4874	0.018
-0.48738	0.026
-0.48736	0.024
-0.48734	0.02
-0.48732	0.026
-0.4873	0.024
-0.48728	0.022
-0.48726	0.014
-0.48724	0.018
-0.48722	0.02
-0.4872	0.022
-0.48718	0.008
-0.48716	0.016
-0.48714	0.014
-0.48712	0.02
-0.4871	0.024
-0.48708	0.02
-0.48706	0.024
-0.48704	0.024
-0.48702	0.018
-0.487	0.032
-0.48698	0.022
-0.48696	0.016
-0.48694	0.02
-0.48692	0.016
-0.4869	0.03
-0.48688	0.024
-0.48686	0.018
-0.48684	0.028
-0.48682	0.014
-0.4868	0.024
-0.48678	-0.032
-0.48676	0.018
-0.48674	0.02
-0.48672	0.036
-0.4867	0.022
-0.48668	0.026
-0.48666	0.036
-0.48664	0.032
-0.48662	0.024
-0.4866	0.016
-0.48658	0.012
-0.48656	-0.006
-0.48654	0.02
-0.48652	0.022
-0.4865	0.016
-0.48648	0.016
-0.48646	0.03
-0.48644	0.01
-0.48642	0.024
-0.4864	0.014
-0.48638	0.022
-0.48636	0.016
-0.48634	0.024
-0.48632	0.024
-0.4863	0.012
-0.48628	0.026
-0.48626	0.022
-0.48624	0.024
-0.48622	0.02
-0.4862	0.018
-0.48618	0.014
-0.48616	0.016
-0.48614	0.026
-0.48612	0.004
-0.4861	0.01
-0.48608	0.024
-0.48606	0.016
-0.48604	0.016
-0.48602	0.01
-0.486	0.018
-0.48598	0.018
-0.48596	0.022
-0.48594	0.02
-0.48592	0.02
-0.4859	-0.01
-0.48588	0.016
-0.48586	0.008
-0.48584	0.01
-0.48582	0.01
-0.4858	0.008
-0.48578	0.006
-0.48576	-0.006
-0.48574	0.012
-0.48572	0.01
-0.4857	0.014
-0.48568	0.022
-0.48566	0.014
-0.48564	0.02
-0.48562	0.008
-0.4856	0.008
-0.48558	0.014
-0.48556	0.004
-0.48554	0.002
-0.48552	0.01
-0.4855	0.014
-0.48548	-0.004
-0.48546	0.004
-0.48544	-0.002
-0.48542	0
-0.4854	0.014
-0.48538	0.008
-0.48536	0.016
-0.48534	-0.008
-0.48532	0.004
-0.4853	0
-0.48528	0.008
-0.48526	0.008
-0.48524	0.006
-0.48522	0.014
-0.4852	0.006
-0.48518	0.006
-0.48516	0.004
-0.48514	0.002
-0.48512	0.008
-0.4851	0
-0.48508	-0.008
-0.48506	0
-0.48504	0
-0.48502	-0.004
-0.485	0.014
-0.48498	0.006
-0.48496	-0.018
-0.48494	0.006
-0.48492	0.014
-0.4849	0.016
-0.48488	0.014
-0.48486	0.022
-0.48484	0.008
-0.48482	0.004
-0.4848	0.002
-0.48478	0.012
-0.48476	0.002
-0.48474	-0.01
-0.48472	-0.004
-0.4847	0.006
-0.48468	0.004
-0.48466	0.004
-0.48464	-0.002
-0.48462	-0.006
-0.4846	0.01
-0.48458	-0.046
-0.48456	0.008
-0.48454	0.004
-0.48452	0.002
-0.4845	-0.006
-0.48448	0.004
-0.48446	0.012
-0.48444	0.006
-0.48442	0.006
-0.4844	-0.004
-0.48438	-0.002
-0.48436	-0.006
-0.48434	-0.004
-0.48432	0
-0.4843	0.002
-0.48428	-0.002
-0.48426	-0.004
-0.48424	0
-0.48422	0.004
-0.4842	-0.008
-0.48418	0.014
-0.48416	-0.004
-0.48414	-0.008
-0.48412	0.002
-0.4841	0.008
-0.48408	-0.008
-0.48406	-0.008
-0.48404	-0.004
-0.48402	-0.006
-0.484	-0.012
-0.48398	0
-0.48396	0.044
-0.48394	-0.006
-0.48392	0.01
-0.4839	-0.004
-0.48388	0.004
-0.48386	-0.018
-0.48384	0.004
-0.48382	-0.048
-0.4838	0.004
-0.48378	-0.014
-0.48376	0.004
-0.48374	-0.006
-0.48372	-0.022
-0.4837	-0.012
-0.48368	-0.008
-0.48366	0
-0.48364	-0.008
-0.48362	0
-0.4836	-0.002
-0.48358	-0.004
-0.48356	-0.012
-0.48354	-0.006
-0.48352	-0.018
-0.4835	-0.008
-0.48348	-0.004
-0.48346	-0.014
-0.48344	-0.01
-0.48342	-0.004
-0.4834	-0.012
-0.48338	-0.008
-0.48336	-0.022
-0.48334	0.026
-0.48332	-0.022
-0.4833	0
-0.48328	-0.008
-0.48326	-0.006
-0.48324	-0.026
-0.48322	-0.05
-0.4832	-0.016
-0.48318	-0.018
-0.48316	-0.008
-0.48314	-0.016
-0.48312	-0.028
-0.4831	-0.018
-0.48308	-0.004
-0.48306	-0.02
-0.48304	-0.014
-0.48302	-0.018
-0.483	-0.012
-0.48298	-0.012
-0.48296	-0.02
-0.48294	-0.016
-0.48292	-0.004
-0.4829	-0.012
-0.48288	-0.006
-0.48286	-0.018
-0.48284	-0.026
-0.48282	-0.024
-0.4828	-0.026
-0.48278	-0.016
-0.48276	-0.024
-0.48274	-0.018
-0.48272	-0.008
-0.4827	-0.014
-0.48268	-0.026
-0.48266	-0.014
-0.48264	-0.014
-0.48262	-0.024
-0.4826	-0.006
-0.48258	-0.004
-0.48256	-0.022
-0.48254	-0.014
-0.48252	-0.018
-0.4825	-0.024
-0.48248	-0.024
-0.48246	-0.026
-0.48244	-0.018
-0.48242	-0.024
-0.4824	-0.016
-0.48238	-0.022
-0.48236	-0.03
-0.48234	-0.014
-0.48232	-0.016
-0.4823	-0.018
-0.48228	-0.016
-0.48226	-0.02
-0.48224	-0.024
-0.48222	-0.022
-0.4822	-0.016
-0.48218	-0.022
-0.48216	-0.014
-0.48214	-0.028
-0.48212	-0.024
-0.4821	-0.028
-0.48208	-0.018
-0.48206	-0.028
-0.48204	-0.024
-0.48202	-0.024
-0.482	-0.024
-0.48198	-0.028
-0.48196	-0.03
-0.48194	-0.024
-0.48192	-0.02
-0.4819	-0.016
-0.48188	-0.026
-0.48186	-0.03
-0.48184	-0.024
-0.48182	-0.016
-0.4818	-0.02
-0.48178	-0.016
-0.48176	-0.01
-0.48174	-0.016
-0.48172	-0.024
-0.4817	-0.024
-0.48168	-0.03
-0.48166	-0.018
-0.48164	-0.03
-0.48162	-0.016
-0.4816	-0.024
-0.48158	-0.02
-0.48156	-0.016
-0.48154	-0.016
-0.48152	-0.008
-0.4815	-0.026
-0.48148	-0.018
-0.48146	-0.018
-0.48144	-0.024
-0.48142	-0.018
-0.4814	-0.028
-0.48138	-0.024
-0.48136	-0.024
-0.48134	-0.024
-0.48132	-0.024
-0.4813	-0.022
-0.48128	-0.026
-0.48126	-0.026
-0.48124	-0.022
-0.48122	-0.026
-0.4812	-0.032
-0.48118	-0.026
-0.48116	-0.026
-0.48114	-0.028
-0.48112	-0.02
-0.4811	-0.02
-0.48108	-0.03
-0.48106	-0.018
-0.48104	-0.03
-0.48102	-0.022
-0.481	-0.026
-0.48098	-0.03
-0.48096	-0.036
-0.48094	-0.03
-0.48092	-0.034
-0.4809	-0.024
-0.48088	-0.028
-0.48086	-0.032
-0.48084	-0.03
-0.48082	-0.022
-0.4808	-0.026
-0.48078	-0.022
-0.48076	-0.026
-0.48074	-0.028
-0.48072	-0.032
-0.4807	-0.026
-0.48068	-0.028
-0.48066	-0.024
-0.48064	-0.03
-0.48062	-0.04
-0.4806	-0.038
-0.48058	-0.034
-0.48056	-0.028
-0.48054	-0.026
-0.48052	-0.038
-0.4805	-0.03
-0.48048	-0.034
-0.48046	-0.032
-0.48044	-0.024
-0.48042	-0.032
-0.4804	-0.028
-0.48038	-0.026
-0.48036	-0.032
-0.48034	-0.03
-0.48032	-0.038
-0.4803	-0.038
-0.48028	-0.03
-0.48026	-0.016
-0.48024	-0.034
-0.48022	-0.036
-0.4802	-0.032
-0.48018	-0.03
-0.48016	-0.032
-0.48014	-0.018
-0.48012	-0.016
-0.4801	-0.026
-0.48008	-0.024
-0.48006	-0.03
-0.48004	-0.034
-0.48002	-0.03
-0.48	-0.032
-0.47998	-0.03
-0.47996	-0.032
-0.47994	-0.038
-0.47992	-0.034
-0.4799	-0.044
-0.47988	-0.03
-0.47986	-0.062
-0.47984	-0.03
-0.47982	-0.03
-0.4798	-0.028
-0.47978	-0.034
-0.47976	-0.036
-0.47974	-0.012
-0.47972	-0.024
-0.4797	-0.028
-0.47968	-0.028
-0.47966	-0.03
-0.47964	-0.03
-0.47962	-0.03
-0.4796	-0.03
-0.47958	-0.032
-0.47956	-0.032
-0.47954	-0.02
-0.47952	-0.034
-0.4795	-0.036
-0.47948	-0.028
-0.47946	-0.032
-0.47944	-0.034
-0.47942	-0.03
-0.4794	-0.068
-0.47938	-0.028
-0.47936	-0.032
-0.47934	-0.024
-0.47932	-0.024
-0.4793	-0.03
-0.47928	-0.028
-0.47926	-0.03
-0.47924	-0.026
-0.47922	-0.022
-0.4792	-0.032
-0.47918	-0.04
-0.47916	-0.036
-0.47914	-0.034
-0.47912	-0.032
-0.4791	-0.03
-0.47908	-0.042
-0.47906	-0.024
-0.47904	-0.036
-0.47902	-0.034
-0.479	-0.028
-0.47898	-0.036
-0.47896	-0.028
-0.47894	-0.032
-0.47892	-0.034
-0.4789	-0.038
-0.47888	-0.042
-0.47886	-0.04
-0.47884	-0.04
-0.47882	-0.028
-0.4788	-0.046
-0.47878	-0.036
-0.47876	-0.036
-0.47874	-0.032
-0.47872	-0.042
-0.4787	-0.032
-0.47868	-0.03
-0.47866	-0.022
-0.47864	-0.036
-0.47862	-0.034
-0.4786	-0.03
-0.47858	-0.034
-0.47856	-0.034
-0.47854	-0.028
-0.47852	-0.038
-0.4785	-0.04
-0.47848	-0.044
-0.47846	-0.032
-0.47844	-0.044
-0.47842	-0.026
-0.4784	-0.034
-0.47838	-0.026
-0.47836	-0.02
-0.47834	-0.022
-0.47832	-0.034
-0.4783	-0.034
-0.47828	-0.02
-0.47826	-0.032
-0.47824	-0.028
-0.47822	-0.032
-0.4782	-0.032
-0.47818	-0.03
-0.47816	-0.032
-0.47814	-0.026
-0.47812	-0.028
-0.4781	-0.026
-0.47808	-0.03
-0.47806	-0.03
-0.47804	-0.03
-0.47802	-0.026
-0.478	-0.034
-0.47798	-0.034
-0.47796	-0.024
-0.47794	-0.032
-0.47792	-0.026
-0.4779	-0.02
-0.47788	-0.034
-0.47786	-0.036
-0.47784	-0.018
-0.47782	-0.032
-0.4778	-0.032
-0.47778	-0.024
-0.47776	-0.028
-0.47774	-0.03
-0.47772	-0.03
-0.4777	-0.03
-0.47768	-0.034
-0.47766	-0.034
-0.47764	-0.032
-0.47762	-0.026
-0.4776	-0.028
-0.47758	-0.03
-0.47756	-0.042
-0.47754	-0.022
-0.47752	-0.028
-0.4775	-0.034
-0.47748	-0.032
-0.47746	-0.03
-0.47744	-0.03
-0.47742	-0.034
-0.4774	-0.026
-0.47738	-0.022
-0.47736	-0.022
-0.47734	-0.02
-0.47732	-0.026
-0.4773	-0.022
-0.47728	-0.018
-0.47726	-0.028
-0.47724	-0.018
-0.47722	-0.02
-0.4772	-0.02
-0.47718	-0.026
-0.47716	-0.034
-0.47714	-0.03
-0.47712	-0.026
-0.4771	-0.022
-0.47708	-0.02
-0.47706	-0.024
-0.47704	-0.014
-0.47702	-0.028
-0.477	-0.026
-0.47698	-0.03
-0.47696	-0.018
-0.47694	-0.022
-0.47692	-0.012
-0.4769	-0.032
-0.47688	-0.028
-0.47686	-0.028
-0.47684	-0.03
-0.47682	-0.032
-0.4768	-0.036
-0.47678	-0.034
-0.47676	-0.034
-0.47674	-0.032
-0.47672	-0.028
-0.4767	-0.03
-0.47668	-0.028
-0.47666	-0.038
-0.47664	-0.022
-0.47662	-0.026
-0.4766	-0.03
-0.47658	-0.032
-0.47656	-0.022
-0.47654	-0.026
-0.47652	-0.034
-0.4765	-0.036
-0.47648	-0.028
-0.47646	-0.038
-0.47644	-0.028
-0.47642	-0.03
-0.4764	-0.024
-0.47638	-0.022
-0.47636	-0.028
-0.47634	-0.032
-0.47632	-0.026
-0.4763	-0.024
-0.47628	-0.024
-0.47626	-0.026
-0.47624	-0.026
-0.47622	-0.026
-0.4762	-0.02
-0.47618	-0.024
-0.47616	-0.02
-0.47614	-0.026
-0.47612	-0.024
-0.4761	-0.014
-0.47608	-0.02
-0.47606	-0.024
-0.47604	-0.028
-0.47602	-0.032
-0.476	-0.02
-0.47598	-0.018
-0.47596	-0.02
-0.47594	-0.024
-0.47592	-0.014
-0.4759	-0.016
-0.47588	-0.018
-0.47586	-0.018
-0.47584	-0.026
-0.47582	-0.014
-0.4758	-0.012
-0.47578	-0.012
-0.47576	-0.02
-0.47574	-0.026
-0.47572	-0.012
-0.4757	-0.01
-0.47568	-0.016
-0.47566	-0.018
-0.47564	-0.018
-0.47562	-0.008
-0.4756	-0.01
-0.47558	-0.008
-0.47556	-0.012
-0.47554	-0.004
-0.47552	-0.002
-0.4755	-0.018
-0.47548	-0.018
-0.47546	-0.016
-0.47544	0.006
-0.47542	-0.018
-0.4754	-0.02
-0.47538	-0.056
-0.47536	-0.014
-0.47534	-0.016
-0.47532	-0.016
-0.4753	-0.014
-0.47528	-0.03
-0.47526	0.004
-0.47524	-0.004
-0.47522	-0.016
-0.4752	-0.014
-0.47518	-0.012
-0.47516	0.012
-0.47514	-0.006
-0.47512	-0.018
-0.4751	-0.004
-0.47508	-0.028
-0.47506	-0.012
-0.47504	-0.018
-0.47502	-0.008
-0.475	-0.02
-0.47498	-0.004
-0.47496	-0.01
-0.47494	0
-0.47492	0.004
-0.4749	-0.004
-0.47488	-0.002
-0.47486	0.002
-0.47484	0
-0.47482	0.002
-0.4748	-0.004
-0.47478	-0.01
-0.47476	-0.006
-0.47474	-0.006
-0.47472	-0.018
-0.4747	-0.014
-0.47468	-0.008
-0.47466	-0.004
-0.47464	-0.008
-0.47462	-0.014
-0.4746	-0.006
-0.47458	0.002
-0.47456	-0.008
-0.47454	0
-0.47452	-0.016
-0.4745	-0.002
-0.47448	-0.012
-0.47446	0
-0.47444	-0.024
-0.47442	-0.006
-0.4744	-0.002
-0.47438	-0.01
-0.47436	0.004
-0.47434	-0.038
-0.47432	-0.002
-0.4743	-0.006
-0.47428	-0.016
-0.47426	-0.014
-0.47424	0.002
-0.47422	0
-0.4742	-0.002
-0.47418	-0.01
-0.47416	0.018
-0.47414	-0.004
-0.47412	-0.004
-0.4741	0.002
-0.47408	-0.008
-0.47406	-0.006
-0.47404	0.002
-0.47402	0.004
-0.474	0.006
-0.47398	-0.016
-0.47396	-0.002
-0.47394	0
-0.47392	0.002
-0.4739	0.01
-0.47388	0.004
-0.47386	0.006
-0.47384	0.004
-0.47382	0.006
-0.4738	-0.004
-0.47378	-0.004
-0.47376	-0.002
-0.47374	0.004
-0.47372	0.002
-0.4737	-0.006
-0.47368	-0.004
-0.47366	-0.004
-0.47364	0
-0.47362	-0.012
-0.4736	-0.074
-0.47358	0.008
-0.47356	0.01
-0.47354	0
-0.47352	0.012
-0.4735	0.01
-0.47348	-0.02
-0.47346	0.014
-0.47344	0.014
-0.47342	0.002
-0.4734	0.006
-0.47338	0.006
-0.47336	0.004
-0.47334	0.004
-0.47332	0.006
-0.4733	0
-0.47328	0.01
-0.47326	0.008
-0.47324	0.006
-0.47322	0.006
-0.4732	0.042
-0.47318	0.004
-0.47316	0.006
-0.47314	0.012
-0.47312	0.016
-0.4731	0.014
-0.47308	0.014
-0.47306	0.012
-0.47304	0.01
-0.47302	0.014
-0.473	-0.002
-0.47298	0.012
-0.47296	0.01
-0.47294	-0.006
-0.47292	0.012
-0.4729	0.016
-0.47288	0.014
-0.47286	0.02
-0.47284	0.016
-0.47282	0.016
-0.4728	0.018
-0.47278	0.006
-0.47276	0.02
-0.47274	0.018
-0.47272	0.018
-0.4727	0.018
-0.47268	0.01
-0.47266	0.014
-0.47264	0.01
-0.47262	0.016
-0.4726	0.012
-0.47258	0.016
-0.47256	0.004
-0.47254	0.014
-0.47252	0.016
-0.4725	0.012
-0.47248	0.022
-0.47246	0.012
-0.47244	0.014
-0.47242	0.012
-0.4724	0.018
-0.47238	0.02
-0.47236	0.02
-0.47234	0.014
-0.47232	0.014
-0.4723	0.004
-0.47228	0.01
-0.47226	0.008
-0.47224	0.006
-0.47222	0.022
-0.4722	0.016
-0.47218	0.012
-0.47216	0.006
-0.47214	0.028
-0.47212	0.014
-0.4721	0.022
-0.47208	0.026
-0.47206	0.018
-0.47204	0.018
-0.47202	0.012
-0.472	0.016
-0.47198	0.024
-0.47196	0.006
-0.47194	0.01
-0.47192	-0.002
-0.4719	0.01
-0.47188	0.02
-0.47186	0.016
-0.47184	0.018
-0.47182	0.014
-0.4718	0.014
-0.47178	-0.024
-0.47176	0.01
-0.47174	0.022
-0.47172	-0.01
-0.4717	0.026
-0.47168	0.018
-0.47166	0.03
-0.47164	0.02
-0.47162	0.02
-0.4716	0.018
-0.47158	0.018
-0.47156	0.016
-0.47154	0.022
-0.47152	0.018
-0.4715	0.018
-0.47148	0.018
-0.47146	0.016
-0.47144	0.022
-0.47142	0.022
-0.4714	0.022
-0.47138	0.03
-0.47136	0.026
-0.47134	0.012
-0.47132	0.036
-0.4713	0.024
-0.47128	0.006
-0.47126	0.024
-0.47124	0.02
-0.47122	0.03
-0.4712	0.022
-0.47118	0.016
-0.47116	0.022
-0.47114	0.04
-0.47112	0.024
-0.4711	0.02
-0.47108	0.02
-0.47106	0.028
-0.47104	0.024
-0.47102	0.032
-0.471	0.026
-0.47098	0.014
-0.47096	0.022
-0.47094	0.014
-0.47092	0.02
-0.4709	0.032
-0.47088	0.026
-0.47086	0.02
-0.47084	0.032
-0.47082	0.024
-0.4708	0.016
-0.47078	0.02
-0.47076	0.028
-0.47074	0.036
-0.47072	0.018
-0.4707	0.026
-0.47068	0.016
-0.47066	0.028
-0.47064	0.026
-0.47062	0.016
-0.4706	0.026
-0.47058	0.04
-0.47056	0.058
-0.47054	0.03
-0.47052	0.028
-0.4705	0.032
-0.47048	0.03
-0.47046	0.028
-0.47044	0.032
-0.47042	0.036
-0.4704	0.026
-0.47038	0.012
-0.47036	0.042
-0.47034	0.028
-0.47032	0.03
-0.4703	0.042
-0.47028	0.034
-0.47026	0.024
-0.47024	0.04
-0.47022	0.034
-0.4702	0.024
-0.47018	0.032
-0.47016	0.024
-0.47014	0.032
-0.47012	0.034
-0.4701	0.022
-0.47008	0.024
-0.47006	0.026
-0.47004	0.02
-0.47002	0.028
-0.47	0.022
-0.46998	0.03
-0.46996	0.038
-0.46994	0.036
-0.46992	0.022
-0.4699	0.028
-0.46988	0.028
-0.46986	0.018
-0.46984	0.018
-0.46982	0.026
-0.4698	0.024
-0.46978	0.012
-0.46976	0.03
-0.46974	0.024
-0.46972	0.01
-0.4697	0.02
-0.46968	0.024
-0.46966	0.028
-0.46964	0.024
-0.46962	0.026
-0.4696	0.032
-0.46958	0.032
-0.46956	0.018
-0.46954	0.03
-0.46952	0.024
-0.4695	0.03
-0.46948	0.024
-0.46946	0.028
-0.46944	0.03
-0.46942	0.024
-0.4694	0.022
-0.46938	0.036
-0.46936	0.034
-0.46934	0.04
-0.46932	0.024
-0.4693	0.032
-0.46928	0.03
-0.46926	0.034
-0.46924	0.038
-0.46922	0.04
-0.4692	0.032
-0.46918	0.028
-0.46916	0.032
-0.46914	0.024
-0.46912	0.026
-0.4691	0.04
-0.46908	0.036
-0.46906	0.028
-0.46904	0.016
-0.46902	0.02
-0.469	0.026
-0.46898	0.026
-0.46896	0.032
-0.46894	0.022
-0.46892	0.032
-0.4689	0.022
-0.46888	0.018
-0.46886	0.026
-0.46884	0.022
-0.46882	0.032
-0.4688	0.018
-0.46878	0.028
-0.46876	0.022
-0.46874	0.026
-0.46872	0.032
-0.4687	0.034
-0.46868	0.024
-0.46866	0.034
-0.46864	0.034
-0.46862	0.034
-0.4686	0.024
-0.46858	0.026
-0.46856	0.03
-0.46854	0.03
-0.46852	0.032
-0.4685	0.036
-0.46848	0.022
-0.46846	0.014
-0.46844	0.034
-0.46842	0.024
-0.4684	0.022
-0.46838	0.024
-0.46836	0.04
-0.46834	0.03
-0.46832	0.034
-0.4683	0.038
-0.46828	0.036
-0.46826	0.034
-0.46824	0.038
-0.46822	0.026
-0.4682	0.022
-0.46818	0.04
-0.46816	0.02
-0.46814	0.018
-0.46812	0.014
-0.4681	0.032
-0.46808	0.022
-0.46806	0.03
-0.46804	0.028
-0.46802	0.028
-0.468	0.024
-0.46798	0.016
-0.46796	0.024
-0.46794	0.03
-0.46792	0.05
-0.4679	0.04
-0.46788	0.034
-0.46786	0.028
-0.46784	0.02
-0.46782	-0.02
-0.4678	0.02
-0.46778	0.012
-0.46776	0.024
-0.46774	0.02
-0.46772	0.022
-0.4677	0.024
-0.46768	0.014
-0.46766	0.028
-0.46764	0.02
-0.46762	0.022
-0.4676	0.038
-0.46758	0.032
-0.46756	0.028
-0.46754	0.018
-0.46752	0.024
-0.4675	0.024
-0.46748	0.012
-0.46746	0.016
-0.46744	0.024
-0.46742	0.018
-0.4674	0.016
-0.46738	0.024
-0.46736	0.024
-0.46734	0.022
-0.46732	0.03
-0.4673	0.022
-0.46728	0.018
-0.46726	0.038
-0.46724	0.02
-0.46722	0.024
-0.4672	0.018
-0.46718	0.052
-0.46716	0.022
-0.46714	0.022
-0.46712	0.014
-0.4671	0.026
-0.46708	0.014
-0.46706	0.018
-0.46704	0.018
-0.46702	0.02
-0.467	0.026
-0.46698	0.028
-0.46696	0.03
-0.46694	0.024
-0.46692	0.026
-0.4669	0.03
-0.46688	0.026
-0.46686	0.016
-0.46684	0.024
-0.46682	0.024
-0.4668	0.018
-0.46678	0.01
-0.46676	0.028
-0.46674	0.02
-0.46672	0.01
-0.4667	0.022
-0.46668	0.028
-0.46666	0.024
-0.46664	0.014
-0.46662	0.02
-0.4666	0.02
-0.46658	0.028
-0.46656	0.02
-0.46654	0.024
-0.46652	0.016
-0.4665	0.018
-0.46648	0.01
-0.46646	0.02
-0.46644	0.018
-0.46642	0.016
-0.4664	0.02
-0.46638	0.012
-0.46636	0.016
-0.46634	0.008
-0.46632	0.012
-0.4663	0.018
-0.46628	0.014
-0.46626	0.012
-0.46624	0.02
-0.46622	0.01
-0.4662	0.02
-0.46618	0.02
-0.46616	0.022
-0.46614	0.018
-0.46612	0.014
-0.4661	0.028
-0.46608	0.036
-0.46606	0.018
-0.46604	0.014
-0.46602	0.014
-0.466	0.012
-0.46598	0.014
-0.46596	0.01
-0.46594	0.016
-0.46592	0.012
-0.4659	0.012
-0.46588	0.022
-0.46586	0.016
-0.46584	0.028
-0.46582	0.01
-0.4658	0.018
-0.46578	0.016
-0.46576	0.028
-0.46574	-0.014
-0.46572	0.04
-0.4657	0.01
-0.46568	0.004
-0.46566	0.018
-0.46564	0.008
-0.46562	0.002
-0.4656	0.02
-0.46558	-0.004
-0.46556	-0.016
-0.46554	0.002
-0.46552	0.014
-0.4655	0.012
-0.46548	0.01
-0.46546	0.01
-0.46544	0.01
-0.46542	0.002
-0.4654	0.014
-0.46538	0.01
-0.46536	0.004
-0.46534	0.04
-0.46532	0.01
-0.4653	0.002
-0.46528	0.014
-0.46526	0.008
-0.46524	0.01
-0.46522	0.008
-0.4652	0.008
-0.46518	0.014
-0.46516	0.014
-0.46514	0.008
-0.46512	0.016
-0.4651	0.01
-0.46508	-0.006
-0.46506	0.008
-0.46504	0.022
-0.46502	0.002
-0.465	0.006
-0.46498	0.008
-0.46496	0.004
-0.46494	0.012
-0.46492	-0.004
-0.4649	0.008
-0.46488	0
-0.46486	0
-0.46484	0.012
-0.46482	0.008
-0.4648	-0.002
-0.46478	0.006
-0.46476	0.008
-0.46474	0.01
-0.46472	0.004
-0.4647	0.014
-0.46468	-0.046
-0.46466	0.002
-0.46464	0
-0.46462	0.008
-0.4646	0
-0.46458	0
-0.46456	-0.002
-0.46454	-0.004
-0.46452	0.048
-0.4645	0
-0.46448	0.004
-0.46446	0.006
-0.46444	0.006
-0.46442	0.004
-0.4644	0.002
-0.46438	0.008
-0.46436	0
-0.46434	0
-0.46432	-0.004
-0.4643	-0.046
-0.46428	0
-0.46426	0
-0.46424	-0.008
-0.46422	0
-0.4642	-0.002
-0.46418	-0.046
-0.46416	0.006
-0.46414	-0.002
-0.46412	0.004
-0.4641	0
-0.46408	0
-0.46406	-0.002
-0.46404	-0.006
-0.46402	-0.002
-0.464	0.004
-0.46398	0.002
-0.46396	-0.004
-0.46394	-0.004
-0.46392	0.002
-0.4639	0.004
-0.46388	-0.004
-0.46386	-0.012
-0.46384	0.01
-0.46382	-0.012
-0.4638	0.004
-0.46378	0.006
-0.46376	0
-0.46374	-0.006
-0.46372	0
-0.4637	-0.016
-0.46368	0.002
-0.46366	-0.004
-0.46364	-0.002
-0.46362	0.022
-0.4636	-0.002
-0.46358	-0.018
-0.46356	-0.01
-0.46354	-0.014
-0.46352	-0.008
-0.4635	-0.01
-0.46348	-0.014
-0.46346	-0.01
-0.46344	-0.006
-0.46342	-0.008
-0.4634	0.002
-0.46338	-0.004
-0.46336	-0.016
-0.46334	-0.014
-0.46332	-0.018
-0.4633	0.016
-0.46328	-0.01
-0.46326	-0.014
-0.46324	-0.016
-0.46322	-0.018
-0.4632	-0.028
-0.46318	-0.022
-0.46316	-0.02
-0.46314	-0.01
-0.46312	-0.004
-0.4631	-0.03
-0.46308	-0.014
-0.46306	-0.018
-0.46304	-0.012
-0.46302	-0.012
-0.463	-0.01
-0.46298	-0.014
-0.46296	-0.018
-0.46294	-0.02
-0.46292	-0.026
-0.4629	-0.02
-0.46288	-0.024
-0.46286	-0.02
-0.46284	-0.016
-0.46282	-0.016
-0.4628	-0.014
-0.46278	0
-0.46276	-0.012
-0.46274	-0.02
-0.46272	-0.016
-0.4627	-0.016
-0.46268	-0.012
-0.46266	-0.016
-0.46264	-0.014
-0.46262	-0.024
-0.4626	-0.024
-0.46258	-0.022
-0.46256	-0.008
-0.46254	-0.02
-0.46252	-0.024
-0.4625	-0.022
-0.46248	-0.014
-0.46246	-0.022
-0.46244	-0.026
-0.46242	-0.018
-0.4624	-0.016
-0.46238	-0.02
-0.46236	-0.008
-0.46234	-0.012
-0.46232	-0.016
-0.4623	-0.022
-0.46228	-0.024
-0.46226	-0.02
-0.46224	0.006
-0.46222	-0.024
-0.4622	-0.03
-0.46218	-0.024
-0.46216	-0.018
-0.46214	-0.046
-0.46212	-0.024
-0.4621	-0.014
-0.46208	-0.022
-0.46206	0.004
-0.46204	-0.016
-0.46202	-0.02
-0.462	-0.016
-0.46198	-0.018
-0.46196	-0.02
-0.46194	-0.024
-0.46192	-0.016
-0.4619	-0.024
-0.46188	-0.02
-0.46186	-0.018
-0.46184	-0.02
-0.46182	-0.024
-0.4618	-0.024
-0.46178	-0.024
-0.46176	-0.022
-0.46174	-0.018
-0.46172	-0.028
-0.4617	-0.018
-0.46168	-0.022
-0.46166	-0.014
-0.46164	-0.018
-0.46162	-0.022
-0.4616	-0.028
-0.46158	-0.032
-0.46156	-0.02
-0.46154	-0.022
-0.46152	-0.016
-0.4615	-0.03
-0.46148	-0.032
-0.46146	-0.028
-0.46144	-0.022
-0.46142	-0.032
-0.4614	-0.022
-0.46138	-0.046
-0.46136	-0.018
-0.46134	-0.026
-0.46132	-0.02
-0.4613	-0.018
-0.46128	-0.008
-0.46126	-0.02
-0.46124	-0.028
-0.46122	-0.032
-0.4612	-0.024
-0.46118	-0.022
-0.46116	-0.03
-0.46114	-0.034
-0.46112	-0.028
-0.4611	-0.03
-0.46108	-0.034
-0.46106	-0.028
-0.46104	-0.028
-0.46102	-0.03
-0.461	-0.032
-0.46098	-0.02
-0.46096	-0.022
-0.46094	-0.022
-0.46092	-0.038
-0.4609	-0.024
-0.46088	-0.034
-0.46086	-0.036
-0.46084	-0.032
-0.46082	-0.036
-0.4608	-0.034
-0.46078	-0.034
-0.46076	-0.024
-0.46074	-0.03
-0.46072	-0.03
-0.4607	-0.024
-0.46068	-0.026
-0.46066	-0.026
-0.46064	-0.034
-0.46062	-0.038
-0.4606	-0.04
-0.46058	-0.046
-0.46056	-0.034
-0.46054	-0.036
-0.46052	-0.036
-0.4605	-0.018
-0.46048	-0.026
-0.46046	-0.054
-0.46044	-0.04
-0.46042	-0.026
-0.4604	-0.032
-0.46038	-0.024
-0.46036	-0.032
-0.46034	-0.028
-0.46032	-0.032
-0.4603	-0.03
-0.46028	-0.032
-0.46026	-0.034
-0.46024	-0.038
-0.46022	-0.032
-0.4602	-0.036
-0.46018	-0.032
-0.46016	-0.028
-0.46014	-0.03
-0.46012	-0.04
-0.4601	-0.036
-0.46008	-0.036
-0.46006	-0.032
-0.46004	-0.028
[truncated: 998,000+ more rows]
