# Supplementary material for: A self-powered intracardiac pacemaker in swine model
Source: Nat Commun. 2024 Jan 13;15:507. doi: 10.1038/s41467-023-44510-6 (PMC10787765; doi:10.1038/s41467-023-44510-6)
Supplement: Supplementary file 13 — Source Data [file 41467_2023_44510_MOESM13_ESM.zip › Source Data/Source Data.xlsx]

## Sheet: Figure 2c
Vpellets/Vcavity (%)	Voltage (V)			Mean	Error bar
10	2.25	2.28	2.26	0.26333	0.01528
20	7.5	7.41	7.45	7.45667	0.04041
30	14.06	14.1	14.06	14.0733	0.02309
40	22.46	22.5	21.95	22.3033	0.30665
50	15	15.2	14.97	15.0567	0.12503
60	9.75	9.65	9.73	9.71	0.05292
70	5.63	5.65	5.59	5.62333	0.03055
80	1.88	1.92	19	1.9	0.02

## Sheet: Figure 2d
Angle (°)	Voltage (V)			Mean	Error bar		0°			15°			30°			45°
0	22.46	22.5	21.95	22.3033	0.30665		Tims (s)	Voltage (V)		Tims (s)	Voltage (V)		Tims (s)	Voltage (V)		Tims (s)	Voltage (V)
15	18.56	18.4	18	18.32	0.28844		-4.90853e-12	5.07724		-1.02591e-13	3.2628		-1.02591e-13	8.84574		-1.02591e-13	5.99993
30	14.77	15.07	13.56	14.4667	0.7994		0.0004	5.07946		0.001	3.26888		0.001	8.91739		0.001	6.02409
45	6.99	6.91	6.65	6.85	0.17776		0.0008	5.08156		0.002	3.27515		0.002	8.99264		0.002	6.04761
							0.0012	5.08351		0.003	3.2816		0.003	9.07143		0.003	6.07048
							0.0016	5.08533		0.004	3.28826		0.004	9.15371		0.004	6.09267
							0.002	5.08702		0.005	3.29513		0.005	9.2394		0.005	6.11414
							0.0024	5.08856		0.006	3.30223		0.006	9.32842		0.006	6.13489
							0.0028	5.08996		0.007	3.30957		0.007	9.42066		0.007	6.1549
							0.0032	5.09122		0.008	3.31714		0.008	9.51601		0.008	6.17414
							0.0036	5.09234		0.009	3.32495		0.009	9.61435		0.009	6.19262
							0.004	5.09332		0.01	3.33301		0.01	9.71553		0.01	6.21031
							0.0044	5.09416		0.011	3.34132		0.011	9.81941		0.011	6.22722
							0.0048	5.09488		0.012	3.34986		0.012	9.92582		0.012	6.24335
							0.0052	5.09545		0.013	3.35864		0.013	10.0346		0.013	6.25868
							0.0056	5.0959		0.014	3.36766		0.014	10.1455		0.014	6.27324
							0.006	5.09623		0.015	3.37691		0.015	10.2584		0.015	6.28702
							0.0064	5.09643		0.016	3.38637		0.016	10.3731		0.016	6.30003
							0.0068	5.09651		0.017	3.39605		0.017	10.4894		0.017	6.31228
							0.0072	5.09648		0.018	3.40594		0.018	10.607		0.018	6.32379
							0.0076	5.09634		0.019	3.41602		0.019	10.7257		0.019	6.33456
							0.008	5.09609		0.02	3.42629		0.02	10.8452		0.02	6.34461
							0.0084	5.09575		0.021	3.43672		0.021	10.9655		0.021	6.35396
							0.0088	5.0953		0.022	3.44732		0.022	11.0861		0.022	6.36263
							0.0092	5.09477		0.023	3.45807		0.023	11.2068		0.023	6.37063
							0.0096	5.09415		0.024	3.46895		0.024	11.3275		0.024	6.37798
							0.01	5.09346		0.025	3.47995		0.025	11.4479		0.025	6.38471
							0.0104	5.09269		0.026	3.49105		0.026	11.5676		0.026	6.39084
							0.0108	5.09185		0.027	3.50225		0.027	11.6866		0.027	6.39638
							0.0112	5.09095		0.028	3.51352		0.028	11.8045		0.028	6.40136
							0.0116	5.08999		0.029	3.52486		0.029	11.9211		0.029	6.4058
							0.012	5.08899		0.03	3.53623		0.03	12.0362		0.03	6.40972
							0.0124	5.08794		0.031	3.54764		0.031	12.1496		0.031	6.41315
							0.0128	5.08685		0.032	3.55906		0.032	12.261		0.032	6.4161
							0.0132	5.08572		0.033	3.57047		0.033	12.3703		0.033	6.4186
							0.0136	5.08457		0.034	3.58186		0.034	12.4772		0.034	6.42067
							0.014	5.0834		0.035	3.59321		0.035	12.5816		0.035	6.42232
							0.0144	5.08222		0.036	3.60451		0.036	12.6834		0.036	6.42359
							0.0148	5.08102		0.037	3.61574		0.037	12.7823		0.037	6.42449
							0.0152	5.07981		0.038	3.62688		0.038	12.8781		0.038	6.42503
							0.0156	5.07861		0.039	3.63792		0.039	12.9709		0.039	6.42525
							0.016	5.07741		0.04	3.64883		0.04	13.0605		0.04	6.42516
							0.0164	5.07623		0.041	3.65961		0.041	13.1467		0.041	6.42477
							0.0168	5.07506		0.042	3.67024		0.042	13.2294		0.042	6.42411
							0.0172	5.0739		0.043	3.68071		0.043	13.3087		0.043	6.42319
							0.0176	5.07278		0.044	3.691		0.044	13.3844		0.044	6.42203
							0.018	5.07168		0.045	3.70109		0.045	13.4566		0.045	6.42066
							0.0184	5.07061		0.046	3.71098		0.046	13.5251		0.046	6.41909
							0.0188	5.06958		0.047	3.72065		0.047	13.5899		0.047	6.41733
							0.0192	5.06858		0.048	3.73009		0.048	13.6512		0.048	6.41541
							0.0196	5.06763		0.049	3.73929		0.049	13.7088		0.049	6.41334
							0.02	5.06673		0.05	3.74824		0.05	13.7629		0.05	6.41115
							0.0204	5.06587		0.051	3.75694		0.051	13.8134		0.051	6.40885
							0.0208	5.06506		0.052	3.76537		0.052	13.8604		0.052	6.40647
							0.0212	5.0643		0.053	3.77353		0.053	13.9041		0.053	6.40402
							0.0216	5.0636		0.054	3.78142		0.054	13.9444		0.054	6.40152
							0.022	5.06295		0.055	3.78903		0.055	13.9815		0.055	6.399
							0.0224	5.06236		0.056	3.79636		0.056	14.0154		0.056	6.39648
							0.0228	5.06182		0.057	3.80341		0.057	14.0463		0.057	6.39399
							0.0232	5.06134		0.058	3.81018		0.058	14.0744		0.058	6.39154
							0.0236	5.06091		0.059	3.81667		0.059	14.0996		0.059	6.38916
							0.024	5.06054		0.06	3.82288		0.06	14.1222		0.06	6.38688
							0.0244	5.06023		0.061	3.82882		0.061	14.1423		0.061	6.38472
							0.0248	5.05997		0.062	3.83449		0.062	14.16		0.062	6.38272
							0.0252	5.05976		0.063	3.83991		0.063	14.1755		0.063	6.38089
							0.0256	5.0596		0.064	3.84507		0.064	14.189		0.064	6.37926
							0.026	5.0595		0.065	3.84999		0.065	14.2004		0.065	6.37787
							0.0264	5.05944		0.066	3.85468		0.066	14.2102		0.066	6.37674
							0.0268	5.05942		0.067	3.85915		0.067	14.2182		0.067	6.3759
							0.0272	5.05944		0.068	3.86342		0.068	14.2248		0.068	6.37537
							0.0276	5.05951		0.069	3.86749		0.069	14.2301		0.069	6.37519
							0.028	5.05961		0.07	3.87138		0.07	14.2341		0.07	6.37538
							0.0284	5.05974		0.071	3.87511		0.071	14.2371		0.071	6.37596
							0.0288	5.05989		0.072	3.87868		0.072	14.2392		0.072	6.37696
							0.0292	5.06008		0.073	3.88212		0.073	14.2405		0.073	6.37841
							0.0296	5.06028		0.074	3.88545		0.074	14.2412		0.074	6.38032
							0.03	5.0605		0.075	3.88867		0.075	14.2413		0.075	6.3827
							0.0304	5.06073		0.076	3.89181		0.076	14.241		0.076	6.38559
							0.0308	5.06097		0.077	3.89489		0.077	14.2404		0.077	6.38898
							0.0312	5.06121		0.078	3.89791		0.078	14.2396		0.078	6.39289
							0.0316	5.06145		0.079	3.9009		0.079	14.2387		0.079	6.39733
							0.032	5.06168		0.08	3.90387		0.08	14.2378		0.08	6.4023
							0.0324	5.06191		0.081	3.90683		0.081	14.237		0.081	6.40778
							0.0328	5.06212		0.082	3.90981		0.082	14.2363		0.082	6.41379
							0.0332	5.06231		0.083	3.91282		0.083	14.236		0.083	6.4203
							0.0336	5.06248		0.084	3.91586		0.084	14.2359		0.084	6.42729
							0.034	5.06262		0.085	3.91896		0.085	14.2362		0.085	6.43475
							0.0344	5.06273		0.086	3.92212		0.086	14.2369		0.086	6.44264
							0.0348	5.06281		0.087	3.92535		0.087	14.2381		0.087	6.45094
							0.0352	5.06285		0.088	3.92867		0.088	14.2399		0.088	6.45958
							0.0356	5.06286		0.089	3.93208		0.089	14.2422		0.089	6.46854
							0.036	5.06281		0.09	3.93558		0.09	14.2452		0.09	6.47775
							0.0364	5.06272		0.091	3.9392		0.091	14.2488		0.091	6.48715
							0.0368	5.06258		0.092	3.94292		0.092	14.2531		0.092	6.49668
							0.0372	5.0624		0.093	3.94675		0.093	14.2581		0.093	6.50624
							0.0376	5.06215		0.094	3.9507		0.094	14.2638		0.094	6.51578
							0.038	5.06185		0.095	3.95476		0.095	14.2703		0.095	6.52518
							0.0384	5.0615		0.096	3.95893		0.096	14.2775		0.096	6.53437
							0.0388	5.06108		0.097	3.96322		0.097	14.2854		0.097	6.54323
							0.0392	5.06061		0.098	3.96762		0.098	14.2941		0.098	6.55165
							0.0396	5.06008		0.099	3.97213		0.099	14.3035		0.099	6.55953
							0.04	5.05949		0.1	3.97673		0.1	14.3137		0.1	6.56673
							0.0404	5.05883		0.101	3.98143		0.101	14.3247		0.101	6.57314
							0.0408	5.05812		0.102	3.98621		0.102	14.3363		0.102	6.57862
							0.0412	5.05735		0.103	3.99108		0.103	14.3487		0.103	6.58304
							0.0416	5.05651		0.104	3.99602		0.104	14.3617		0.104	6.58627
							0.042	5.05562		0.105	4.00102		0.105	14.3753		0.105	6.58815
							0.0424	5.05467		0.106	4.00607		0.106	14.3896		0.106	6.58855
							0.0428	5.05367		0.107	4.01117		0.107	14.4044		0.107	6.58732
							0.0432	5.05261		0.108	4.01629		0.108	14.4198		0.108	6.58431
							0.0436	5.0515		0.109	4.02145		0.109	14.4355		0.109	6.57939
							0.044	5.05033		0.11	4.02662		0.11	14.4517		0.11	6.5724
							0.0444	5.04912		0.111	4.03179		0.111	14.4683		0.111	6.5632
							0.0448	5.04785		0.112	4.03695		0.112	14.485		0.112	6.55165
							0.0452	5.04654		0.113	4.0421		0.113	14.502		0.113	6.53761
							0.0456	5.04519		0.114	4.04723		0.114	14.519		0.114	6.52096
							0.046	5.04379		0.115	4.05233		0.115	14.5359		0.115	6.50155
							0.0464	5.04235		0.116	4.05738		0.116	14.5527		0.116	6.47928
							0.0468	5.04087		0.117	4.0624		0.117	14.5693		0.117	6.45402
							0.0472	5.03935		0.118	4.06736		0.118	14.5854		0.118	6.42567
							0.0476	5.0378		0.119	4.07226		0.119	14.601		0.119	6.39414
							0.048	5.03622		0.12	4.0771		0.12	14.6159		0.12	6.35932
							0.0484	5.0346		0.121	4.08188		0.121	14.6299		0.121	6.32116
							0.0488	5.03296		0.122	4.08659		0.122	14.6428		0.122	6.27957
							0.0492	5.03128		0.123	4.09123		0.123	14.6545		0.123	6.2345
							0.0496	5.02957		0.124	4.0958		0.124	14.6648		0.124	6.18591
							0.05	5.02784		0.125	4.10031		0.125	14.6734		0.125	6.13378
							0.0504	5.02609		0.126	4.10474		0.126	14.6802		0.126	6.07808
							0.0508	5.0243		0.127	4.10911		0.127	14.6849		0.127	6.01881
							0.0512	5.0225		0.128	4.11342		0.128	14.6872		0.128	5.95599
							0.0516	5.02067		0.129	4.11767		0.129	14.6869		0.129	5.88964
							0.052	5.01881		0.13	4.12186		0.13	14.6838		0.13	5.8198
							0.0524	5.01693		0.131	4.12599		0.131	14.6777		0.131	5.74653
							0.0528	5.01503		0.132	4.13008		0.132	14.6681		0.132	5.6699
							0.0532	5.01311		0.133	4.13412		0.133	14.6549		0.133	5.58999
							0.0536	5.01117		0.134	4.13812		0.134	14.6378		0.134	5.50692
							0.054	5.0092		0.135	4.14208		0.135	14.6164		0.135	5.42078
							0.0544	5.0072		0.136	4.14601		0.136	14.5906		0.136	5.33171
							0.0548	5.00519		0.137	4.1499		0.137	14.56		0.137	5.23986
							0.0552	5.00315		0.138	4.15377		0.138	14.5244		0.138	5.14537
							0.0556	5.00108		0.139	4.1576		0.139	14.4834		0.139	5.04842
							0.056	4.99899		0.14	4.1614		0.14	14.4368		0.14	4.94918
							0.0564	4.99688		0.141	4.16517		0.141	14.3843		0.141	4.84785
							0.0568	4.99474		0.142	4.16891		0.142	14.3257		0.142	4.74462
							0.0572	4.99257		0.143	4.1726		0.143	14.2607		0.143	4.6397
							0.0576	4.99038		0.144	4.17625		0.144	14.189		0.144	4.53332
							0.058	4.98816		0.145	4.17984		0.145	14.1105		0.145	4.42569
							0.0584	4.98592		0.146	4.18337		0.146	14.0249		0.146	4.31704
							0.0588	4.98365		0.147	4.18681		0.147	13.932		0.147	4.20762
							0.0592	4.98136		0.148	4.19016		0.148	13.8316		0.148	4.09766
							0.0596	4.97904		0.149	4.1934		0.149	13.7237		0.149	3.98739
							0.06	4.9767		0.15	4.19651		0.15	13.6079		0.15	3.87707
							0.0604	4.97434		0.151	4.19947		0.151	13.4843		0.151	3.76694
							0.0608	4.97195		0.152	4.20224		0.152	13.3527		0.152	3.65723
							0.0612	4.96954		0.153	4.20482		0.153	13.213		0.153	3.54819
							0.0616	4.96712		0.154	4.20716		0.154	13.0653		0.154	3.44005
							0.062	4.96468		0.155	4.20924		0.155	12.9094		0.155	3.33304
							0.0624	4.96222		0.156	4.21102		0.156	12.7454		0.156	3.22739
							0.0628	4.95975		0.157	4.21248		0.157	12.5734		0.157	3.12331
							0.0632	4.95728		0.158	4.21357		0.158	12.3933		0.158	3.02101
							0.0636	4.95479		0.159	4.21425		0.159	12.2054		0.159	2.9207
							0.064	4.95231		0.16	4.21449		0.16	12.0097		0.16	2.82256
							0.0644	4.94982		0.161	4.21425		0.161	11.8064		0.161	2.72678
							0.0648	4.94733		0.162	4.21349		0.162	11.5957		0.162	2.63352
							0.0652	4.94486		0.163	4.21216		0.163	11.3778		0.163	2.54294
							0.0656	4.94239		0.164	4.21023		0.164	11.153		0.164	2.45518
							0.066	4.93994		0.165	4.20765		0.165	10.9214		0.165	2.37037
							0.0664	4.9375		0.166	4.20438		0.166	10.6835		0.166	2.28863
							0.0668	4.93509		0.167	4.20039		0.167	10.4396		0.167	2.21007
							0.0672	4.93271		0.168	4.19564		0.168	10.19		0.168	2.13476
							0.0676	4.93035		0.169	4.19008		0.169	9.93506		0.169	2.06278
							0.068	4.92803		0.17	4.18369		0.17	9.67525		0.17	1.9942
							0.0684	4.92575		0.171	4.17644		0.171	9.41098		0.171	1.92906
							0.0688	4.92352		0.172	4.16828		0.172	9.14269		0.172	1.86738
							0.0692	4.92133		0.173	4.1592		0.173	8.87084		0.173	1.80918
							0.0696	4.91919		0.174	4.14918		0.174	8.59592		0.174	1.75448
							0.07	4.9171		0.175	4.13819		0.175	8.31842		0.175	1.70325
							0.0704	4.91507		0.176	4.12621		0.176	8.03885		0.176	1.65548
							0.0708	4.9131		0.177	4.11324		0.177	7.75771		0.177	1.61113
							0.0712	4.9112		0.178	4.09926		0.178	7.47553		0.178	1.57016
							0.0716	4.90936		0.179	4.08428		0.179	7.19283		0.179	1.5325
							0.072	4.90759		0.18	4.06829		0.18	6.91015		0.18	1.4981
							0.0724	4.90589		0.181	4.05131		0.181	6.62801		0.181	1.46688
							0.0728	4.90426		0.182	4.03333		0.182	6.34694		0.182	1.43876
							0.0732	4.9027		0.183	4.01439		0.183	6.06745		0.183	1.41364
							0.0736	4.90121		0.184	3.99449		0.184	5.79006		0.184	1.39143
							0.074	4.89979		0.185	3.97367		0.185	5.51528		0.185	1.37203
							0.0744	4.89844		0.186	3.95195		0.186	5.24358		0.186	1.35533
							0.0748	4.89717		0.187	3.92938		0.187	4.97546		0.187	1.34122
							0.0752	4.89596		0.188	3.90599		0.188	4.71137		0.188	1.32959
							0.0756	4.89481		0.189	3.88182		0.189	4.45175		0.189	1.32033
							0.076	4.89374		0.19	3.85692		0.19	4.19702		0.19	1.31333
							0.0764	4.89272		0.191	3.83136		0.191	3.94759		0.191	1.30846
							0.0768	4.89175		0.192	3.80517		0.192	3.70383		0.192	1.30562
							0.0772	4.89084		0.193	3.77843		0.193	3.46609		0.193	1.3047
							0.0776	4.88998		0.194	3.75119		0.194	3.23471		0.194	1.30558
							0.078	4.88916		0.195	3.72352		0.195	3.00997		0.195	1.30818
							0.0784	4.88838		0.196	3.69549		0.196	2.79216		0.196	1.31238
							0.0788	4.88763		0.197	3.66715		0.197	2.58152		0.197	1.31809
							0.0792	4.8869		0.198	3.63859		0.198	2.37825		0.198	1.32522
							0.0796	4.88619		0.199	3.60988		0.199	2.18255		0.199	1.33369
							0.08	4.88549		0.2	3.58107		0.2	1.99457		0.2	1.34342
							0.0804	4.8848		0.201	3.55224		0.201	1.81443		0.201	1.35434
							0.0808	4.8841		0.202	3.52347		0.202	1.64223		0.202	1.36638
							0.0812	4.8834		0.203	3.49482		0.203	1.47804		0.203	1.37948
							0.0816	4.88267		0.204	3.46635		0.204	1.32189		0.204	1.3936
							0.082	4.88191		0.205	3.43813		0.205	1.17379		0.205	1.40868
							0.0824	4.88112		0.206	3.41022		0.206	1.03373		0.206	1.42469
							0.0828	4.88029		0.207	3.38268		0.207	0.90166		0.207	1.44161
							0.0832	4.8794		0.208	3.35556		0.208	0.77752		0.208	1.45939
							0.0836	4.87845		0.209	3.32892		0.209	0.66121		0.209	1.47803
							0.084	4.87744		0.21	3.3028		0.21	0.55263		0.21	1.49751
							0.0844	4.87634		0.211	3.27725		0.211	0.45163		0.211	1.51783
							0.0848	4.87517		0.212	3.25231		0.212	0.35806		0.212	1.53898
							0.0852	4.8739		0.213	3.228		0.213	0.27176		0.213	1.56096
							0.0856	4.87253		0.214	3.20437		0.214	0.19254		0.214	1.58379
							0.086	4.87106		0.215	3.18142		0.215	0.1202		0.215	1.60746
							0.0864	4.86947		0.216	3.15919		0.216	0.05452		0.216	1.632
							0.0868	4.86776		0.217	3.13769		0.217	-0.00471		0.217	1.65741
							0.0872	4.86592		0.218	3.11693		0.218	-0.05772		0.218	1.68372
							0.0876	4.86396		0.219	3.09691		0.219	-0.10476		0.219	1.71095
							0.088	4.86185		0.22	3.07763		0.22	-0.14605		0.22	1.73911
							0.0884	4.8596		0.221	3.05909		0.221	-0.18186		0.221	1.76822
							0.0888	4.85721		0.222	3.04127		0.222	-0.21241		0.222	1.79831
							0.0892	4.85466		0.223	3.02418		0.223	-0.23796		0.223	1.82939
							0.0896	4.85195		0.224	3.00779		0.224	-0.25874		0.224	1.86147
							0.09	4.84908		0.225	2.99207		0.225	-0.275		0.225	1.89458
							0.0904	4.84605		0.226	2.97702		0.226	-0.28697		0.226	1.92872
							0.0908	4.84286		0.227	2.9626		0.227	-0.29486		0.227	1.9639
							0.0912	4.83949		0.228	2.94879		0.228	-0.29891		0.228	2.00014
							0.0916	4.83595		0.229	2.93555		0.229	-0.29932		0.229	2.03743
							0.092	4.83224		0.23	2.92286		0.23	-0.29629		0.23	2.07577
							0.0924	4.82836		0.231	2.91069		0.231	-0.29001		0.231	2.11516
							0.0928	4.82429		0.232	2.899		0.232	-0.28065		0.232	2.15559
							0.0932	4.82005		0.233	2.88776		0.233	-0.26838		0.233	2.19704
							0.0936	4.81564		0.234	2.87695		0.234	-0.25335		0.234	2.2395
							0.094	4.81104		0.235	2.86653		0.235	-0.2357		0.235	2.28295
							0.0944	4.80626		0.236	2.85648		0.236	-0.21555		0.236	2.32735
							0.0948	4.80131		0.237	2.84676		0.237	-0.19303		0.237	2.37269
							0.0952	4.79617		0.238	2.83737		0.238	-0.16821		0.238	2.41891
							0.0956	4.79086		0.239	2.82826		0.239	-0.1412		0.239	2.46599
							0.096	4.78536		0.24	2.81944		0.24	-0.11206		0.24	2.51388
							0.0964	4.77969		0.241	2.81088		0.241	-0.08085		0.241	2.56254
							0.0968	4.77383		0.242	2.80258		0.242	-0.04761		0.242	2.6119
							0.0972	4.7678		0.243	2.79452		0.243	-0.0124		0.243	2.66193
							0.0976	4.76158		0.244	2.78672		0.244	0.02478		0.244	2.71256
							0.098	4.75519		0.245	2.77917		0.245	0.06391		0.245	2.76373
							0.0984	4.74861		0.246	2.77188		0.246	0.10498		0.246	2.8154
							0.0988	4.74185		0.247	2.76487		0.247	0.14799		0.247	2.86748
							0.0992	4.73491		0.248	2.75815		0.248	0.19296		0.248	2.91992
							0.0996	4.72779		0.249	2.75174		0.249	0.2399		0.249	2.97266
							0.1	4.72049		0.25	2.74569		0.25	0.28884		0.25	3.02564
							0.1004	4.713		0.251	2.74002		0.251	0.33981		0.251	3.07878
							0.1008	4.70532		0.252	2.73477		0.252	0.39283		0.252	3.13202
							0.1012	4.69747		0.253	2.72999		0.253	0.44794		0.253	3.1853
							0.1016	4.68942		0.254	2.72573		0.254	0.50519		0.254	3.23857
							0.102	4.68119		0.255	2.72204		0.255	0.56459		0.255	3.29175
							0.1024	4.67277		0.256	2.71899		0.256	0.6262		0.256	3.34479
							0.1028	4.66415		0.257	2.71663		0.257	0.69005		0.257	3.39763
							0.1032	4.65535		0.258	2.71504		0.258	0.75616		0.258	3.45022
							0.1036	4.64635		0.259	2.71429		0.259	0.82457		0.259	3.50251
							0.104	4.63715		0.26	2.71445		0.26	0.8953		0.26	3.55446
							0.1044	4.62776		0.261	2.71561		0.261	0.96838		0.261	3.606
							0.1048	4.61817		0.262	2.71784		0.262	1.04382		0.262	3.65711
							0.1052	4.60839		0.263	2.72125		0.263	1.12164		0.263	3.70774
							0.1056	4.5984		0.264	2.7259		0.264	1.20183		0.264	3.75786
							0.106	4.58821		0.265	2.73191		0.265	1.2844		0.265	3.80744
							0.1064	4.57782		0.266	2.73935		0.266	1.36933		0.266	3.85645
							0.1068	4.56722		0.267	2.74832		0.267	1.4566		0.267	3.90486
							0.1072	4.55643		0.268	2.75893		0.268	1.5462		0.268	3.95265
							0.1076	4.54543		0.269	2.77126		0.269	1.63809		0.269	3.99981
							0.108	4.53424		0.27	2.78543		0.27	1.73223		0.27	4.04632
							0.1084	4.52284		0.271	2.80151		0.271	1.82857		0.271	4.09217
							0.1088	4.51124		0.272	2.81962		0.272	1.92706		0.272	4.13734
							0.1092	4.49945		0.273	2.83985		0.273	2.02762		0.273	4.18184
							0.1096	4.48746		0.274	2.8623		0.274	2.13021		0.274	4.22565
							0.11	4.47528		0.275	2.88706		0.275	2.23472		0.275	4.26878
							0.1104	4.46291		0.276	2.91423		0.276	2.34109		0.276	4.31123
							0.1108	4.45036		0.277	2.94392		0.277	2.44922		0.277	4.35299
							0.1112	4.43763		0.278	2.97619		0.278	2.55901		0.278	4.39408
							0.1116	4.42473		0.279	3.01116		0.279	2.67037		0.279	4.4345
							0.112	4.41165		0.28	3.0489		0.28	2.78319		0.28	4.47424
							0.1124	4.39841		0.281	3.08951		0.281	2.89736		0.281	4.51333
							0.1128	4.38502		0.282	3.13306		0.282	3.01276		0.282	4.55176
							0.1132	4.37148		0.283	3.17964		0.283	3.12929		0.283	4.58954
							0.1136	4.3578		0.284	3.22932		0.284	3.24681		0.284	4.62669
							0.114	4.34398		0.285	3.28217		0.285	3.36522		0.285	4.66319
							0.1144	4.33004		0.286	3.33827		0.286	3.48439		0.286	4.69908
							0.1148	4.31598		0.287	3.39767		0.287	3.60419		0.287	4.73434
							0.1152	4.30182		0.288	3.46045		0.288	3.72451		0.288	4.76898
							0.1156	4.28755		0.289	3.52665		0.289	3.84523		0.289	4.80301
							0.116	4.27321		0.29	3.59634		0.29	3.96623		0.29	4.83643
							0.1164	4.25878		0.291	3.66955		0.291	4.08738		0.291	4.86924
							0.1168	4.24429		0.292	3.74632		0.292	4.20857		0.292	4.90144
							0.1172	4.22973		0.293	3.8267		0.293	4.3297		0.293	4.93304
							0.1176	4.21514		0.294	3.91071		0.294	4.45065		0.294	4.96402
							0.118	4.2005		0.295	3.99838		0.295	4.57131		0.295	4.9944
							0.1184	4.18584		0.296	4.08973		0.296	4.69158		0.296	5.02415
							0.1188	4.17115		0.297	4.18477		0.297	4.81136		0.297	5.05329
							0.1192	4.15646		0.298	4.2835		0.298	4.93057		0.298	5.08179
							0.1196	4.14177		0.299	4.38593		0.299	5.04911		0.299	5.10966
							0.12	4.12709		0.3	4.49204		0.3	5.16689		0.3	5.13688
							0.1204	4.11243		0.301	4.60183		0.301	5.28385		0.301	5.16344
							0.1208	4.09779		0.302	4.71526		0.302	5.3999		0.302	5.18935
							0.1212	4.08318		0.303	4.83232		0.303	5.51497		0.303	5.21457
							0.1216	4.06861		0.304	4.95297		0.304	5.62901		0.304	5.23912
							0.122	4.05409		0.305	5.07715		0.305	5.74194		0.305	5.26296
							0.1224	4.03961		0.306	5.20483		0.306	5.85373		0.306	5.2861
							0.1228	4.02518		0.307	5.33593		0.307	5.96431		0.307	5.30853
							0.1232	4.01081		0.308	5.4704		0.308	6.07365		0.308	5.33022
							0.1236	3.9965		0.309	5.60816		0.309	6.18171		0.309	5.35118
							0.124	3.98225		0.31	5.74914		0.31	6.28844		0.31	5.3714
							0.1244	3.96805		0.311	5.89323		0.311	6.39382		0.311	5.39086
							0.1248	3.95392		0.312	6.04035		0.312	6.49783		0.312	5.40957
							0.1252	3.93984		0.313	6.19039		0.313	6.60043		0.313	5.42751
							0.1256	3.92582		0.314	6.34324		0.314	6.7016		0.314	5.44469
							0.126	3.91185		0.315	6.49879		0.315	6.80133		0.315	5.46109
							0.1264	3.89793		0.316	6.65692		0.316	6.89961		0.316	5.47673
							0.1268	3.88406		0.317	6.81749		0.317	6.99642		0.317	5.4916
							0.1272	3.87022		0.318	6.98037		0.318	7.09175		0.318	5.50571
							0.1276	3.85642		0.319	7.14543		0.319	7.18559		0.319	5.51906
							0.128	3.84264		0.32	7.31252		0.32	7.27794		0.32	5.53166
							0.1284	3.82889		0.321	7.48148		0.321	7.3688		0.321	5.54352
							0.1288	3.81514		0.322	7.65218		0.322	7.45816		0.322	5.55465
							0.1292	3.8014		0.323	7.82445		0.323	7.54602		0.323	5.56507
							0.1296	3.78766		0.324	7.99813		0.324	7.63237		0.324	5.57479
							0.13	3.7739		0.325	8.17307		0.325	7.71723		0.325	5.58382
							0.1304	3.76013		0.326	8.34909		0.326	7.80058		0.326	5.59219
							0.1308	3.74632		0.327	8.52605		0.327	7.88244		0.327	5.59992
							0.1312	3.73248		0.328	8.70376		0.328	7.9628		0.328	5.60704
							0.1316	3.71859		0.329	8.88207		0.329	8.04166		0.329	5.61355
							0.132	3.70464		0.33	9.06082		0.33	8.11903		0.33	5.61951
							0.1324	3.69064		0.331	9.23983		0.331	8.19491		0.331	5.62492
							0.1328	3.67657		0.332	9.41895		0.332	8.26929		0.332	5.62982
							0.1332	3.66242		0.333	9.59802		0.333	8.3422		0.333	5.63423
							0.1336	3.6482		0.334	9.77688		0.334	8.41361		0.334	5.6382
							0.134	3.6339		0.335	9.95538		0.335	8.48355		0.335	5.64174
							0.1344	3.61951		0.336	10.1334		0.336	8.55201		0.336	5.64489
							0.1348	3.60503		0.337	10.3107		0.337	8.61899		0.337	5.64768
							0.1352	3.59047		0.338	10.4872		0.338	8.68451		0.338	5.65014
							0.1356	3.57581		0.339	10.6628		0.339	8.74856		0.339	5.6523
							0.136	3.56108		0.34	10.8373		0.34	8.81114		0.34	5.65419
							0.1364	3.54626		0.341	11.0106		0.341	8.87228		0.341	5.65585
							0.1368	3.53137		0.342	11.1825		0.342	8.93196		0.342	5.65729
							0.1372	3.5164		0.343	11.353		0.343	8.99019		0.343	5.65856
							0.1376	3.50138		0.344	11.522		0.344	9.04699		0.344	5.65967
							0.138	3.4863		0.345	11.6893		0.345	9.10237		0.345	5.66066
							0.1384	3.47119		0.346	11.8549		0.346	9.15632		0.346	5.66154
							0.1388	3.45604		0.347	12.0186		0.347	9.20887		0.347	5.66235
							0.1392	3.44089		0.348	12.1804		0.348	9.26002		0.348	5.6631
							0.1396	3.42574		0.349	12.3402		0.349	9.3098		0.349	5.66381
							0.14	3.41061		0.35	12.4978		0.35	9.3582		0.35	5.6645
							0.1404	3.39553		0.351	12.6533		0.351	9.40526		0.351	5.66518
							0.1408	3.38051		0.352	12.8066		0.352	9.45098		0.352	5.66588
							0.1412	3.36558		0.353	12.9576		0.353	9.49538		0.353	5.66661
							0.1416	3.35076		0.354	13.1063		0.354	9.53849		0.354	5.66736
							0.142	3.33607		0.355	13.2526		0.355	9.58033		0.355	5.66817
							0.1424	3.32155		0.356	13.3965		0.356	9.62092		0.356	5.66903
							0.1428	3.30722		0.357	13.5379		0.357	9.66029		0.357	5.66994
							0.1432	3.2931		0.358	13.6768		0.358	9.69846		0.358	5.67092
							0.1436	3.27923		0.359	13.8132		0.359	9.73546		0.359	5.67196
							0.144	3.26564		0.36	13.9471		0.36	9.77132		0.36	5.67306
							0.1444	3.25235		0.361	14.0783		0.361	9.80607		0.361	5.67423
							0.1448	3.2394		0.362	14.207		0.362	9.83974		0.362	5.67546
							0.1452	3.22682		0.363	14.3331		0.363	9.87236		0.363	5.67675
							0.1456	3.21463		0.364	14.4566		0.364	9.90397		0.364	5.6781
							0.146	3.20286		0.365	14.5774		0.365	9.9346		0.365	5.67949
							0.1464	3.19156		0.366	14.6957		0.366	9.96429		0.366	5.68092
							0.1468	3.18073		0.367	14.8113		0.367	9.99306		0.367	5.68239
							0.1472	3.17042		0.368	14.9243		0.368	10.021		0.368	5.68389
							0.1476	3.16064		0.369	15.0347		0.369	10.048		0.369	5.6854
							0.148	3.15143		0.37	15.1424		0.37	10.0743		0.37	5.68693
							0.1484	3.1428		0.371	15.2476		0.371	10.0998		0.371	5.68845
							0.1488	3.13479		0.372	15.3502		0.372	10.1246		0.372	5.68997
							0.1492	3.1274		0.373	15.4503		0.373	10.1487		0.373	5.69147
							0.1496	3.12067		0.374	15.5478		0.374	10.1721		0.374	5.69295
							0.15	3.1146		0.375	15.6428		0.375	10.195		0.375	5.69439
							0.1504	3.10921		0.376	15.7353		0.376	10.2172		0.376	5.69578
							0.1508	3.10451		0.377	15.8253		0.377	10.2389		0.377	5.69713
							0.1512	3.10052		0.378	15.913		0.378	10.2601		0.378	5.69842
							0.1516	3.09724		0.379	15.9983		0.379	10.2808		0.379	5.69964
							0.152	3.09468		0.38	16.0812		0.38	10.301		0.38	5.70079
							0.1524	3.09283		0.381	16.1618		0.381	10.3209		0.381	5.70186
							0.1528	3.09171		0.382	16.2402		0.382	10.3404		0.382	5.70285
							0.1532	3.09129		0.383	16.3164		0.383	10.3595		0.383	5.70375
							0.1536	3.09159		0.384	16.3905		0.384	10.3783		0.384	5.70457
							0.154	3.09259		0.385	16.4626		0.385	10.3968		0.385	5.70529
							0.1544	3.09427		0.386	16.5326		0.386	10.415		0.386	5.70591
							0.1548	3.09663		0.387	16.6007		0.387	10.433		0.387	5.70645
							0.1552	3.09964		0.388	16.6669		0.388	10.4508		0.388	5.70688
							0.1556	3.1033		0.389	16.7313		0.389	10.4683		0.389	5.70722
							0.156	3.10757		0.39	16.794		0.39	10.4857		0.39	5.70747
							0.1564	3.11243		0.391	16.8551		0.391	10.503		0.391	5.70763
							0.1568	3.11786		0.392	16.9146		0.392	10.5201		0.392	5.70769
							0.1572	3.12382		0.393	16.9726		0.393	10.5371		0.393	5.70767
							0.1576	3.13028		0.394	17.0292		0.394	10.5541		0.394	5.70756
							0.158	3.13722		0.395	17.0844		0.395	10.5709		0.395	5.70738
							0.1584	3.14459		0.396	17.1383		0.396	10.5877		0.396	5.70711
							0.1588	3.15237		0.397	17.191		0.397	10.6044		0.397	5.70678
							0.1592	3.1605		0.398	17.2426		0.398	10.6211		0.398	5.70638
							0.1596	3.16897		0.399	17.293		0.399	10.6378		0.399	5.70591
							0.16	3.17771		0.4	17.3424		0.4	10.6544		0.4	5.70539
							0.1604	3.1867		0.401	17.3907		0.401	10.6711		0.401	5.70482
							0.1608	3.19589		0.402	17.4381		0.402	10.6877		0.402	5.7042
							0.1612	3.20524		0.403	17.4845		0.403	10.7044		0.403	5.70354
							0.1616	3.21471		0.404	17.5299		0.404	10.7211		0.404	5.70284
							0.162	3.22427		0.405	17.5743		0.405	10.7379		0.405	5.7021
							0.1624	3.23385		0.406	17.6178		0.406	10.7546		0.406	5.70134
							0.1628	3.24344		0.407	17.6602		0.407	10.7715		0.407	5.70055
							0.1632	3.25299		0.408	17.7015		0.408	10.7883		0.408	5.69974
							0.1636	3.26245		0.409	17.7417		0.409	10.8052		0.409	5.69891
							0.164	3.2718		0.41	17.7806		0.41	10.8221		0.41	5.69807
							0.1644	3.28099		0.411	17.8181		0.411	10.8391		0.411	5.69722
							0.1648	3.29		0.412	17.8541		0.412	10.8561		0.412	5.69637
							0.1652	3.2988		0.413	17.8885		0.413	10.8732		0.413	5.6955
							0.1656	3.30734		0.414	17.9211		0.414	10.8903		0.414	5.69464
							0.166	3.31561		0.415	17.9517		0.415	10.9074		0.415	5.69377
							0.1664	3.32358		0.416	17.9801		0.416	10.9245		0.416	5.6929
							0.1668	3.33123		0.417	18.006		0.417	10.9416		0.417	5.69204
							0.1672	3.33853		0.418	18.0292		0.418	10.9588		0.418	5.69118
							0.1676	3.34547		0.419	18.0493		0.419	10.9759		0.419	5.69033
							0.168	3.35205		0.42	18.0662		0.42	10.993		0.42	5.68948
							0.1684	3.35823		0.421	18.0795		0.421	11.0101		0.421	5.68864
							0.1688	3.36402		0.422	18.0888		0.422	11.0271		0.422	5.68781
							0.1692	3.36942		0.423	18.0939		0.423	11.0441		0.423	5.68698
							0.1696	3.37442		0.424	18.0942		0.424	11.061		0.424	5.68617
							0.17	3.37901		0.425	18.0895		0.425	11.0777		0.425	5.68537
							0.1704	3.38322		0.426	18.0794		0.426	11.0944		0.426	5.68458
							0.1708	3.38703		0.427	18.0634		0.427	11.1109		0.427	5.68381
							0.1712	3.39047		0.428	18.0411		0.428	11.1272		0.428	5.68304
							0.1716	3.39355		0.429	18.0121		0.429	11.1434		0.429	5.6823
							0.172	3.39629		0.43	17.9761		0.43	11.1593		0.43	5.68157
							0.1724	3.39869		0.431	17.9325		0.431	11.175		0.431	5.68087
							0.1728	3.4008		0.432	17.881		0.432	11.1904		0.432	5.68018
							0.1732	3.40262		0.433	17.8211		0.433	11.2055		0.433	5.67952
							0.1736	3.4042		0.434	17.7525		0.434	11.2203		0.434	5.67888
							0.174	3.40555		0.435	17.6747		0.435	11.2348		0.435	5.67827
							0.1744	3.40671		0.436	17.5874		0.436	11.2489		0.436	5.67769
							0.1748	3.40772		0.437	17.4902		0.437	11.2626		0.437	5.67715
							0.1752	3.40861		0.438	17.3828		0.438	11.2759		0.438	5.67663
							0.1756	3.40942		0.439	17.2649		0.439	11.2887		0.439	5.67616
							0.176	3.41018		0.44	17.1362		0.44	11.3011		0.44	5.67572
							0.1764	3.41095		0.441	16.9964		0.441	11.313		0.441	5.67533
							0.1768	3.41175		0.442	16.8453		0.442	11.3244		0.442	5.67498
							0.1772	3.41265		0.443	16.6828		0.443	11.3352		0.443	5.67468
							0.1776	3.41366		0.444	16.5087		0.444	11.3454		0.444	5.67442
							0.178	3.41485		0.445	16.3229		0.445	11.3551		0.445	5.67421
							0.1784	3.41626		0.446	16.1254		0.446	11.3642		0.446	5.67405
							0.1788	3.41793		0.447	15.916		0.447	11.3727		0.447	5.67394
							0.1792	3.4199		0.448	15.695		0.448	11.3806		0.448	5.67388
							0.1796	3.42223		0.449	15.4622		0.449	11.3879		0.449	5.67387
							0.18	3.42494		0.45	15.218		0.45	11.3946		0.45	5.6739
							0.1804	3.4281		0.451	14.9624		0.451	11.4006		0.451	5.67399
							0.1808	3.43173		0.452	14.6957		0.452	11.4059		0.452	5.67411
							0.1812	3.43588		0.453	14.4182		0.453	11.4107		0.453	5.67428
							0.1816	3.4406		0.454	14.1302		0.454	11.4148		0.454	5.67448
							0.182	3.44591		0.455	13.8321		0.455	11.4183		0.455	5.67471
							0.1824	3.45186		0.456	13.5243		0.456	11.4212		0.456	5.67497
							0.1828	3.45848		0.457	13.2074		0.457	11.4235		0.457	5.67524
							0.1832	3.46581		0.458	12.8817		0.458	11.4253		0.458	5.67553
							0.1836	3.47387		0.459	12.548		0.459	11.4264		0.459	5.67582
							0.184	3.4827		0.46	12.2067		0.46	11.4271		0.46	5.67611
							0.1844	3.49233		0.461	11.8586		0.461	11.4272		0.461	5.67638
							0.1848	3.50278		0.462	11.5044		0.462	11.4269		0.462	5.67663
							0.1852	3.51407		0.463	11.1447		0.463	11.4261		0.463	5.67685
							0.1856	3.52623		0.464	10.7803		0.464	11.4249		0.464	5.67703
							0.186	3.53927		0.465	10.412		0.465	11.4233		0.465	5.67715
							0.1864	3.55322		0.466	10.0406		0.466	11.4214		0.466	5.6772
							0.1868	3.56807		0.467	9.66689		0.467	11.4191		0.467	5.67718
							0.1872	3.58385		0.468	9.2917		0.468	11.4166		0.468	5.67707
							0.1876	3.60056		0.469	8.91588		0.469	11.4139		0.469	5.67686
							0.188	3.61821		0.47	8.54028		0.47	11.4109		0.47	5.67654
							0.1884	3.63681		0.471	8.16573		0.471	11.4079		0.471	5.67611
							0.1888	3.65635		0.472	7.79308		0.472	11.4047		0.472	5.67554
							0.1892	3.67683		0.473	7.42317		0.473	11.4015		0.473	5.67483
							0.1896	3.69825		0.474	7.05682		0.474	11.3982		0.474	5.67398
							0.19	3.72061		0.475	6.69484		0.475	11.3949		0.475	5.67297
							0.1904	3.74389		0.476	6.33801		0.476	11.3917		0.476	5.6718
							0.1908	3.76809		0.477	5.98709		0.477	11.3886		0.477	5.67047
							0.1912	3.79319		0.478	5.64283		0.478	11.3856		0.478	5.66896
							0.1916	3.81919		0.479	5.30592		0.479	11.3828		0.479	5.66728
							0.192	3.84606		0.48	4.97703		0.48	11.3801		0.48	5.66543
							0.1924	3.87378		0.481	4.65679		0.481	11.3776		0.481	5.66341
							0.1928	3.90234		0.482	4.34578		0.482	11.3754		0.482	5.66122
							0.1932	3.93172		0.483	4.04455		0.483	11.3734		0.483	5.65886
							0.1936	3.96189		0.484	3.75359		0.484	11.3717		0.484	5.65635
							0.194	3.99284		0.485	3.47335		0.485	11.3702		0.485	5.65368
							0.1944	4.02452		0.486	3.20423		0.486	11.369		0.486	5.65087
							0.1948	4.05693		0.487	2.94657		0.487	11.3681		0.487	5.64793
							0.1952	4.09003		0.488	2.70068		0.488	11.3675		0.488	5.64487
							0.1956	4.1238		0.489	2.46678		0.489	11.3672		0.489	5.64171
							0.196	4.1582		0.49	2.24507		0.49	11.3671		0.49	5.63847
							0.1964	4.19321		0.491	2.03568		0.491	11.3672		0.491	5.63516
							0.1968	4.2288		0.492	1.8387		0.492	11.3675		0.492	5.6318
							0.1972	4.26493		0.493	1.65415		0.493	11.3681		0.493	5.62841
							0.1976	4.30159		0.494	1.48202		0.494	11.3688		0.494	5.62502
							0.198	4.33873		0.495	1.32223		0.495	11.3696		0.495	5.62165
							0.1984	4.37634		0.496	1.17466		0.496	11.3705		0.496	5.61832
							0.1988	4.41437		0.497	1.03916		0.497	11.3714		0.497	5.61505
							0.1992	4.45281		0.498	0.91551		0.498	11.3724		0.498	5.61187
							0.1996	4.49161		0.499	0.80347		0.499	11.3733		0.499	5.60881
							0.2	4.53076		0.5	0.70275		0.5	11.374		0.5	5.60589
							0.2004	4.57023		0.501	0.61303		0.501	11.3746		0.501	5.60313
							0.2008	4.60998		0.502	0.53395		0.502	11.3749		0.502	5.60056
							0.2012	4.65		0.503	0.46514		0.503	11.3749		0.503	5.59819
							0.2016	4.69025		0.504	0.40618		0.504	11.3746		0.504	5.59605
							0.202	4.73072		0.505	0.35664		0.505	11.3738		0.505	5.59417
							0.2024	4.77138		0.506	0.31607		0.506	11.3725		0.506	5.59255
							0.2028	4.81221		0.507	0.28401		0.507	11.3706		0.507	5.59122
							0.2032	4.8532		0.508	0.25996		0.508	11.3681		0.508	5.59018
							0.2036	4.89431		0.509	0.24345		0.509	11.3649		0.509	5.58945
							0.204	4.93553		0.51	0.23399		0.51	11.3608		0.51	5.58904
							0.2044	4.97686		0.511	0.23106		0.511	11.3559		0.511	5.58896
							0.2048	5.01827		0.512	0.23418		0.512	11.3501		0.512	5.5892
							0.2052	5.05975		0.513	0.24285		0.513	11.3434		0.513	5.58978
							0.2056	5.1013		0.514	0.25659		0.514	11.3355		0.514	5.59068
							0.206	5.1429		0.515	0.27492		0.515	11.3266		0.515	5.59189
							0.2064	5.18454		0.516	0.29737		0.516	11.3165		0.516	5.59343
							0.2068	5.22623		0.517	0.32349		0.517	11.3052		0.517	5.59525
							0.2072	5.26796		0.518	0.35284		0.518	11.2926		0.518	5.59737
							0.2076	5.30973		0.519	0.385		0.519	11.2788		0.519	5.59974
							0.208	5.35154		0.52	0.41958		0.52	11.2636		0.52	5.60236
							0.2084	5.39339		0.521	0.45619		0.521	11.247		0.521	5.6052
							0.2088	5.43529		0.522	0.49447		0.522	11.2291		0.522	5.60822
							0.2092	5.47724		0.523	0.5341		0.523	11.2097		0.523	5.61141
							0.2096	5.51927		0.524	0.57475		0.524	11.189		0.524	5.61472
							0.21	5.56137		0.525	0.61615		0.525	11.1667		0.525	5.61813
							0.2104	5.60356		0.526	0.65803		0.526	11.1431		0.526	5.62159
							0.2108	5.64586		0.527	0.70014		0.527	11.118		0.527	5.62507
							0.2112	5.68828		0.528	0.74228		0.528	11.0915		0.528	5.62853
							0.2116	5.73085		0.529	0.78425		0.529	11.0636		0.529	5.63193
							0.212	5.77358		0.53	0.82589		0.53	11.0344		0.53	5.63523
							0.2124	5.8165		0.531	0.86704		0.531	11.0038		0.531	5.63838
							0.2128	5.85964		0.532	0.90759		0.532	10.9718		0.532	5.64135
							0.2132	5.90301		0.533	0.94743		0.533	10.9387		0.533	5.6441
							0.2136	5.94666		0.534	0.98648		0.534	10.9042		0.534	5.64659
							0.214	5.99061		0.535	1.02467		0.535	10.8687		0.535	5.64878
							0.2144	6.03489		0.536	1.06195		0.536	10.832		0.536	5.65064
							0.2148	6.07953		0.537	1.09829		0.537	10.7943		0.537	5.65213
							0.2152	6.12458		0.538	1.13367		0.538	10.7556		0.538	5.65322
							0.2156	6.17006		0.539	1.16808		0.539	10.716		0.539	5.65389
							0.216	6.21602		0.54	1.20154		0.54	10.6756		0.54	5.65412
							0.2164	6.26249		0.541	1.23405		0.541	10.6344		0.541	5.65389
							0.2168	6.30952		0.542	1.26563		0.542	10.5925		0.542	5.65317
							0.2172	6.35713		0.543	1.29633		0.543	10.5501		0.543	5.65196
							0.2176	6.40538		0.544	1.32618		0.544	10.5072		0.544	5.65026
							0.218	6.4543		0.545	1.35521		0.545	10.4638		0.545	5.64805
							0.2184	6.50394		0.546	1.38348		0.546	10.4202		0.546	5.64536
							0.2188	6.55434		0.547	1.41102		0.547	10.3763		0.547	5.64217
							0.2192	6.60554		0.548	1.43789		0.548	10.3322		0.548	5.63852
							0.2196	6.65759		0.549	1.46414		0.549	10.2881		0.549	5.63441
							0.22	6.71052		0.55	1.4898		0.55	10.244		0.55	5.62988
							0.2204	6.76438		0.551	1.51493		0.551	10.2		0.551	5.62494
							0.2208	6.8192		0.552	1.53957		0.552	10.1562		0.552	5.61965
							0.2212	6.87504		0.553	1.56376		0.553	10.1126		0.553	5.61403
							0.2216	6.93193		0.554	1.58753		0.554	10.0694		0.554	5.60813
							0.222	6.98991		0.555	1.61091		0.555	10.0267		0.555	5.602
							0.2224	7.04902		0.556	1.63394		0.556	9.98446		0.556	5.59569
							0.2228	7.10929		0.557	1.65663		0.557	9.94279		0.557	5.58926
							0.2232	7.17077		0.558	1.67901		0.558	9.90175		0.558	5.58277
							0.2236	7.23348		0.559	1.7011		0.559	9.86142		0.559	5.57628
							0.224	7.29746		0.56	1.72289		0.56	9.82185		0.56	5.56986
							0.2244	7.36274		0.561	1.7444		0.561	9.7831		0.561	5.56358
							0.2248	7.42935		0.562	1.76564		0.562	9.74522		0.562	5.5575
							0.2252	7.49731		0.563	1.7866		0.563	9.70825		0.563	5.5517
							0.2256	7.56665		0.564	1.80727		0.564	9.67225		0.564	5.54624
							0.226	7.6374		0.565	1.82766		0.565	9.63725		0.565	5.5412
							0.2264	7.70957		0.566	1.84774		0.566	9.60329		0.566	5.53666
							0.2268	7.78318		0.567	1.86752		0.567	9.5704		0.567	5.53266
							0.2272	7.85825		0.568	1.88697		0.568	9.53862		0.568	5.5293
							0.2276	7.93479		0.569	1.90609		0.569	9.50797		0.569	5.52662
							0.228	8.01281		0.57	1.92485		0.57	9.47847		0.57	5.5247
							0.2284	8.09231		0.571	1.94324		0.571	9.45015		0.571	5.52359
							0.2288	8.17331		0.572	1.96126		0.572	9.42304		0.572	5.52335
							0.2292	8.2558		0.573	1.97887		0.573	9.39713		0.573	5.52403
							0.2296	8.33978		0.574	1.99608		0.574	9.37246		0.574	5.52567
							0.23	8.42525		0.575	2.01286		0.575	9.34904		0.575	5.52833
							0.2304	8.51221		0.576	2.02921		0.576	9.32688		0.576	5.53203
							0.2308	8.60063		0.577	2.04511		0.577	9.30599		0.577	5.5368
							0.2312	8.69051		0.578	2.06057		0.578	9.28639		0.578	5.54268
							0.2316	8.78184		0.579	2.07558		0.579	9.2681		0.579	5.54967
							0.232	8.87459		0.58	2.09013		0.58	9.25112		0.58	5.55779
							0.2324	8.96875		0.581	2.10423		0.581	9.23547		0.581	5.56705
							0.2328	9.06428		0.582	2.11787		0.582	9.22116		0.582	5.57745
							0.2332	9.16117		0.583	2.13108		0.583	9.20821		0.583	5.58897
							0.2336	9.25939		0.584	2.14384		0.584	9.19665		0.584	5.6016
							0.234	9.3589		0.585	2.15618		0.585	9.18648		0.585	5.61532
							0.2344	9.45967		0.586	2.1681		0.586	9.17772		0.586	5.63011
							0.2348	9.56166		0.587	2.17963		0.587	9.17041		0.587	5.64593
							0.2352	9.66484		0.588	2.19077		0.588	9.16456		0.588	5.66274
							0.2356	9.76916		0.589	2.20154		0.589	9.16021		0.589	5.6805
							0.236	9.87459		0.59	2.21198		0.59	9.15737		0.59	5.69916
							0.2364	9.98107		0.591	2.22208		0.591	9.15608		0.591	5.71866
							0.2368	10.0886		0.592	2.23189		0.592	9.15637		0.592	5.73894
							0.2372	10.197		0.593	2.24141		0.593	9.15827		0.593	5.75995
							0.2376	10.3064		0.594	2.25067		0.594	9.16182		0.594	5.7816
							0.238	10.4167		0.595	2.2597		0.595	9.16706		0.595	5.80384
							0.2384	10.5277		0.596	2.26851		0.596	9.17401		0.596	5.82658
							0.2388	10.6396		0.597	2.27713		0.597	9.18272		0.597	5.84977
							0.2392	10.7521		0.598	2.28557		0.598	9.19322		0.598	5.87331
							0.2396	10.8653		0.599	2.29386		0.599	9.20556		0.599	5.89713
							0.24	10.9791		0.6	2.302		0.6	9.21976		0.6	5.92116
							0.2404	11.0935		0.601	2.31003		0.601	9.23587		0.601	5.94531
							0.2408	11.2084		0.602	2.31795		0.602	9.25391		0.602	5.96952
							0.2412	11.3237		0.603	2.32577		0.603	9.27393		0.603	5.9937
							0.2416	11.4394		0.604	2.33351		0.604	9.29594		0.604	6.01778
							0.242	11.5554		0.605	2.34117		0.605	9.31998		0.605	6.04169
							0.2424	11.6717		0.606	2.34876		0.606	9.34607		0.606	6.06537
							0.2428	11.7883		0.607	2.35628		0.607	9.37422		0.607	6.08873
							0.2432	11.905		0.608	2.36374		0.608	9.40446		0.608	6.11173
							0.2436	12.0218		0.609	2.37113		0.609	9.4368		0.609	6.1343
							0.244	12.1388		0.61	2.37846		0.61	9.47123		0.61	6.15639
							0.2444	12.2557		0.611	2.38571		0.611	9.50776		0.611	6.17795
							0.2448	12.3727		0.612	2.39288		0.612	9.54638		0.612	6.19894
							0.2452	12.4895		0.613	2.39997		0.613	9.58708		0.613	6.2193
							0.2456	12.6063		0.614	2.40696		0.614	9.62984		0.614	6.23901
							0.246	12.7229		0.615	2.41385		0.615	9.67462		0.615	6.25803
							0.2464	12.8393		0.616	2.42062		0.616	9.72139		0.616	6.27635
							0.2468	12.9554		0.617	2.42727		0.617	9.77011		0.617	6.29393
							0.2472	13.0713		0.618	2.43377		0.618	9.82073		0.618	6.31076
							0.2476	13.1869		0.619	2.44013		0.619	9.87319		0.619	6.32683
							0.248	13.3021		0.62	2.44632		0.62	9.92742		0.62	6.34214
							0.2484	13.4169		0.621	2.45233		0.621	9.98334		0.621	6.35668
							0.2488	13.5313		0.622	2.45815		0.622	10.0409		0.622	6.37045
							0.2492	13.6452		0.623	2.46377		0.623	10.0999		0.623	6.38347
							0.2496	13.7587		0.624	2.46918		0.624	10.1604		0.624	6.39574
							0.25	13.8716		0.625	2.47438		0.625	10.2222		0.625	6.40728
							0.2504	13.984		0.626	2.47934		0.626	10.2853		0.626	6.41811
							0.2508	14.0959		0.627	2.48407		0.627	10.3494		0.627	6.42825
							0.2512	14.2071		0.628	2.48856		0.628	10.4144		0.628	6.43772
							0.2516	14.3177		0.629	2.49281		0.629	10.4803		0.629	6.44655
							0.252	14.4277		0.63	2.49682		0.63	10.547		0.63	6.45476
							0.2524	14.5371		0.631	2.50058		0.631	10.6141		0.631	6.46239
							0.2528	14.6458		0.632	2.5041		0.632	10.6817		0.632	6.46947
							0.2532	14.7538		0.633	2.50738		0.633	10.7496		0.633	6.47603
							0.2536	14.861		0.634	2.51043		0.634	10.8176		0.634	6.48211
							0.254	14.9676		0.635	2.51326		0.635	10.8856		0.635	6.48773
							0.2544	15.0735		0.636	2.51588		0.636	10.9534		0.636	6.49294
							0.2548	15.1786		0.637	2.51829		0.637	11.0209		0.637	6.49775
							0.2552	15.2829		0.638	2.52052		0.638	11.0879		0.638	6.50222
							0.2556	15.3865		0.639	2.52257		0.639	11.1544		0.639	6.50636
							0.256	15.4893		0.64	2.52446		0.64	11.22		0.64	6.5102
							0.2564	15.5914		0.641	2.52621		0.641	11.2848		0.641	6.51378
							0.2568	15.6926		0.642	2.52783		0.642	11.3485		0.642	6.51713
							0.2572	15.7931		0.643	2.52934		0.643	11.4111		0.643	6.52026
							0.2576	15.8927		0.644	2.53077		0.644	11.4724		0.644	6.52321
							0.258	15.9915		0.645	2.53213		0.645	11.5322		0.645	6.52599
							0.2584	16.0895		0.646	2.53343		0.646	11.5905		0.646	6.52862
							0.2588	16.1867		0.647	2.53471		0.647	11.6472		0.647	6.53112
							0.2592	16.2831		0.648	2.53597		0.648	11.7022		0.648	6.5335
							0.2596	16.3786		0.649	2.53724		0.649	11.7553		0.649	6.53579
							0.26	16.4732		0.65	2.53854		0.65	11.8065		0.65	6.53798
							0.2604	16.567		0.651	2.53987		0.651	11.8558		0.651	6.54009
							0.2608	16.66		0.652	2.54126		0.652	11.903		0.652	6.54213
							0.2612	16.752		0.653	2.54271		0.653	11.9482		0.653	6.5441
							0.2616	16.8432		0.654	2.54425		0.654	11.9912		0.654	6.546
							0.262	16.9336		0.655	2.54588		0.655	12.032		0.655	6.54783
							0.2624	17.023		0.656	2.54762		0.656	12.0706		0.656	6.54961
							0.2628	17.1115		0.657	2.54947		0.657	12.1071		0.657	6.55132
							0.2632	17.1992		0.658	2.55143		0.658	12.1413		0.658	6.55296
							0.2636	17.2859		0.659	2.55352		0.659	12.1733		0.659	6.55453
							0.264	17.3717		0.66	2.55572		0.66	12.2031		0.66	6.55603
							0.2644	17.4565		0.661	2.55806		0.661	12.2308		0.661	6.55746
							0.2648	17.5405		0.662	2.56052		0.662	12.2563		0.662	6.55881
							0.2652	17.6235		0.663	2.56309		0.663	12.2798		0.663	6.56007
							0.2656	17.7055		0.664	2.56579		0.664	12.3011		0.664	6.56125
							0.266	17.7865		0.665	2.56859		0.665	12.3205		0.665	6.56234
							0.2664	17.8666		0.666	2.5715		0.666	12.338		0.666	6.56333
							0.2668	17.9457		0.667	2.57449		0.667	12.3536		0.667	6.56423
							0.2672	18.0238		0.668	2.57758		0.668	12.3674		0.668	6.56504
							0.2676	18.101		0.669	2.58073		0.669	12.3795		0.669	6.56575
							0.268	18.1771		0.67	2.58394		0.67	12.3899		0.67	6.56636
							0.2684	18.2521		0.671	2.5872		0.671	12.3988		0.671	6.56688
							0.2688	18.3261		0.672	2.59048		0.672	12.4062		0.672	6.56732
							0.2692	18.3991		0.673	2.59379		0.673	12.4123		0.673	6.56767
							0.2696	18.4711		0.674	2.5971		0.674	12.4171		0.674	6.56795
							0.27	18.542		0.675	2.6004		0.675	12.4207		0.675	6.56817
							0.2704	18.6118		0.676	2.60367		0.676	12.4232		0.676	6.56833
							0.2708	18.6805		0.677	2.6069		0.677	12.4246		0.677	6.56845
							0.2712	18.7482		0.678	2.61008		0.678	12.4252		0.678	6.56855
							0.2716	18.8148		0.679	2.61319		0.679	12.425		0.679	6.56863
							0.272	18.8803		0.68	2.61622		0.68	12.424		0.68	6.56873
							0.2724	18.9446		0.681	2.61916		0.681	12.4224		0.681	6.56885
							0.2728	19.0079		0.682	2.62201		0.682	12.4202		0.682	6.56902
							0.2732	19.0701		0.683	2.62474		0.683	12.4175		0.683	6.56926
							0.2736	19.1311		0.684	2.62735		0.684	12.4144		0.684	6.56959
							0.274	19.1911		0.685	2.62983		0.685	12.411		0.685	6.57005
							0.2744	19.2499		0.686	2.63219		0.686	12.4074		0.686	6.57065
							0.2748	19.3076		0.687	2.63441		0.687	12.4036		0.687	6.57143
							0.2752	19.3642		0.688	2.6365		0.688	12.3996		0.688	6.57241
							0.2756	19.4197		0.689	2.63845		0.689	12.3956		0.689	6.57361
							0.276	19.4741		0.69	2.64026		0.69	12.3917		0.69	6.57508
							0.2764	19.5274		0.691	2.64193		0.691	12.3878		0.691	6.57683
							0.2768	19.5796		0.692	2.64348		0.692	12.384		0.692	6.57889
							0.2772	19.6307		0.693	2.6449		0.693	12.3804		0.693	6.58129
							0.2776	19.6808		0.694	2.64619		0.694	12.377		0.694	6.58406
							0.278	19.7297		0.695	2.64737		0.695	12.3739		0.695	6.58722
							0.2784	19.7777		0.696	2.64845		0.696	12.3711		0.696	6.5908
							0.2788	19.8245		0.697	2.64943		0.697	12.3687		0.697	6.59481
							0.2792	19.8704		0.698	2.65033		0.698	12.3666		0.698	6.59929
							0.2796	19.9152		0.699	2.65114		0.699	12.365		0.699	6.60423
							0.28	19.959		0.7	2.6519		0.7	12.3639		0.7	6.60967
							0.2804	20.0019		0.701	2.6526		0.701	12.3633		0.701	6.6156
							0.2808	20.0437		0.702	2.65326		0.702	12.3632		0.702	6.62204
							0.2812	20.0847		0.703	2.6539		0.703	12.3637		0.703	6.629
							0.2816	20.1247		0.704	2.65452		0.704	12.3648		0.704	6.63647
							0.282	20.1638		0.705	2.65514		0.705	12.3666		0.705	6.64445
							0.2824	20.202		0.706	2.65577		0.706	12.3691		0.706	6.65293
							0.2828	20.2393		0.707	2.65642		0.707	12.3723		0.707	6.6619
							0.2832	20.2758		0.708	2.6571		0.708	12.3763		0.708	6.67133
							0.2836	20.3115		0.709	2.65783		0.709	12.381		0.709	6.68121
							0.284	20.3464		0.71	2.65861		0.71	12.3866		0.71	6.69149
							0.2844	20.3805		0.711	2.65945		0.711	12.393		0.711	6.70216
							0.2848	20.4139		0.712	2.66037		0.712	12.4003		0.712	6.71315
							0.2852	20.4465		0.713	2.66136		0.713	12.4086		0.713	6.72443
							0.2856	20.4784		0.714	2.66243		0.714	12.4178		0.714	6.73593
							0.286	20.5097		0.715	2.6636		0.715	12.428		0.715	6.7476
							0.2864	20.5403		0.716	2.66485		0.716	12.4392		0.716	6.75936
							0.2868	20.5703		0.717	2.6662		0.717	12.4514		0.717	6.77113
							0.2872	20.5997		0.718	2.66765		0.718	12.4648		0.718	6.78284
							0.2876	20.6285		0.719	2.66919		0.719	12.4792		0.719	6.79438
							0.288	20.6568		0.72	2.67083		0.72	12.4947		0.72	6.80566
							0.2884	20.6845		0.721	2.67256		0.721	12.5113		0.721	6.81658
							0.2888	20.7117		0.722	2.67438		0.722	12.529		0.722	6.82702
							0.2892	20.7385		0.723	2.67628		0.723	12.5479		0.723	6.83687
							0.2896	20.7647		0.724	2.67827		0.724	12.5679		0.724	6.84599
							0.29	20.7905		0.725	2.68032		0.725	12.589		0.725	6.85425
							0.2904	20.8159		0.726	2.68244		0.726	12.6112		0.726	6.86152
							0.2908	20.8408		0.727	2.68462		0.727	12.6344		0.727	6.86766
							0.2912	20.8653		0.728	2.68685		0.728	12.6587		0.728	6.87251
							0.2916	20.8895		0.729	2.68912		0.729	12.684		0.729	6.87591
							0.292	20.9133		0.73	2.69142		0.73	12.7101		0.73	6.87772
							0.2924	20.9367		0.731	2.69375		0.731	12.7372		0.731	6.87778
							0.2928	20.9598		0.732	2.69608		0.732	12.765		0.732	6.87591
							0.2932	20.9825		0.733	2.69841		0.733	12.7935		0.733	6.87195
							0.2936	21.0049		0.734	2.70074		0.734	12.8226		0.734	6.86574
							0.294	21.027		0.735	2.70305		0.735	12.8522		0.735	6.85711
							0.2944	21.0487		0.736	2.70534		0.736	12.8821		0.736	6.84588
							0.2948	21.0702		0.737	2.70758		0.737	12.9123		0.737	6.8319
							0.2952	21.0913		0.738	2.70979		0.738	12.9426		0.738	6.81499
							0.2956	21.1121		0.739	2.71194		0.739	12.9727		0.739	6.795
							0.296	21.1326		0.74	2.71404		0.74	13.0026		0.74	6.77177
							0.2964	21.1528		0.741	2.71607		0.741	13.0321		0.741	6.74515
							0.2968	21.1727		0.742	2.71804		0.742	13.0609		0.742	6.71498
							0.2972	21.1923		0.743	2.71993		0.743	13.0888		0.743	6.68113
							0.2976	21.2116		0.744	2.72175		0.744	13.1157		0.744	6.64347
							0.298	21.2306		0.745	2.72348		0.745	13.1413		0.745	6.60187
							0.2984	21.2492		0.746	2.72514		0.746	13.1653		0.746	6.55621
							0.2988	21.2676		0.747	2.72671		0.747	13.1876		0.747	6.50641
							0.2992	21.2856		0.748	2.72821		0.748	13.2078		0.748	6.45236
							0.2996	21.3032		0.749	2.72963		0.749	13.2257		0.749	6.39399
							0.3	21.3206		0.75	2.73097		0.75	13.241		0.75	6.33123
							0.3004	21.3375		0.751	2.73223		0.751	13.2535		0.751	6.26403
							0.3008	21.3542		0.752	2.73343		0.752	13.2629		0.752	6.19235
							0.3012	21.3704		0.753	2.73455		0.753	13.2689		0.753	6.11619
							0.3016	21.3863		0.754	2.73562		0.754	13.2712		0.754	6.03553
							0.302	21.4019		0.755	2.73662		0.755	13.2695		0.755	5.95038
							0.3024	21.417		0.756	2.73758		0.756	13.2636		0.756	5.86079
							0.3028	21.4318		0.757	2.73848		0.757	13.2532		0.757	5.76678
							0.3032	21.4462		0.758	2.73934		0.758	13.238		0.758	5.66844
							0.3036	21.4602		0.759	2.74016		0.759	13.2179		0.759	5.56585
							0.304	21.4737		0.76	2.74094		0.76	13.1924		0.76	5.4591
							0.3044	21.4869		0.761	2.74169		0.761	13.1614		0.761	5.34833
							0.3048	21.4997		0.762	2.7424		0.762	13.1246		0.762	5.23366
							0.3052	21.5121		0.763	2.74309		0.763	13.0819		0.763	5.11525
							0.3056	21.524		0.764	2.74375		0.764	13.033		0.764	4.99327
							0.306	21.5356		0.765	2.74437		0.765	12.9777		0.765	4.86792
							0.3064	21.5467		0.766	2.74496		0.766	12.9159		0.766	4.73939
							0.3068	21.5574		0.767	2.74551		0.767	12.8474		0.767	4.60792
							0.3072	21.5678		0.768	2.74601		0.768	12.772		0.768	4.47372
							0.3076	21.5777		0.769	2.74646		0.769	12.6897		0.769	4.33705
							0.308	21.5872		0.77	2.74685		0.77	12.6003		0.77	4.19818
							0.3084	21.5963		0.771	2.74716		0.771	12.5038		0.771	4.05736
							0.3088	21.605		0.772	2.74738		0.772	12.4001		0.772	3.91489
							0.3092	21.6134		0.773	2.74749		0.773	12.2892		0.773	3.77104
							0.3096	21.6214		0.774	2.74748		0.774	12.171		0.774	3.62613
							0.31	21.629		0.775	2.74733		0.775	12.0457		0.775	3.48044
							0.3104	21.6363		0.776	2.747		0.776	11.9133		0.776	3.33429
							0.3108	21.6432		0.777	2.74649		0.777	11.7737		0.777	3.18799
							0.3112	21.6498		0.778	2.74575		0.778	11.6271		0.778	3.04185
							0.3116	21.6561		0.779	2.74477		0.779	11.4737		0.779	2.89617
							0.312	21.6621		0.78	2.7435		0.78	11.3135		0.78	2.75127
							0.3124	21.6677		0.781	2.74193		0.781	11.1468		0.781	2.60746
							0.3128	21.6731		0.782	2.74002		0.782	10.9736		0.782	2.46503
							0.3132	21.6783		0.783	2.73772		0.783	10.7943		0.783	2.32427
							0.3136	21.6832		0.784	2.73501		0.784	10.609		0.784	2.18548
							0.314	21.6879		0.785	2.73185		0.785	10.418		0.785	2.04893
							0.3144	21.6923		0.786	2.72821		0.786	10.2216		0.786	1.91488
							0.3148	21.6965		0.787	2.72403		0.787	10.0201		0.787	1.78358
							0.3152	21.7006		0.788	2.7193		0.788	9.81375		0.788	1.65528
							0.3156	21.7045		0.789	2.71397		0.789	9.60292		0.789	1.5302
							0.316	21.7082		0.79	2.70801		0.79	9.38793		0.79	1.40855
							0.3164	21.7118		0.791	2.70137		0.791	9.16916		0.791	1.29052
							0.3168	21.7152		0.792	2.69404		0.792	8.94696		0.792	1.17629
							0.3172	21.7185		0.793	2.68596		0.793	8.72172		0.793	1.06601
							0.3176	21.7218		0.794	2.67713		0.794	8.49383		0.794	0.95982
							0.318	21.7249		0.795	2.6675		0.795	8.26369		0.795	0.85784
							0.3184	21.7279		0.796	2.65705		0.796	8.0317		0.796	0.76018
							0.3188	21.7309		0.797	2.64577		0.797	7.79827		0.797	0.6669
							0.3192	21.7338		0.798	2.63363		0.798	7.56381		0.798	0.57807
							0.3196	21.7367		0.799	2.62061		0.799	7.32874		0.799	0.49373
							0.32	21.7395		0.8	2.6067		0.8	7.09347		0.8	0.4139
							0.3204	21.7422		0.801	2.59191		0.801	6.85841		0.801	0.33858
							0.3208	21.745		0.802	2.57621		0.802	6.62397		0.802	0.26776
							0.3212	21.7477		0.803	2.55962		0.803	6.39055		0.803	0.20141
							0.3216	21.7504		0.804	2.54213		0.804	6.15854		0.804	0.13946
							0.322	21.753		0.805	2.52376		0.805	5.92834		0.805	0.08186
							0.3224	21.7556		0.806	2.50452		0.806	5.70032		0.806	0.02852
							0.3228	21.7583		0.807	2.48443		0.807	5.47484		0.807	-0.02066
							0.3232	21.7608		0.808	2.46351		0.808	5.25227		0.808	-0.06579
							0.3236	21.7634		0.809	2.44179		0.809	5.03295		0.809	-0.10699
							0.324	21.7659		0.81	2.41931		0.81	4.81719		0.81	-0.14439
							0.3244	21.7684		0.811	2.39609		0.811	4.60532		0.811	-0.17815
							0.3248	21.7709		0.812	2.37218		0.812	4.39763		0.812	-0.2084
							0.3252	21.7733		0.813	2.34762		0.813	4.19439		0.813	-0.23531
							0.3256	21.7757		0.814	2.32247		0.814	3.99587		0.814	-0.25904
							0.326	21.778		0.815	2.29677		0.815	3.80231		0.815	-0.27976
							0.3264	21.7802		0.816	2.27058		0.816	3.61393		0.816	-0.29764
							0.3268	21.7824		0.817	2.24396		0.817	3.43093		0.817	-0.31284
							0.3272	21.7845		0.818	2.21696		0.818	3.25349		0.818	-0.32555
							0.3276	21.7865		0.819	2.18966		0.819	3.08178		0.819	-0.33592
							0.328	21.7884		0.82	2.16211		0.82	2.91594		0.82	-0.34413
							0.3284	21.7903		0.821	2.13439		0.821	2.75609		0.821	-0.35033
							0.3288	21.7919		0.822	2.10655		0.822	2.60234		0.822	-0.35468
							0.3292	21.7935		0.823	2.07867		0.823	2.45476		0.823	-0.35734
							0.3296	21.795		0.824	2.05082		0.824	2.31343		0.824	-0.35844
							0.33	21.7962		0.825	2.02306		0.825	2.17838		0.825	-0.35812
							0.3304	21.7974		0.826	1.99546		0.826	2.04964		0.826	-0.35651
							0.3308	21.7983		0.827	1.96808		0.827	1.92721		0.827	-0.35371
							0.3312	21.7991		0.828	1.941		0.828	1.81109		0.828	-0.34985
							0.3316	21.7997		0.829	1.91426		0.829	1.70125		0.829	-0.34501
							0.332	21.8002		0.83	1.88793		0.83	1.59764		0.83	-0.33928
							0.3324	21.8004		0.831	1.86207		0.831	1.50021		0.831	-0.33272
							0.3328	21.8004		0.832	1.83674		0.832	1.40888		0.832	-0.32541
							0.3332	21.8002		0.833	1.81197		0.833	1.32357		0.833	-0.31738
							0.3336	21.7997		0.834	1.78782		0.834	1.24418		0.834	-0.30868
							0.334	21.799		0.835	1.76433		0.835	1.17059		0.835	-0.29934
							0.3344	21.7981		0.836	1.74154		0.836	1.1027		0.836	-0.28937
							0.3348	21.7969		0.837	1.71948		0.837	1.04036		0.837	-0.27877
							0.3352	21.7954		0.838	1.69819		0.838	0.98345		0.838	-0.26755
							0.3356	21.7937		0.839	1.67768		0.839	0.93181		0.839	-0.25568
							0.336	21.7917		0.84	1.65798		0.84	0.88529		0.84	-0.24314
							0.3364	21.7893		0.841	1.63911		0.841	0.84374		0.841	-0.22991
							0.3368	21.7867		0.842	1.62107		0.842	0.807		0.842	-0.21594
							0.3372	21.7838		0.843	1.60388		0.843	0.77491		0.843	-0.20118
							0.3376	21.7805		0.844	1.58754		0.844	0.74729		0.844	-0.18559
							0.338	21.7769		0.845	1.57204		0.845	0.72399		0.845	-0.16911
							0.3384	21.7729		0.846	1.55738		0.846	0.70484		0.846	-0.15167
							0.3388	21.7686		0.847	1.54355		0.847	0.68966		0.847	-0.13322
							0.3392	21.7639		0.848	1.53055		0.848	0.67831		0.848	-0.11369
							0.3396	21.7587		0.849	1.51835		0.849	0.67062		0.849	-0.09301
							0.34	21.7532		0.85	1.50693		0.85	0.66643		0.85	-0.07111
							0.3404	21.7472		0.851	1.49629		0.851	0.66558		0.851	-0.04793
							0.3408	21.7407		0.852	1.48639		0.852	0.66794		0.852	-0.0234
							0.3412	21.7338		0.853	1.47721		0.853	0.67336		0.853	0.00254
							0.3416	21.7263		0.854	1.46874		0.854	0.6817		0.854	0.02995
							0.342	21.7183		0.855	1.46093		0.855	0.69283		0.855	0.05889
							0.3424	21.7097		0.856	1.45378		0.856	0.70662		0.856	0.08941
							0.3428	21.7005		0.857	1.44725		0.857	0.72297		0.857	0.12156
							0.3432	21.6907		0.858	1.44132		0.858	0.74175		0.858	0.15537
							0.3436	21.6802		0.859	1.43597		0.859	0.76288		0.859	0.19088
							0.344	21.669		0.86	1.43117		0.86	0.78624		0.86	0.22813
							0.3444	21.657		0.861	1.42692		0.861	0.81177		0.861	0.26712
							0.3448	21.6442		0.862	1.42319		0.862	0.83937		0.862	0.30788
							0.3452	21.6306		0.863	1.41996		0.863	0.86898		0.863	0.35042
							0.3456	21.616		0.864	1.41724		0.864	0.90054		0.864	0.39472
							0.346	21.6005		0.865	1.415		0.865	0.93397		0.865	0.44078
							0.3464	21.584		0.866	1.41326		0.866	0.96925		0.866	0.4886
							0.3468	21.5664		0.867	1.41201		0.867	1.00632		0.867	0.53813
							0.3472	21.5476		0.868	1.41126		0.868	1.04514		0.868	0.58936
							0.3476	21.5277		0.869	1.41101		0.869	1.08569		0.869	0.64223
							0.348	21.5065		0.87	1.41129		0.87	1.12794		0.87	0.69672
							0.3484	21.4839		0.871	1.41212		0.871	1.17186		0.871	0.75276
							0.3488	21.4599		0.872	1.41351		0.872	1.21745		0.872	0.8103
							0.3492	21.4345		0.873	1.41551		0.873	1.26469		0.873	0.86928
							0.3496	21.4075		0.874	1.41814		0.874	1.31357		0.874	0.92961
							0.35	21.3789		0.875	1.42144		0.875	1.36409		0.875	0.99124
							0.3504	21.3486		0.876	1.42547		0.876	1.41623		0.876	1.05407
							0.3508	21.3165		0.877	1.43027		0.877	1.47001		0.877	1.11803
							0.3512	21.2825		0.878	1.43589		0.878	1.52541		0.878	1.18303
							0.3516	21.2466		0.879	1.4424		0.879	1.58244		0.879	1.24899
							0.352	21.2087		0.88	1.44986		0.88	1.64109		0.88	1.31579
							0.3524	21.1687		0.881	1.45833		0.881	1.70136		0.881	1.38336
							0.3528	21.1265		0.882	1.46788		0.882	1.76326		0.882	1.4516
							0.3532	21.0821		0.883	1.4786		0.883	1.82676		0.883	1.52041
							0.3536	21.0353		0.884	1.49055		0.884	1.89188		0.884	1.58969
							0.354	20.9861		0.885	1.50382		0.885	1.95859		0.885	1.65935
							0.3544	20.9344		0.886	1.51848		0.886	2.02688		0.886	1.72929
							0.3548	20.8802		0.887	1.53463		0.887	2.09673		0.887	1.79941
							0.3552	20.8233		0.888	1.55234		0.888	2.16813		0.888	1.86962
							0.3556	20.7637		0.889	1.57171		0.889	2.24104		0.889	1.93982
							0.356	20.7014		0.89	1.59281		0.89	2.31544		0.89	2.00993
							0.3564	20.6362		0.891	1.61574		0.891	2.39129		0.891	2.07986
							0.3568	20.5682		0.892	1.64058		0.892	2.46855		0.892	2.14951
							0.3572	20.4972		0.893	1.66742		0.893	2.54717		0.893	2.21881
							0.3576	20.4232		0.894	1.69634		0.894	2.6271		0.894	2.28767
							0.358	20.3461		0.895	1.72744		0.895	2.7083		0.895	2.35603
							0.3584	20.266		0.896	1.76078		0.896	2.79069		0.896	2.42379
							0.3588	20.1827		0.897	1.79645		0.897	2.87421		0.897	2.4909
							0.3592	20.0963		0.898	1.83452		0.898	2.95878		0.898	2.55728
							0.3596	20.0066		0.899	1.87508		0.899	3.04434		0.899	2.62287
							0.36	19.9138		0.9	1.91819		0.9	3.1308		0.9	2.68761
							0.3604	19.8176		0.901	1.96392		0.901	3.21808		0.901	2.75143
							0.3608	19.7182		0.902	2.01234		0.902	3.30609		0.902	2.8143
							0.3612	19.6155		0.903	2.06351		0.903	3.39473		0.903	2.87615
							0.3616	19.5096		0.904	2.11747		0.904	3.48391		0.904	2.93695
							0.362	19.4003		0.905	2.1743		0.905	3.57354		0.905	2.99664
							0.3624	19.2878		0.906	2.23403		0.906	3.6635		0.906	3.05518
							0.3628	19.1719		0.907	2.29671		0.907	3.7537		0.907	3.11254
							0.3632	19.0528		0.908	2.36237		0.908	3.84404		0.908	3.16869
							0.3636	18.9305		0.909	2.43106		0.909	3.93441		0.909	3.22358
							0.364	18.8049		0.91	2.5028		0.91	4.0247		0.91	3.27721
							0.3644	18.6761		0.911	2.57762		0.911	4.11481		0.911	3.32953
							0.3648	18.5441		0.912	2.65554		0.912	4.20463		0.912	3.38053
							0.3652	18.409		0.913	2.73657		0.913	4.29407		0.913	3.43018
							0.3656	18.2708		0.914	2.82072		0.914	4.38302		0.914	3.47848
							0.366	18.1296		0.915	2.90801		0.915	4.47138		0.915	3.5254
							0.3664	17.9853		0.916	2.99843		0.916	4.55906		0.916	3.57094
							0.3668	17.8381		0.917	3.09199		0.917	4.64596		0.917	3.61509
							0.3672	17.6879		0.918	3.18867		0.918	4.73199		0.918	3.65784
							0.3676	17.5349		0.919	3.28846		0.919	4.81707		0.919	3.69918
							0.368	17.3792		0.92	3.39136		0.92	4.90112		0.92	3.73912
							0.3684	17.2207		0.921	3.49734		0.921	4.98406		0.921	3.77766
							0.3688	17.0595		0.922	3.60637		0.922	5.06583		0.922	3.8148
							0.3692	16.8957		0.923	3.71845		0.923	5.14635		0.923	3.85055
							0.3696	16.7294		0.924	3.83353		0.924	5.22556		0.924	3.88492
							0.37	16.5606		0.925	3.95158		0.925	5.30342		0.925	3.91792
							0.3704	16.3895		0.926	4.07257		0.926	5.37988		0.926	3.94956
							0.3708	16.216		0.927	4.19646		0.927	5.45489		0.927	3.97987
							0.3712	16.0402		0.928	4.32322		0.928	5.52842		0.928	4.00886
							0.3716	15.8623		0.929	4.45279		0.929	5.60044		0.929	4.03655
							0.372	15.6822		0.93	4.58514		0.93	5.67092		0.93	4.06297
							0.3724	15.5001		0.931	4.72022		0.931	5.73986		0.931	4.08815
							0.3728	15.3161		0.932	4.85798		0.932	5.80725		0.932	4.11212
							0.3732	15.1301		0.933	4.99836		0.933	5.87307		0.933	4.1349
							0.3736	14.9423		0.934	5.14133		0.934	5.93733		0.934	4.15654
							0.374	14.7528		0.935	5.28682		0.935	6.00004		0.935	4.17706
							0.3744	14.5616		0.936	5.43479		0.936	6.06121		0.936	4.19652
							0.3748	14.3687		0.937	5.58517		0.937	6.12086		0.937	4.21494
							0.3752	14.1743		0.938	5.73791		0.938	6.17901		0.938	4.23237
							0.3756	13.9784		0.939	5.89296		0.939	6.2357		0.939	4.24886
							0.376	13.7811		0.94	6.05025		0.94	6.29095		0.94	4.26445
							0.3764	13.5825		0.941	6.20973		0.941	6.3448		0.941	4.27919
							0.3768	13.3825		0.942	6.37134		0.942	6.39729		0.942	4.29313
							0.3772	13.1814		0.943	6.53501		0.943	6.44846		0.943	4.30631
							0.3776	12.9791		0.944	6.7007		0.944	6.49835		0.944	4.31878
							0.378	12.7757		0.945	6.86833		0.945	6.54702		0.945	4.33061
							0.3784	12.5712		0.946	7.03784		0.946	6.59452		0.946	4.34182
							0.3788	12.3658		0.947	7.20918		0.947	6.6409		0.947	4.35248
							0.3792	12.1595		0.948	7.38227		0.948	6.6862		0.948	4.36264
							0.3796	11.9524		0.949	7.55706		0.949	6.73048		0.949	4.37235
							0.38	11.7444		0.95	7.73347		0.95	6.77381		0.95	4.38165
							0.3804	11.5358		0.951	7.91144		0.951	6.81622		0.951	4.39058
							0.3808	11.3264		0.952	8.0909		0.952	6.85778		0.952	4.39921
							0.3812	11.1165		0.953	8.27178		0.953	6.89854		0.953	4.40757
							0.3816	10.9061		0.954	8.454		0.954	6.93854		0.954	4.4157
							0.382	10.6952		0.955	8.6375		0.955	6.97785		0.955	4.42364
							0.3824	10.4839		0.956	8.82219		0.956	7.01652		0.956	4.43144
							0.3828	10.2722		0.957	9.008		0.957	7.05458		0.957	4.43912
							0.3832	10.0603		0.958	9.19484		0.958	7.09209		0.958	4.44673
							0.3836	9.84826		0.959	9.38263		0.959	7.12909		0.959	4.45428
							0.384	9.63607		0.96	9.57129		0.96	7.16563		0.96	4.46181
							0.3844	9.42384		0.961	9.76071		0.961	7.20174		0.961	4.46935
							0.3848	9.21165		0.962	9.95081		0.962	7.23747		0.962	4.47691
							0.3852	8.99959		0.963	10.1415		0.963	7.27285		0.963	4.4845
							0.3856	8.78773		0.964	10.3326		0.964	7.30791		0.964	4.49215
							0.386	8.57616		0.965	10.5242		0.965	7.34268		0.965	4.49987
							0.3864	8.36497		0.966	10.7159		0.966	7.3772		0.966	4.50767
							0.3868	8.15424		0.967	10.9078		0.967	7.41148		0.967	4.51554
							0.3872	7.94409		0.968	11.0998		0.968	7.44556		0.968	4.52349
							0.3876	7.73459		0.969	11.2916		0.969	7.47944		0.969	4.53152
							0.388	7.52585		0.97	11.4832		0.97	7.51316		0.97	4.53963
							0.3884	7.31797		0.971	11.6745		0.971	7.54673		0.971	4.54782
							0.3888	7.11106		0.972	11.8652		0.972	7.58016		0.972	4.55606
							0.3892	6.90522		0.973	12.0553		0.973	7.61346		0.973	4.56435
							0.3896	6.70057		0.974	12.2446		0.974	7.64665		0.974	4.57268
							0.39	6.4972		0.975	12.4329		0.975	7.67974		0.975	4.58103
							0.3904	6.29525		0.976	12.6202		0.976	7.71272		0.976	4.58939
							0.3908	6.09482		0.977	12.8062		0.977	7.74562		0.977	4.59774
							0.3912	5.89603		0.978	12.9908		0.978	7.77842		0.978	4.60606
							0.3916	5.69899		0.979	13.1739		0.979	7.81114		0.979	4.61433
							0.392	5.50383		0.98	13.3552		0.98	7.84378		0.98	4.62253
							0.3924	5.31067		0.981	13.5345		0.981	7.87633		0.981	4.63065
							0.3928	5.11963		0.982	13.7119		0.982	7.9088		0.982	4.63865
							0.3932	4.93082		0.983	13.887		0.983	7.94118		0.983	4.64653
							0.3936	4.74437		0.984	14.0596		0.984	7.97349		0.984	4.65426
							0.394	4.5604		0.985	14.2298		0.985	8.0057		0.985	4.66183
							0.3944	4.37903		0.986	14.3972		0.986	8.03782		0.986	4.66922
							0.3948	4.20037		0.987	14.5617		0.987	8.06985		0.987	4.6764
							0.3952	4.02453		0.988	14.7232		0.988	8.10177		0.988	4.68338
							0.3956	3.85164		0.989	14.8815		0.989	8.1336		0.989	4.69013
							0.396	3.6818		0.99	15.0364		0.99	8.16532		0.99	4.69665
							0.3964	3.51512		0.991	15.1879		0.991	8.19693		0.991	4.70292
							0.3968	3.3517		0.992	15.3358		0.992	8.22842		0.992	4.70893
							0.3972	3.19165		0.993	15.48		0.993	8.25979		0.993	4.71469
							0.3976	3.03505		0.994	15.6204		0.994	8.29104		0.994	4.72019
							0.398	2.88202		0.995	15.7568		0.995	8.32215		0.995	4.72542
							0.3984	2.73262		0.996	15.8893		0.996	8.35312		0.996	4.73039
							0.3988	2.58694		0.997	16.0176		0.997	8.38395		0.997	4.73509
							0.3992	2.44506		0.998	16.1418		0.998	8.41463		0.998	4.73955
							0.3996	2.30705		0.999	16.2618		0.999	8.44515		0.999	4.74374
							0.4	2.17298		1	16.3776		1	8.47551		1	4.7477
							0.4004	2.0429		1.001	16.4891		1.001	8.50569		1.001	4.75142
							0.4008	1.91686		1.002	16.5963		1.002	8.5357		1.002	4.75492
							0.4012	1.79492		1.003	16.6993		1.003	8.56553		1.003	4.75821
							0.4016	1.6771		1.004	16.798		1.004	8.59516		1.004	4.7613
							0.402	1.56345		1.005	16.8926		1.005	8.62459		1.005	4.7642
							0.4024	1.45399		1.006	16.983		1.006	8.65381		1.006	4.76693
							0.4028	1.34873		1.007	17.0694		1.007	8.68282		1.007	4.7695
							0.4032	1.24768		1.008	17.1517		1.008	8.7116		1.008	4.77194
							0.4036	1.15086		1.009	17.2302		1.009	8.74015		1.009	4.77425
							0.404	1.05825		1.01	17.305		1.01	8.76846		1.01	4.77644
							0.4044	0.96984		1.011	17.376		1.011	8.79651		1.011	4.77855
							0.4048	0.88563		1.012	17.4436		1.012	8.8243		1.012	4.78057
							0.4052	0.80558		1.013	17.5078		1.013	8.85183		1.013	4.78252
							0.4056	0.72966		1.014	17.5688		1.014	8.87908		1.014	4.78442
							0.406	0.65784		1.015	17.6267		1.015	8.90604		1.015	4.78627
							0.4064	0.59007		1.016	17.6818		1.016	8.93271		1.016	4.7881
							0.4068	0.52631		1.017	17.7342		1.017	8.95907		1.017	4.7899
							0.4072	0.46649		1.018	17.784		1.018	8.98513		1.018	4.79169
							0.4076	0.41056		1.019	17.8316		1.019	9.01086		1.019	4.79347
							0.408	0.35845		1.02	17.8769		1.02	9.03627		1.02	4.79526
							0.4084	0.3101		1.021	17.9202		1.021	9.06135		1.021	4.79705
							0.4088	0.26542		1.022	17.9618		1.022	9.08609		1.022	4.79884
							0.4092	0.22434		1.023	18.0016		1.023	9.1105		1.023	4.80064
							0.4096	0.18677		1.024	18.04		1.024	9.13455		1.024	4.80246
							0.41	0.15263		1.025	18.077		1.025	9.15826		1.025	4.80428
							0.4104	0.12183		1.026	18.1127		1.026	9.18162		1.026	4.8061
							0.4108	0.09428		1.027	18.1473		1.027	9.20462		1.027	4.80793
							0.4112	0.06988		1.028	18.1809		1.028	9.22727		1.028	4.80975
							0.4116	0.04854		1.029	18.2135		1.029	9.24958		1.029	4.81157
							0.412	0.03016		1.03	18.2453		1.03	9.27153		1.03	4.81337
							0.4124	0.01463		1.031	18.2761		1.031	9.29314		1.031	4.81514
							0.4128	0.00187		1.032	18.3061		1.032	9.31442		1.032	4.81689
							0.4132	-0.00822		1.033	18.3351		1.033	9.33535		1.033	4.8186
							0.4136	-0.01576		1.034	18.3633		1.034	9.35597		1.034	4.82026
							0.414	-0.02082		1.035	18.3904		1.035	9.37626		1.035	4.82187
							0.4144	-0.02353		1.036	18.4163		1.036	9.39625		1.036	4.82342
							0.4148	-0.02396		1.037	18.441		1.037	9.41594		1.037	4.82489
							0.4152	-0.02222		1.038	18.4643		1.038	9.43535		1.038	4.82629
							0.4156	-0.01841		1.039	18.4859		1.039	9.45448		1.039	4.8276
							0.416	-0.01261		1.04	18.5057		1.04	9.47335		1.04	4.82882
							0.4164	-0.00491		1.041	18.5233		1.041	9.49198		1.041	4.82994
							0.4168	0.00459		1.042	18.5386		1.042	9.51039		1.042	4.83097
							0.4172	0.01582		1.043	18.5511		1.043	9.52857		1.043	4.83188
							0.4176	0.02868		1.044	18.5604		1.044	9.54657		1.044	4.83269
							0.418	0.04309		1.045	18.5664		1.045	9.56438		1.045	4.83338
							0.4184	0.05899		1.046	18.5685		1.046	9.58203		1.046	4.83397
							0.4188	0.07629		1.047	18.5664		1.047	9.59953		1.047	4.83444
							0.4192	0.09492		1.048	18.5595		1.048	9.6169		1.048	4.83481
							0.4196	0.11481		1.049	18.5475		1.049	9.63416		1.049	4.83508
							0.42	0.1359		1.05	18.5299		1.05	9.65132		1.05	4.83524
							0.4204	0.15813		1.051	18.5061		1.051	9.6684		1.051	4.83531
							0.4208	0.18142		1.052	18.4758		1.052	9.6854		1.052	4.83529
							0.4212	0.20574		1.053	18.4383		1.053	9.70236		1.053	4.83519
							0.4216	0.23102		1.054	18.3933		1.054	9.71927		1.054	4.83502
							0.422	0.25721		1.055	18.3402		1.055	9.73615		1.055	4.83479
							0.4224	0.28426		1.056	18.2786		1.056	9.75301		1.056	4.8345
							0.4228	0.31214		1.057	18.2079		1.057	9.76985		1.057	4.83417
							0.4232	0.34078		1.058	18.1277		1.058	9.78669		1.058	4.83381
							0.4236	0.37016		1.059	18.0375		1.059	9.80354		1.059	4.83342
							0.424	0.40024		1.06	17.9369		1.06	9.82038		1.06	4.83302
							0.4244	0.43097		1.061	17.8256		1.061	9.83723		1.061	4.83262
							0.4248	0.46233		1.062	17.7032		1.062	9.85409		1.062	4.83223
							0.4252	0.49428		1.063	17.5692		1.063	9.87096		1.063	4.83186
							0.4256	0.52679		1.064	17.4234		1.064	9.88782		1.064	4.83152
							0.426	0.55983		1.065	17.2656		1.065	9.90469		1.065	4.83121
							0.4264	0.59337		1.066	17.0955		1.066	9.92154		1.066	4.83095
							0.4268	0.62738		1.067	16.913		1.067	9.93838		1.067	4.83073
							0.4272	0.66185		1.068	16.7179		1.068	9.95519		1.068	4.83057
							0.4276	0.69673		1.069	16.5101		1.069	9.97196		1.069	4.83048
							0.428	0.73202		1.07	16.2896		1.07	9.98867		1.07	4.83044
							0.4284	0.76768		1.071	16.0565		1.071	10.0053		1.071	4.83047
							0.4288	0.80369		1.072	15.8107		1.072	10.0219		1.072	4.83057
							0.4292	0.84003		1.073	15.5526		1.073	10.0384		1.073	4.83072
							0.4296	0.87667		1.074	15.2822		1.074	10.0547		1.074	4.83094
							0.43	0.9136		1.075	14.9998		1.075	10.0709		1.075	4.83122
							0.4304	0.95079		1.076	14.7057		1.076	10.087		1.076	4.83154
							0.4308	0.98821		1.077	14.4002		1.077	10.1029		1.077	4.83191
							0.4312	1.02586		1.078	14.0839		1.078	10.1185		1.078	4.83232
							0.4316	1.06369		1.079	13.7571		1.079	10.134		1.079	4.83275
							0.432	1.10171		1.08	13.4205		1.08	10.1492		1.08	4.8332
							0.4324	1.13987		1.081	13.0745		1.081	10.1642		1.081	4.83364
							0.4328	1.17815		1.082	12.7197		1.082	10.1789		1.082	4.83408
							0.4332	1.21655		1.083	12.357		1.083	10.1933		1.083	4.8345
							0.4336	1.25503		1.084	11.9869		1.084	10.2074		1.084	4.83488
							0.434	1.29357		1.085	11.6103		1.085	10.2211		1.085	4.83521
							0.4344	1.33215		1.086	11.2278		1.086	10.2345		1.086	4.83547
							0.4348	1.37075		1.087	10.8404		1.087	10.2475		1.087	4.83565
							0.4352	1.40934		1.088	10.4488		1.088	10.2601		1.088	4.83573
							0.4356	1.44791		1.089	10.054		1.089	10.2724		1.089	4.8357
							0.436	1.48644		1.09	9.65675		1.09	10.2842		1.09	4.83555
							0.4364	1.52489		1.091	9.25805		1.091	10.2956		1.091	4.83526
							0.4368	1.56327		1.092	8.85875		1.092	10.3065		1.092	4.83482
							0.4372	1.60153		1.093	8.45979		1.093	10.317		1.093	4.83421
							0.4376	1.63968		1.094	8.06206		1.094	10.327		1.094	4.83343
							0.438	1.67768		1.095	7.66648		1.095	10.3366		1.095	4.83246
							0.4384	1.71553		1.096	7.27393		1.096	10.3457		1.096	4.8313
							0.4388	1.7532		1.097	6.8853		1.097	10.3543		1.097	4.82994
							0.4392	1.79068		1.098	6.50144		1.098	10.3624		1.098	4.82838
							0.4396	1.82797		1.099	6.1232		1.099	10.3701		1.099	4.82661
							0.44	1.86503		1.1	5.75138		1.1	10.3772		1.1	4.82462
							0.4404	1.90188		1.101	5.38676		1.101	10.3839		1.101	4.82243
							0.4408	1.93848		1.102	5.03009		1.102	10.39		1.102	4.82003
							0.4412	1.97485		1.103	4.68206		1.103	10.3957		1.103	4.81742
							0.4416	2.01096		1.104	4.34334		1.104	10.4008		1.104	4.81462
							0.442	2.04681		1.105	4.01454		1.105	10.4055		1.105	4.81162
							0.4424	2.08241		1.106	3.69624		1.106	10.4096		1.106	4.80843
							0.4428	2.11774		1.107	3.38894		1.107	10.4132		1.107	4.80507
							0.4432	2.15281		1.108	3.09313		1.108	10.4163		1.108	4.80155
							0.4436	2.18761		1.109	2.80922		1.109	10.4189		1.109	4.79788
							0.444	2.22215		1.11	2.53755		1.11	10.421		1.11	4.79408
							0.4444	2.25644		1.111	2.27845		1.111	10.4225		1.111	4.79016
							0.4448	2.29046		1.112	2.03215		1.112	10.4235		1.112	4.78613
							0.4452	2.32424		1.113	1.79886		1.113	10.4239		1.113	4.78203
							0.4456	2.35778		1.114	1.57871		1.114	10.4237		1.114	4.77786
							0.446	2.39108		1.115	1.37178		1.115	10.423		1.115	4.77364
							0.4464	2.42416		1.116	1.17811		1.116	10.4217		1.116	4.7694
							0.4468	2.45702		1.117	0.99768		1.117	10.4198		1.117	4.76515
							0.4472	2.48968		1.118	0.83042		1.118	10.4173		1.118	4.76092
							0.4476	2.52215		1.119	0.6762		1.119	10.4141		1.119	4.75671
							0.448	2.55444		1.12	0.53486		1.12	10.4102		1.12	4.75257
							0.4484	2.58657		1.121	0.40619		1.121	10.4057		1.121	4.74849
							0.4488	2.61854		1.122	0.28993		1.122	10.4004		1.122	4.7445
							0.4492	2.65037		1.123	0.1858		1.123	10.3944		1.123	4.74062
							0.4496	2.68208		1.124	0.09348		1.124	10.3876		1.124	4.73687
							0.45	2.71367		1.125	0.0126		1.125	10.38		1.125	4.73325
							0.4504	2.74517		1.126	-0.05722		1.126	10.3716		1.126	4.72978
							0.4508	2.77659		1.127	-0.1164		1.127	10.3623		1.127	4.72648
							0.4512	2.80793		1.128	-0.16536		1.128	10.3521		1.128	4.72335
							0.4516	2.83922		1.129	-0.20457		1.129	10.3409		1.129	4.72041
							0.452	2.87047		1.13	-0.23448		1.13	10.3288		1.13	4.71766
							0.4524	2.90168		1.131	-0.25558		1.131	10.3156		1.131	4.7151
							0.4528	2.93287		1.132	-0.26835		1.132	10.3015		1.132	4.71274
							0.4532	2.96404		1.133	-0.2733		1.133	10.2862		1.133	4.71059
							0.4536	2.99521		1.134	-0.27091		1.134	10.2698		1.134	4.70864
							0.454	3.02639		1.135	-0.26169		1.135	10.2523		1.135	4.70689
							0.4544	3.05757		1.136	-0.24612		1.136	10.2336		1.136	4.70534
							0.4548	3.08877		1.137	-0.22468		1.137	10.2137		1.137	4.70397
							0.4552	3.12		1.138	-0.19786		1.138	10.1926		1.138	4.70279
							0.4556	3.15124		1.139	-0.16612		1.139	10.1702		1.139	4.70179
							0.456	3.18251		1.14	-0.12991		1.14	10.1465		1.14	4.70095
							0.4564	3.21381		1.141	-0.08966		1.141	10.1215		1.141	4.70026
							0.4568	3.24513		1.142	-0.0458		1.142	10.0952		1.142	4.6997
							0.4572	3.27647		1.143	0.00128		1.143	10.0676		1.143	4.69927
							0.4576	3.30783		1.144	0.0512		1.144	10.0387		1.144	4.69895
							0.458	3.3392		1.145	0.1036		1.145	10.0084		1.145	4.69871
							0.4584	3.37057		1.146	0.15813		1.146	9.97673		1.146	4.69854
							0.4588	3.40195		1.147	0.21449		1.147	9.94377		1.147	4.69843
							0.4592	3.43331		1.148	0.27239		1.148	9.90948		1.148	4.69834
							0.4596	3.46466		1.149	0.33154		1.149	9.87388		1.149	4.69826
							0.46	3.49597		1.15	0.39171		1.15	9.837		1.15	4.69818
							0.4604	3.52724		1.151	0.45267		1.151	9.79886		1.151	4.69806
							0.4608	3.55845		1.152	0.51422		1.152	9.75949		1.152	4.69789
							0.4612	3.5896		1.153	0.57617		1.153	9.71892		1.153	4.69764
							0.4616	3.62065		1.154	0.63837		1.154	9.67719		1.154	4.6973
							0.462	3.65161		1.155	0.70066		1.155	9.63436		1.155	4.69685
							0.4624	3.68245		1.156	0.76294		1.156	9.59047		1.156	4.69626
							0.4628	3.71316		1.157	0.82509		1.157	9.54557		1.157	4.69552
							0.4632	3.74372		1.158	0.88702		1.158	9.49973		1.158	4.69461
							0.4636	3.77412		1.159	0.94867		1.159	9.45302		1.159	4.69351
							0.464	3.80433		1.16	1.00996		1.16	9.40549		1.16	4.6922
							0.4644	3.83435		1.161	1.07086		1.161	9.35723		1.161	4.69068
							0.4648	3.86415		1.162	1.13132		1.162	9.3083		1.162	4.68892
							0.4652	3.89372		1.163	1.19132		1.163	9.25878		1.163	4.68693
							0.4656	3.92304		1.164	1.25084		1.164	9.20877		1.164	4.68468
							0.466	3.9521		1.165	1.30987		1.165	9.15833		1.165	4.68217
							0.4664	3.98088		1.166	1.3684		1.166	9.10756		1.166	4.67939
							0.4668	4.00936		1.167	1.42643		1.167	9.05654		1.167	4.67634
							0.4672	4.03754		1.168	1.48396		1.168	9.00535		1.168	4.67301
							0.4676	4.0654		1.169	1.54099		1.169	8.9541		1.169	4.66941
							0.468	4.09293		1.17	1.59754		1.17	8.90286		1.17	4.66555
							0.4684	4.12011		1.171	1.6536		1.171	8.85173		1.171	4.66141
							0.4688	4.14694		1.172	1.70918		1.172	8.80079		1.172	4.65701
							0.4692	4.1734		1.173	1.76428		1.173	8.75012		1.173	4.65236
							0.4696	4.19949		1.174	1.81891		1.174	8.69981		1.174	4.64747
							0.47	4.22519		1.175	1.87306		1.175	8.64995		1.175	4.64236
							0.4704	4.25051		1.176	1.92672		1.176	8.6006		1.176	4.63703
							0.4708	4.27542		1.177	1.9799		1.177	8.55186		1.177	4.63152
							0.4712	4.29994		1.178	2.03257		1.178	8.50378		1.178	4.62583
							0.4716	4.32406		1.179	2.08472		1.179	8.45645		1.179	4.62001
							0.472	4.34776		1.18	2.13634		1.18	8.40992		1.18	4.61406
							0.4724	4.37105		1.181	2.1874		1.181	8.36426		1.181	4.60803
							0.4728	4.39393		1.182	2.23787		1.182	8.31952		1.182	4.60194
							0.4732	4.4164		1.183	2.28772		1.183	8.27576		1.183	4.59582
							0.4736	4.43846		1.184	2.33692		1.184	8.23303		1.184	4.58972
							0.474	4.4601		1.185	2.38544		1.185	8.19137		1.185	4.58368
							0.4744	4.48133		1.186	2.43323		1.186	8.15081		1.186	4.57772
							0.4748	4.50215		1.187	2.48025		1.187	8.1114		1.187	4.57191
							0.4752	4.52256		1.188	2.52647		1.188	8.07315		1.188	4.56628
							0.4756	4.54257		1.189	2.57184		1.189	8.0361		1.189	4.56088
							0.476	4.56218		1.19	2.61632		1.19	8.00027		1.19	4.55575
							0.4764	4.5814		1.191	2.65986		1.191	7.96568		1.191	4.55096
							0.4768	4.60022		1.192	2.70243		1.192	7.93232		1.192	4.54656
							0.4772	4.61865		1.193	2.74397		1.193	7.90022		1.193	4.54259
							0.4776	4.6367		1.194	2.78445		1.194	7.86938		1.194	4.53911
							0.478	4.65437		1.195	2.82383		1.195	7.83979		1.195	4.53618
							0.4784	4.67166		1.196	2.86208		1.196	7.81146		1.196	4.53385
							0.4788	4.68858		1.197	2.89917		1.197	7.78439		1.197	4.53218
							0.4792	4.70514		1.198	2.93505		1.198	7.75857		1.198	4.53124
							0.4796	4.72133		1.199	2.96972		1.199	7.73399		1.199	4.53107
							0.48	4.73717		1.2	3.00315		1.2	7.71064		1.2	4.53173
							0.4804	4.75265		1.201	3.03532		1.201	7.68851		1.201	4.53328
							0.4808	4.76778		1.202	3.06622		1.202	7.66761		1.202	4.53578
							0.4812	4.78256		1.203	3.09584		1.203	7.64791		1.203	4.53927
							0.4816	4.79699		1.204	3.12419		1.204	7.6294		1.204	4.54382
							0.482	4.81108		1.205	3.15126		1.205	7.6121		1.205	4.54947
							0.4824	4.82483		1.206	3.17707		1.206	7.59597		1.206	4.55628
							0.4828	4.83824		1.207	3.20162		1.207	7.58104		1.207	4.56428
							0.4832	4.85131		1.208	3.22494		1.208	7.56728		1.208	4.57353
							0.4836	4.86405		1.209	3.24705		1.209	7.55472		1.209	4.58406
							0.484	4.87644		1.21	3.26797		1.21	7.54334		1.21	4.59591
							0.4844	4.8885		1.211	3.28775		1.211	7.53317		1.211	4.60911
							0.4848	4.90022		1.212	3.30641		1.212	7.52421		1.212	4.6237
							0.4852	4.9116		1.213	3.324		1.213	7.51648		1.213	4.6397
							0.4856	4.92263		1.214	3.34056		1.214	7.51		1.214	4.65713
							0.486	4.93333		1.215	3.35614		1.215	7.5048		1.215	4.67601
							0.4864	4.94368		1.216	3.37079		1.216	7.50091		1.216	4.69635
							0.4868	4.95369		1.217	3.38457		1.217	7.49837		1.217	4.71816
							0.4872	4.96335		1.218	3.39753		1.218	7.49721		1.218	4.74143
							0.4876	4.97266		1.219	3.40973		1.219	7.49748		1.219	4.76616
							0.488	4.98161		1.22	3.42123		1.22	7.49922		1.22	4.79235
							0.4884	4.99022		1.221	3.43209		1.221	7.5025		1.221	4.81997
							0.4888	4.99846		1.222	3.44237		1.222	7.50736		1.222	4.84901
							0.4892	5.00634		1.223	3.45214		1.223	7.51388		1.223	4.87944
							0.4896	5.01386		1.224	3.46145		1.224	7.52211		1.224	4.91123
							0.49	5.02102		1.225	3.47036		1.225	7.53213		1.225	4.94434
							0.4904	5.02781		1.226	3.47895		1.226	7.544		1.226	4.97873
							0.4908	5.03423		1.227	3.48726		1.227	7.55781		1.227	5.01434
							0.4912	5.04028		1.228	3.49536		1.228	7.57362		1.228	5.05113
							0.4916	5.04596		1.229	3.5033		1.229	7.59152		1.229	5.08903
							0.492	5.05126		1.23	3.51114		1.23	7.61158		1.23	5.12798
							0.4924	5.05619		1.231	3.51892		1.231	7.63388		1.231	5.16792
							0.4928	5.06075		1.232	3.52671		1.232	7.65851		1.232	5.20877
							0.4932	5.06494		1.233	3.53454		1.233	7.68554		1.233	5.25045
							0.4936	5.06875		1.234	3.54247		1.234	7.71505		1.234	5.29288
							0.494	5.07219		1.235	3.55053		1.235	7.74711		1.235	5.33598
							0.4944	5.07525		1.236	3.55876		1.236	7.78181		1.236	5.37967
							0.4948	5.07795		1.237	3.56719		1.237	7.81919		1.237	5.42385
							0.4952	5.08029		1.238	3.57587		1.238	7.85935		1.238	5.46844
							0.4956	5.08226		1.239	3.58482		1.239	7.90232		1.239	5.51335
							0.496	5.08387		1.24	3.59406		1.24	7.94818		1.24	5.55847
							0.4964	5.08513		1.241	3.60362		1.241	7.99697		1.241	5.60372
							0.4968	5.08604		1.242	3.61352		1.242	8.04874		1.242	5.649
							0.4972	5.0866		1.243	3.62377		1.243	8.10352		1.243	5.69422
							0.4976	5.08682		1.244	3.63438		1.244	8.16134		1.244	5.7393
							0.498	5.08671		1.245	3.64537		1.245	8.22223		1.245	5.78412
							0.4984	5.08627		1.246	3.65674		1.246	8.28621		1.246	5.82861
							0.4988	5.08551		1.247	3.6685		1.247	8.35326		1.247	5.87268
							0.4992	5.08444		1.248	3.68064		1.248	8.42341		1.248	5.91625
							0.4996	5.08307		1.249	3.69317		1.249	8.49662		1.249	5.95923
							0.5	5.08139		1.25	3.70607		1.25	8.57288		1.25	6.00153
							0.5004	5.07944		1.251	3.71935		1.251	8.65217		1.251	6.0431
							0.5008	5.0772		1.252	3.73298		1.252	8.73443		1.252	6.08385
							0.5012	5.0747		1.253	3.74697		1.253	8.81961		1.253	6.12373
							0.5016	5.07193		1.254	3.76129		1.254	8.90766		1.254	6.16266
							0.502	5.06892		1.255	3.77593		1.255	8.99851		1.255	6.20058
							0.5024	5.06567		1.256	3.79087		1.256	9.09207		1.256	6.23746
							0.5028	5.0622		1.257	3.80609		1.257	9.18826		1.257	6.27323
							0.5032	5.0585		1.258	3.82157		1.258	9.28698		1.258	6.30785
							0.5036	5.0546		1.259	3.83728		1.259	9.38811		1.259	6.34129
							0.504	5.05051		1.26	3.8532		1.26	9.49155		1.26	6.37351
							0.5044	5.04623		1.261	3.86931		1.261	9.59716		1.261	6.40449
							0.5048	5.04179		1.262	3.88558		1.262	9.70481		1.262	6.43421
							0.5052	5.03718		1.263	3.90197		1.263	9.81437		1.263	6.46264
							0.5056	5.03243		1.264	3.91847		1.264	9.92568		1.264	6.48977
							0.506	5.02754		1.265	3.93504		1.265	10.0386		1.265	6.5156
							0.5064	5.02254		1.266	3.95165		1.266	10.153		1.266	6.54012
							0.5068	5.01742		1.267	3.96827		1.267	10.2686		1.267	6.56334
							0.5072	5.0122		1.268	3.98487		1.268	10.3853		1.268	6.58525
							0.5076	5.00691		1.269	4.00142		1.269	10.503		1.269	6.60588
							0.508	5.00154		1.27	4.0179		1.27	10.6214		1.27	6.62523
							0.5084	4.99611		1.271	4.03426		1.271	10.7404		1.271	6.64332
							0.5088	4.99064		1.272	4.05048		1.272	10.8598		1.272	6.66017
							0.5092	4.98515		1.273	4.06653		1.273	10.9794		1.273	6.6758
							0.5096	4.97963		1.274	4.08237		1.274	11.0991		1.274	6.69025
							0.51	4.97411		1.275	4.09799		1.275	11.2186		1.275	6.70353
							0.5104	4.96861		1.276	4.11334		1.276	11.3377		1.276	6.71569
							0.5108	4.96313		1.277	4.12841		1.277	11.4564		1.277	6.72675
							0.5112	4.9577		1.278	4.14316		1.278	11.5743		1.278	6.73675
							0.5116	4.95231		1.279	4.15758		1.279	11.6914		1.279	6.74572
							0.512	4.947		1.28	4.17163		1.28	11.8074		1.28	6.7537
							0.5124	4.94178		1.281	4.18529		1.281	11.9223		1.281	6.76073
							0.5128	4.93666		1.282	4.19853		1.282	12.0358		1.282	6.76684
							0.5132	4.93165		1.283	4.21135		1.283	12.1477		1.283	6.77209
							0.5136	4.92678		1.284	4.22371		1.284	12.258		1.284	6.7765
							0.514	4.92206		1.285	4.23561		1.285	12.3665		1.285	6.78012
							0.5144	4.9175		1.286	4.24701		1.286	12.473		1.286	6.78299
							0.5148	4.91312		1.287	4.25792		1.287	12.5774		1.287	6.78514
							0.5152	4.90893		1.288	4.2683		1.288	12.6796		1.288	6.78663
							0.5156	4.90496		1.289	4.27816		1.289	12.7795		1.289	6.78749
							0.516	4.90122		1.29	4.28748		1.29	12.877		1.29	6.78776
							0.5164	4.89773		1.291	4.29626		1.291	12.9719		1.291	6.78749
							0.5168	4.89449		1.292	4.30448		1.292	13.0642		1.292	6.78671
							0.5172	4.89153		1.293	4.31214		1.293	13.1538		1.293	6.78546
							0.5176	4.88887		1.294	4.31923		1.294	13.2407		1.294	6.78379
							0.518	4.88651		1.295	4.32576		1.295	13.3247		1.295	6.78173
							0.5184	4.88448		1.296	4.33173		1.296	13.4058		1.296	6.77934
							0.5188	4.88278		1.297	4.33714		1.297	13.484		1.297	6.77664
							0.5192	4.88144		1.298	4.34198		1.298	13.5593		1.298	6.77368
							0.5196	4.88047		1.299	4.34627		1.299	13.6315		1.299	6.77051
							0.52	4.87988		1.3	4.35002		1.3	13.7008		1.3	6.76717
							0.5204	4.87968		1.301	4.35322		1.301	13.767		1.301	6.76369
							0.5208	4.87989		1.302	4.35589		1.302	13.8302		1.302	6.76012
							0.5212	4.88052		1.303	4.35804		1.303	13.8904		1.303	6.75651
							0.5216	4.88158		1.304	4.35969		1.304	13.9477		1.304	6.75289
							0.522	4.88307		1.305	4.36084		1.305	14.0019		1.305	6.74932
							0.5224	4.88501		1.306	4.36151		1.306	14.0533		1.306	6.74583
							0.5228	4.88741		1.307	4.36172		1.307	14.1017		1.307	6.74248
							0.5232	4.89028		1.308	4.36148		1.308	14.1473		1.308	6.7393
							0.5236	4.89361		1.309	4.36081		1.309	14.1901		1.309	6.73635
							0.524	4.89741		1.31	4.35973		1.31	14.2302		1.31	6.73366
							0.5244	4.90169		1.311	4.35826		1.311	14.2677		1.311	6.73128
							0.5248	4.90645		1.312	4.35642		1.312	14.3025		1.312	6.72926
							0.5252	4.91169		1.313	4.35423		1.313	14.3349		1.313	6.72763
							0.5256	4.9174		1.314	4.35171		1.314	14.3648		1.314	6.72644
							0.526	4.9236		1.315	4.34889		1.315	14.3924		1.315	6.72574
							0.5264	4.93026		1.316	4.34578		1.316	14.4178		1.316	6.72555
							0.5268	4.93739		1.317	4.34242		1.317	14.441		1.317	6.72592
							0.5272	4.94498		1.318	4.33881		1.318	14.4621		1.318	6.72688
							0.5276	4.95302		1.319	4.33499		1.319	14.4814		1.319	6.72846
							0.528	4.96151		1.32	4.33098		1.32	14.4988		1.32	6.7307
							0.5284	4.97042		1.321	4.32681		1.321	14.5145		1.321	6.7336
							0.5288	4.97976		1.322	4.32249		1.322	14.5286		1.322	6.7372
							0.5292	4.98949		1.323	4.31805		1.323	14.5412		1.323	6.74151
							0.5296	4.99962		1.324	4.31352		1.324	14.5524		1.324	6.74654
							0.53	5.01011		1.325	4.30891		1.325	14.5623		1.325	6.7523
							0.5304	5.02096		1.326	4.30425		1.326	14.5712		1.326	6.75878
							0.5308	5.03214		1.327	4.29956		1.327	14.5789		1.327	6.76598
							0.5312	5.04362		1.328	4.29486		1.328	14.5858		1.328	6.77388
							0.5316	5.0554		1.329	4.29019		1.329	14.5919		1.329	6.78246
							0.532	5.06745		1.33	4.28554		1.33	14.5973		1.33	6.7917
							0.5324	5.07973		1.331	4.28096		1.331	14.6021		1.331	6.80155
							0.5328	5.09223		1.332	4.27645		1.332	14.6065		1.332	6.81197
							0.5332	5.10493		1.333	4.27204		1.333	14.6105		1.333	6.82291
							0.5336	5.11778		1.334	4.26774		1.334	14.6143		1.334	6.83431
							0.534	5.13077		1.335	4.26357		1.335	14.618		1.335	6.84609
							0.5344	5.14387		1.336	4.25956		1.336	14.6217		1.336	6.85818
							0.5348	5.15705		1.337	4.2557		1.337	14.6254		1.337	6.87049
							0.5352	5.17029		1.338	4.25203		1.338	14.6293		1.338	6.88292
							0.5356	5.18354		1.339	4.24855		1.339	14.6334		1.339	6.89537
							0.536	5.19679		1.34	4.24527		1.34	14.6378		1.34	6.90772
							0.5364	5.21001		1.341	4.2422		1.341	14.6427		1.341	6.91986
							0.5368	5.22317		1.342	4.23937		1.342	14.648		1.342	6.93165
							0.5372	5.23625		1.343	4.23676		1.343	14.654		1.343	6.94296
							0.5376	5.24921		1.344	4.2344		1.344	14.6605		1.344	6.95364
							0.538	5.26202		1.345	4.23229		1.345	14.6677		1.345	6.96354
							0.5384	5.27468		1.346	4.23043		1.346	14.6755		1.346	6.9725
							0.5388	5.28714		1.347	4.22882		1.347	14.6842		1.347	6.98037
							0.5392	5.29939		1.348	4.22747		1.348	14.6936		1.348	6.98698
							0.5396	5.31141		1.349	4.22637		1.349	14.7038		1.349	6.99216
							0.54	5.32317		1.35	4.22554		1.35	14.7148		1.35	6.99573
							0.5404	5.33465		1.351	4.22495		1.351	14.7266		1.351	6.99752
							0.5408	5.34584		1.352	4.22461		1.352	14.7393		1.352	6.99735
							0.5412	5.35673		1.353	4.22452		1.353	14.7527		1.353	6.99505
							0.5416	5.36729		1.354	4.22466		1.354	14.7668		1.354	6.99044
							0.542	5.37751		1.355	4.22503		1.355	14.7817		1.355	6.98335
							0.5424	5.38739		1.356	4.22561		1.356	14.7973		1.356	6.9736
							0.5428	5.3969		1.357	4.2264		1.357	14.8134		1.357	6.96102
							0.5432	5.40606		1.358	4.22738		1.358	14.8301		1.358	6.94546
							0.5436	5.41484		1.359	4.22855		1.359	14.8473		1.359	6.92676
							0.544	5.42325		1.36	4.22988		1.36	14.8648		1.36	6.90476
							0.5444	5.43128		1.361	4.23136		1.361	14.8825		1.361	6.87931
							0.5448	5.43893		1.362	4.23297		1.362	14.9004		1.362	6.8503
							0.5452	5.44621		1.363	4.2347		1.363	14.9183		1.363	6.81759
							0.5456	5.45312		1.364	4.23653		1.364	14.936		1.364	6.78106
							0.546	5.45967		1.365	4.23844		1.365	14.9534		1.365	6.74061
							0.5464	5.46585		1.366	4.24041		1.366	14.9703		1.366	6.69616
							0.5468	5.47169		1.367	4.24242		1.367	14.9866		1.367	6.64762
							0.5472	5.47719		1.368	4.24446		1.368	15.0021		1.368	6.59493
							0.5476	5.48236		1.369	4.24651		1.369	15.0165		1.369	6.53804
							0.548	5.48723		1.37	4.24854		1.37	15.0296		1.37	6.47691
							0.5484	5.49179		1.371	4.25054		1.371	15.0413		1.371	6.41151
							0.5488	5.49607		1.372	4.2525		1.372	15.0513		1.372	6.34185
							0.5492	5.50009		1.373	4.25438		1.373	15.0593		1.373	6.26793
							0.5496	5.50387		1.374	4.25619		1.374	15.0651		1.374	6.18978
							0.55	5.50742		1.375	4.25789		1.375	15.0685		1.375	6.10744
							0.5504	5.51077		1.376	4.25949		1.376	15.0692		1.376	6.02096
							0.5508	5.51394		1.377	4.26095		1.377	15.0669		1.377	5.93042
							0.5512	5.51695		1.378	4.26228		1.378	15.0613		1.378	5.83591
							0.5516	5.51982		1.379	4.26345		1.379	15.0522		1.379	5.73753
							0.552	5.52257		1.38	4.26446		1.38	15.0393		1.38	5.63539
							0.5524	5.52523		1.381	4.2653		1.381	15.0223		1.381	5.52964
							0.5528	5.52783		1.382	4.26596		1.382	15.001		1.382	5.42041
							0.5532	5.53037		1.383	4.26643		1.383	14.9749		1.383	5.30787
							0.5536	5.5329		1.384	4.26671		1.384	14.9439		1.384	5.1922
							0.554	5.53542		1.385	4.2668		1.385	14.9077		1.385	5.07357
							0.5544	5.53796		1.386	4.26669		1.386	14.866		1.386	4.95218
							0.5548	5.54055		1.387	4.26638		1.387	14.8186		1.387	4.82824
							0.5552	5.5432		1.388	4.26587		1.388	14.7651		1.388	4.70197
							0.5556	5.54594		1.389	4.26516		1.389	14.7053		1.389	4.57358
							0.556	5.54877		1.39	4.26425		1.39	14.639		1.39	4.44332
							0.5564	5.55172		1.391	4.26314		1.391	14.5659		1.391	4.31142
							0.5568	5.55481		1.392	4.26184		1.392	14.4859		1.392	4.17813
							0.5572	5.55806		1.393	4.26035		1.393	14.3987		1.393	4.04369
							0.5576	5.56146		1.394	4.25867		1.394	14.3041		1.394	3.90835
							0.558	5.56505		1.395	4.25681		1.395	14.202		1.395	3.77237
							0.5584	5.56882		1.396	4.25478		1.396	14.0921		1.396	3.63601
							0.5588	5.5728		1.397	4.25257		1.397	13.9745		1.397	3.49951
							0.5592	5.57698		1.398	4.25019		1.398	13.8489		1.398	3.36314
							0.5596	5.58137		1.399	4.24765		1.399	13.7152		1.399	3.22714
							0.56	5.58598		1.4	4.24495		1.4	13.5735		1.4	3.09177
							0.5604	5.5908		1.401	4.24208		1.401	13.4236		1.401	2.95726
							0.5608	5.59585		1.402	4.23906		1.402	13.2655		1.402	2.82386
							0.5612	5.60112		1.403	4.23589		1.403	13.0993		1.403	2.69181
							0.5616	5.60661		1.404	4.23256		1.404	12.9249		1.404	2.56132
							0.562	5.61231		1.405	4.22907		1.405	12.7425		1.405	2.43263
							0.5624	5.61822		1.406	4.22542		1.406	12.552		1.406	2.30593
							0.5628	5.62433		1.407	4.22162		1.407	12.3537		1.407	2.18145
							0.5632	5.63063		1.408	4.21764		1.408	12.1476		1.408	2.05936
							0.5636	5.63711		1.409	4.21349		1.409	11.9339		1.409	1.93985
							0.564	5.64375		1.41	4.20917		1.41	11.7129		1.41	1.8231
							0.5644	5.65056		1.411	4.20465		1.411	11.4848		1.411	1.70926
							0.5648	5.65749		1.412	4.19993		1.412	11.2497		1.412	1.59849
							0.5652	5.66455		1.413	4.19501		1.413	11.008		1.413	1.49093
							0.5656	5.67172		1.414	4.18986		1.414	10.76		1.414	1.38671
							0.566	5.67896		1.415	4.18447		1.415	10.5061		1.415	1.28593
							0.5664	5.68628		1.416	4.17883		1.416	10.2465		1.416	1.18871
							0.5668	5.69363		1.417	4.17291		1.417	9.98163		1.417	1.09513
							0.5672	5.70101		1.418	4.16672		1.418	9.71196		1.418	1.00528
							0.5676	5.70838		1.419	4.16021		1.419	9.43788		1.419	0.91921
							0.568	5.71573		1.42	4.15339		1.42	9.15982		1.42	0.837
							0.5684	5.72303		1.421	4.14622		1.421	8.87825		1.421	0.75867
							0.5688	5.73026		1.422	4.13869		1.422	8.59365		1.422	0.68427
							0.5692	5.73738		1.423	4.13078		1.423	8.3065		1.423	0.61382
							0.5696	5.74439		1.424	4.12247		1.424	8.01732		1.424	0.54732
							0.57	5.75124		1.425	4.11374		1.425	7.72662		1.425	0.48478
							0.5704	5.75792		1.426	4.10457		1.426	7.43491		1.426	0.42618
							0.5708	5.76441		1.427	4.09495		1.427	7.14273		1.427	0.37152
							0.5712	5.77067		1.428	4.08486		1.428	6.85062		1.428	0.32075
							0.5716	5.77668		1.429	4.07429		1.429	6.5591		1.429	0.27385
							0.572	5.78242		1.43	4.06321		1.43	6.26872		1.43	0.23077
							0.5724	5.78788		1.431	4.05162		1.431	5.98		1.431	0.19146
							0.5728	5.79301		1.432	4.03951		1.432	5.69348		1.432	0.15586
							0.5732	5.79781		1.433	4.02686		1.433	5.40966		1.433	0.1239
							0.5736	5.80226		1.434	4.01367		1.434	5.12907		1.434	0.09552
							0.574	5.80633		1.435	3.99994		1.435	4.85219		1.435	0.07063
							0.5744	5.81		1.436	3.98566		1.436	4.57952		1.436	0.04916
							0.5748	5.81327		1.437	3.97083		1.437	4.31152		1.437	0.03102
							0.5752	5.81611		1.438	3.95545		1.438	4.04864		1.438	0.01612
							0.5756	5.81851		1.439	3.93953		1.439	3.7913		1.439	0.00437
							0.576	5.82046		1.44	3.92307		1.44	3.53993		1.44	-0.00433
							0.5764	5.82194		1.441	3.90608		1.441	3.2949		1.441	-0.01007
							0.5768	5.82296		1.442	3.88857		1.442	3.05657		1.442	-0.01295
							0.5772	5.8235		1.443	3.87056		1.443	2.82527		1.443	-0.01307
							0.5776	5.82355		1.444	3.85206		1.444	2.60131		1.444	-0.01053
							0.578	5.82311		1.445	3.83309		1.445	2.38497		1.445	-0.00544
							0.5784	5.82217		1.446	3.81367		1.446	2.17648		1.446	0.00212
							0.5788	5.82075		1.447	3.79382		1.447	1.97608		1.447	0.01203
							0.5792	5.81883		1.448	3.77356		1.448	1.78393		1.448	0.0242
							0.5796	5.81643		1.449	3.75293		1.449	1.60021		1.449	0.03853
							0.58	5.81354		1.45	3.73195		1.45	1.42501		1.45	0.05492
							0.5804	5.81017		1.451	3.71064		1.451	1.25845		1.451	0.07329
							0.5808	5.80634		1.452	3.68904		1.452	1.10057		1.452	0.09353
							0.5812	5.80204		1.453	3.66718		1.453	0.9514		1.453	0.11555
							0.5816	5.79729		1.454	3.6451		1.454	0.81094		1.454	0.13928
							0.582	5.79211		1.455	3.62281		1.455	0.67916		1.455	0.16462
							0.5824	5.78651		1.456	3.60036		1.456	0.55598		1.456	0.19148
							0.5828	5.7805		1.457	3.57779		1.457	0.44134		1.457	0.2198
							0.5832	5.77411		1.458	3.55512		1.458	0.33509		1.458	0.2495
							0.5836	5.76735		1.459	3.53239		1.459	0.23712		1.459	0.28049
							0.584	5.76024		1.46	3.50964		1.46	0.14723		1.46	0.31272
							0.5844	5.75281		1.461	3.48689		1.461	0.06526		1.461	0.34611
							0.5848	5.74507		1.462	3.46418		1.462	-0.00901		1.462	0.3806
							0.5852	5.73705		1.463	3.44155		1.463	-0.07581		1.463	0.41613
							0.5856	5.72877		1.464	3.41903		1.464	-0.13539		1.464	0.45265
							0.586	5.72027		1.465	3.39664		1.465	-0.18799		1.465	0.4901
							0.5864	5.71156		1.466	3.37443		1.466	-0.2339		1.466	0.52842
							0.5868	5.70267		1.467	3.35241		1.467	-0.2734		1.467	0.56759
							0.5872	5.69363		1.468	3.33062		1.468	-0.30677		1.468	0.60754
							0.5876	5.68447		1.469	3.30908		1.469	-0.33432		1.469	0.64825
							0.588	5.67521		1.47	3.28783		1.47	-0.35635		1.47	0.68966
							0.5884	5.66588		1.471	3.26688		1.471	-0.37315		1.471	0.73176
							0.5888	5.65651		1.472	3.24627		1.472	-0.38504		1.472	0.7745
							0.5892	5.64713		1.473	3.22601		1.473	-0.39232		1.473	0.81785
							0.5896	5.63777		1.474	3.20612		1.474	-0.39529		1.474	0.86179
							0.59	5.62845		1.475	3.18663		1.475	-0.39423		1.475	0.9063
							0.5904	5.61919		1.476	3.16756		1.476	-0.38944		1.476	0.95136
							0.5908	5.61003		1.477	3.14892		1.477	-0.38118		1.477	0.99693
							0.5912	5.60099		1.478	3.13073		1.478	-0.36973		1.478	1.04301
							0.5916	5.5921		1.479	3.113		1.479	-0.35534		1.479	1.08957
							0.592	5.58337		1.48	3.09577		1.48	-0.33824		1.48	1.13661
							0.5924	5.57483		1.481	3.07902		1.481	-0.31867		1.481	1.18411
							0.5928	5.56651		1.482	3.06279		1.482	-0.29684		1.482	1.23206
							0.5932	5.55842		1.483	3.04708		1.483	-0.27293		1.483	1.28044
							0.5936	5.55058		1.484	3.03191		1.484	-0.24712		1.484	1.32925
							0.594	5.54302		1.485	3.01728		1.485	-0.21958		1.485	1.37848
							0.5944	5.53574		1.486	3.00321		1.486	-0.19044		1.486	1.42812
							0.5948	5.52876		1.487	2.98971		1.487	-0.15982		1.487	1.47816
							0.5952	5.5221		1.488	2.97678		1.488	-0.12784		1.488	1.52859
							0.5956	5.51577		1.489	2.96444		1.489	-0.09458		1.489	1.57941
							0.596	5.50978		1.49	2.9527		1.49	-0.06011		1.49	1.63061
							0.5964	5.50414		1.491	2.94156		1.491	-0.02448		1.491	1.68218
							0.5968	5.49885		1.492	2.93104		1.492	0.01228		1.492	1.73411
							0.5972	5.49393		1.493	2.92114		1.493	0.05013		1.493	1.7864
							0.5976	5.48937		1.494	2.91187		1.494	0.08909		1.494	1.83904
							0.598	5.48518		1.495	2.90325		1.495	0.12915		1.495	1.89202
							0.5984	5.48137		1.496	2.89528		1.496	0.17035		1.496	1.94533
							0.5988	5.47792		1.497	2.88798		1.497	0.21271		1.497	1.99896
							0.5992	5.47485		1.498	2.88135		1.498	0.25629		1.498	2.0529
							0.5996	5.47214		1.499	2.8754		1.499	0.30113		1.499	2.10713
							0.6	5.46979		1.5	2.87016		1.5	0.3473		1.5	2.16166
							0.6004	5.46779		1.501	2.86563		1.501	0.39487		1.501	2.21645
							0.6008	5.46615		1.502	2.86182		1.502	0.44392		1.502	2.2715
							0.6012	5.46484		1.503	2.85876		1.503	0.49452		1.503	2.32679
							0.6016	5.46386		1.504	2.85646		1.504	0.54676		1.504	2.38231
							0.602	5.4632		1.505	2.85493		1.505	0.60072		1.505	2.43804
							0.6024	5.46284		1.506	2.85421		1.506	0.65649		1.506	2.49395
							0.6028	5.46278		1.507	2.85431		1.507	0.71414		1.507	2.55004
							0.6032	5.463		1.508	2.85526		1.508	0.77376		1.508	2.60628
							0.6036	5.46348		1.509	2.85708		1.509	0.83541		1.509	2.66264
							0.604	5.46421		1.51	2.8598		1.51	0.89918		1.51	2.71911
							0.6044	5.46517		1.511	2.86346		1.511	0.96512		1.511	2.77566
							0.6048	5.46634		1.512	2.86809		1.512	1.03328		1.512	2.83227
							0.6052	5.46772		1.513	2.87373		1.513	1.10373		1.513	2.88891
							0.6056	5.46928		1.514	2.88041		1.514	1.17648		1.514	2.94556
							0.606	5.471		1.515	2.88819		1.515	1.25158		1.515	3.00218
							0.6064	5.47287		1.516	2.89711		1.516	1.32905		1.516	3.05876
							0.6068	5.47486		1.517	2.90722		1.517	1.40888		1.517	3.11527
							0.6072	5.47697		1.518	2.91858		1.518	1.49109		1.518	3.17167
							0.6076	5.47918		1.519	2.93124		1.519	1.57564		1.519	3.22794
							0.608	5.48145		1.52	2.94528		1.52	1.66252		1.52	3.28405
							0.6084	5.48379		1.521	2.96075		1.521	1.75169		1.521	3.33996
							0.6088	5.48617		1.522	2.97773		1.522	1.8431		1.522	3.39566
							0.6092	5.48858		1.523	2.9963		1.523	1.93669		1.523	3.4511
							0.6096	5.491		1.524	3.01652		1.524	2.03239		1.524	3.50626
							0.61	5.49342		1.525	3.0385		1.525	2.13011		1.525	3.56112
							0.6104	5.49582		1.526	3.0623		1.526	2.22977		1.526	3.61563
							0.6108	5.49818		1.527	3.08804		1.527	2.33126		1.527	3.66977
							0.6112	5.5005		1.528	3.11578		1.528	2.43447		1.528	3.7235
							0.6116	5.50277		1.529	3.14565		1.529	2.53928		1.529	3.77681
							0.612	5.50496		1.53	3.17773		1.53	2.64557		1.53	3.82966
							0.6124	5.50708		1.531	3.21212		1.531	2.7532		1.531	3.88202
							0.6128	5.5091		1.532	3.24895		1.532	2.86203		1.532	3.93386
							0.6132	5.51103		1.533	3.2883		1.533	2.97193		1.533	3.98516
							0.6136	5.51285		1.534	3.33028		1.534	3.08274		1.534	4.03589
							0.614	5.51456		1.535	3.37502		1.535	3.19432		1.535	4.08602
							0.6144	5.51615		1.536	3.42261		1.536	3.30651		1.536	4.13552
							0.6148	5.51761		1.537	3.47316		1.537	3.41915		1.537	4.18438
							0.6152	5.51894		1.538	3.52678		1.538	3.5321		1.538	4.23256
							0.6156	5.52014		1.539	3.58357		1.539	3.6452		1.539	4.28004
							0.616	5.5212		1.54	3.64365		1.54	3.7583		1.54	4.3268
							0.6164	5.52213		1.541	3.70709		1.541	3.87125		1.541	4.37281
							0.6168	5.5229		1.542	3.77401		1.542	3.9839		1.542	4.41806
							0.6172	5.52354		1.543	3.84449		1.543	4.09611		1.543	4.46252
							0.6176	5.52404		1.544	3.91862		1.544	4.20775		1.544	4.50618
							0.618	5.52439		1.545	3.99646		1.545	4.31868		1.545	4.54901
							0.6184	5.5246		1.546	4.0781		1.546	4.42878		1.546	4.591
							0.6188	5.52467		1.547	4.1636		1.547	4.53792		1.547	4.63214
							0.6192	5.5246		1.548	4.25301		1.548	4.64599		1.548	4.6724
							0.6196	5.52439		1.549	4.34638		1.549	4.75289		1.549	4.71177
							0.62	5.52405		1.55	4.44374		1.55	4.85852		1.55	4.75025
							0.6204	5.52358		1.551	4.54511		1.551	4.96279		1.551	4.78781
							0.6208	5.52298		1.552	4.65051		1.552	5.0656		1.552	4.82445
							0.6212	5.52226		1.553	4.75994		1.553	5.16689		1.553	4.86015
							0.6216	5.52142		1.554	4.8734		1.554	5.2666		1.554	4.89492
							0.622	5.52046		1.555	4.99085		1.555	5.36465		1.555	4.92874
							0.6224	5.51938		1.556	5.11226		1.556	5.461		1.556	4.96161
							0.6228	5.5182		1.557	5.23758		1.557	5.55561		1.557	4.99352
							0.6232	5.51692		1.558	5.36676		1.558	5.64844		1.558	5.02448
							0.6236	5.51553		1.559	5.49972		1.559	5.73946		1.559	5.05448
							0.624	5.51405		1.56	5.63636		1.56	5.82864		1.56	5.08352
							0.6244	5.51248		1.561	5.7766		1.561	5.91598		1.561	5.1116
							0.6248	5.51082		1.562	5.92031		1.562	6.00147		1.562	5.13873
							0.6252	5.50908		1.563	6.06738		1.563	6.08509		1.563	5.16492
							0.6256	5.50725		1.564	6.21767		1.564	6.16687		1.564	5.19017
							0.626	5.50536		1.565	6.37103		1.565	6.24679		1.565	5.21448
							0.6264	5.50339		1.566	6.5273		1.566	6.32489		1.566	5.23787
							0.6268	5.50135		1.567	6.68632		1.567	6.40117		1.567	5.26035
							0.6272	5.49925		1.568	6.84791		1.568	6.47566		1.568	5.28193
							0.6276	5.4971		1.569	7.01189		1.569	6.54838		1.569	5.30263
							0.628	5.49489		1.57	7.17806		1.57	6.61937		1.57	5.32246
							0.6284	5.49262		1.571	7.34623		1.571	6.68864		1.571	5.34144
							0.6288	5.49031		1.572	7.5162		1.572	6.75625		1.572	5.35958
							0.6292	5.48796		1.573	7.68776		1.573	6.82223		1.573	5.37691
							0.6296	5.48557		1.574	7.8607		1.574	6.8866		1.574	5.39345
							0.63	5.48314		1.575	8.03481		1.575	6.94942		1.575	5.40923
							0.6304	5.48068		1.576	8.20988		1.576	7.01073		1.576	5.42425
							0.6308	5.4782		1.577	8.38571		1.577	7.07056		1.577	5.43855
							0.6312	5.47569		1.578	8.56208		1.578	7.12896		1.578	5.45216
							0.6316	5.47316		1.579	8.73879		1.579	7.18597		1.579	5.46509
							0.632	5.47062		1.58	8.91564		1.58	7.24164		1.58	5.47738
							0.6324	5.46807		1.581	9.09243		1.581	7.29601		1.581	5.48905
							0.6328	5.46552		1.582	9.26897		1.582	7.34912		1.582	5.50013
							0.6332	5.46296		1.583	9.44508		1.583	7.40102		1.583	5.51065
							0.6336	5.46042		1.584	9.62059		1.584	7.45175		1.584	5.52064
							0.634	5.45788		1.585	9.79532		1.585	7.50136		1.585	5.53012
							0.6344	5.45537		1.586	9.96913		1.586	7.54988		1.586	5.53912
							0.6348	5.45288		1.587	10.1419		1.587	7.59735		1.587	5.54768
							0.6352	5.45042		1.588	10.3134		1.588	7.64383		1.588	5.55581
							0.6356	5.44799		1.589	10.4836		1.589	7.68935		1.589	5.56356
							0.636	5.44561		1.59	10.6523		1.59	7.73395		1.59	5.57093
							0.6364	5.44329		1.591	10.8195		1.591	7.77767		1.591	5.57797
							0.6368	5.44102		1.592	10.985		1.592	7.82055		1.592	5.58469
							0.6372	5.43881		1.593	11.1489		1.593	7.86263		1.593	5.59112
							0.6376	5.43668		1.594	11.3109		1.594	7.90396		1.594	5.59728
							0.638	5.43463		1.595	11.471		1.595	7.94456		1.595	5.6032
							0.6384	5.43267		1.596	11.6293		1.596	7.98448		1.596	5.6089
							0.6388	5.43081		1.597	11.7857		1.597	8.02375		1.597	5.61439
							0.6392	5.42905		1.598	11.94		1.598	8.0624		1.598	5.6197
							0.6396	5.4274		1.599	12.0924		1.599	8.10049		1.599	5.62484
							0.64	5.42588		1.6	12.2428		1.6	8.13803		1.6	5.62983
							0.6404	5.42448		1.601	12.3912		1.601	8.17506		1.601	5.63468
							0.6408	5.42322		1.602	12.5376		1.602	8.21162		1.602	5.63941
							0.6412	5.42211		1.603	12.682		1.603	8.24775		1.603	5.64402
							0.6416	5.42114		1.604	12.8244		1.604	8.28346		1.604	5.64853
							0.642	5.42034		1.605	12.9649		1.605	8.31879		1.605	5.65294
							0.6424	5.4197		1.606	13.1035		1.606	8.35378		1.606	5.65726
							0.6428	5.41923		1.607	13.2401		1.607	8.38844		1.607	5.6615
							0.6432	5.41894		1.608	13.3748		1.608	8.42281		1.608	5.66565
							0.6436	5.41884		1.609	13.5077		1.609	8.45692		1.609	5.66973
							0.644	5.41892		1.61	13.6388		1.61	8.49077		1.61	5.67373
							0.6444	5.4192		1.611	13.768		1.611	8.52441		1.611	5.67765
							0.6448	5.41967		1.612	13.8954		1.612	8.55784		1.612	5.68149
							0.6452	5.42035		1.613	14.021		1.613	8.5911		1.613	5.68526
							0.6456	5.42122		1.614	14.1449		1.614	8.62418		1.614	5.68893
							0.646	5.4223		1.615	14.267		1.615	8.65711		1.615	5.69252
							0.6464	5.42359		1.616	14.3874		1.616	8.6899		1.616	5.69602
							0.6468	5.42508		1.617	14.506		1.617	8.72257		1.617	5.69942
							0.6472	5.42677		1.618	14.6229		1.618	8.75511		1.618	5.70272
							0.6476	5.42867		1.619	14.738		1.619	8.78754		1.619	5.70591
							0.648	5.43077		1.62	14.8513		1.62	8.81986		1.62	5.70898
							0.6484	5.43307		1.621	14.9628		1.621	8.85208		1.621	5.71193
							0.6488	5.43556		1.622	15.0726		1.622	8.88418		1.622	5.71476
							0.6492	5.43824		1.623	15.1805		1.623	8.91618		1.623	5.71745
							0.6496	5.4411		1.624	15.2865		1.624	8.94806		1.624	5.72
							0.65	5.44414		1.625	15.3906		1.625	8.97982		1.625	5.72241
							0.6504	5.44734		1.626	15.4927		1.626	9.01145		1.626	5.72467
							0.6508	5.45071		1.627	15.5929		1.627	9.04294		1.627	5.72677
							0.6512	5.45423		1.628	15.6911		1.628	9.07428		1.628	5.72872
							0.6516	5.4579		1.629	15.7872		1.629	9.10547		1.629	5.7305
							0.652	5.46169		1.63	15.8811		1.63	9.13647		1.63	5.73212
							0.6524	5.46561		1.631	15.973		1.631	9.16729		1.631	5.73358
							0.6528	5.46964		1.632	16.0626		1.632	9.19791		1.632	5.73487
							0.6532	5.47376		1.633	16.15		1.633	9.2283		1.633	5.73599
							0.6536	5.47797		1.634	16.2351		1.634	9.25845		1.634	5.73695
							0.654	5.48225		1.635	16.3179		1.635	9.28836		1.635	5.73775
							0.6544	5.4866		1.636	16.3983		1.636	9.31799		1.636	5.73838
							0.6548	5.49098		1.637	16.4764		1.637	9.34734		1.637	5.73885
							0.6552	5.49541		1.638	16.552		1.638	9.37639		1.638	5.73917
							0.6556	5.49985		1.639	16.6253		1.639	9.40513		1.639	5.73934
							0.656	5.50429		1.64	16.6961		1.64	9.43353		1.64	5.73936
							0.6564	5.50873		1.641	16.7645		1.641	9.4616		1.641	5.73925
							0.6568	5.51314		1.642	16.8305		1.642	9.48931		1.642	5.739
							0.6572	5.51752		1.643	16.894		1.643	9.51666		1.643	5.73863
							0.6576	5.52186		1.644	16.955		1.644	9.54365		1.644	5.73814
							0.658	5.52612		1.645	17.0137		1.645	9.57025		1.645	5.73754
							0.6584	5.53032		1.646	17.07		1.646	9.59648		1.646	5.73683
							0.6588	5.53443		1.647	17.1239		1.647	9.62232		1.647	5.73604
							0.6592	5.53844		1.648	17.1754		1.648	9.64778		1.648	5.73516
							0.6596	5.54234		1.649	17.2246		1.649	9.67286		1.649	5.7342
							0.66	5.54612		1.65	17.2715		1.65	9.69755		1.65	5.73317
							0.6604	5.54977		1.651	17.3162		1.651	9.72187		1.651	5.73209
							0.6608	5.55328		1.652	17.3586		1.652	9.74582		1.652	5.73095
							0.6612	5.55664		1.653	17.3988		1.653	9.76941		1.653	5.72977
							0.6616	5.55984		1.654	17.4368		1.654	9.79265		1.654	5.72855
							0.662	5.56289		1.655	17.4727		1.655	9.81555		1.655	5.72731
							0.6624	5.56576		1.656	17.5064		1.656	9.83813		1.656	5.72605
							0.6628	5.56845		1.657	17.538		1.657	9.86038		1.657	5.72477
							0.6632	5.57097		1.658	17.5674		1.658	9.88234		1.658	5.72348
							0.6636	5.5733		1.659	17.5947		1.659	9.90402		1.659	5.72219
							0.664	5.57544		1.66	17.6198		1.66	9.92542		1.66	5.7209
							0.6644	5.57739		1.661	17.6427		1.661	9.94657		1.661	5.71962
							0.6648	5.57915		1.662	17.6633		1.662	9.96748		1.662	5.71835
							0.6652	5.58072		1.663	17.6816		1.663	9.98817		1.663	5.7171
							0.6656	5.58209		1.664	17.6974		1.664	10.0086		1.664	5.71587
							0.666	5.58326		1.665	17.7107		1.665	10.0289		1.665	5.71467
							0.6664	5.58424		1.666	17.7214		1.666	10.049		1.666	5.71348
							0.6668	5.58503		1.667	17.7294		1.667	10.0689		1.667	5.71233
							0.6672	5.58563		1.668	17.7343		1.668	10.0887		1.668	5.71121
							0.6676	5.58604		1.669	17.7362		1.669	10.1083		1.669	5.71012
							0.668	5.58627		1.67	17.7348		1.67	10.1278		1.67	5.70906
							0.6684	5.58631		1.671	17.7298		1.671	10.1471		1.671	5.70803
							0.6688	5.58617		1.672	17.7211		1.672	10.1663		1.672	5.70705
							0.6692	5.58586		1.673	17.7083		1.673	10.1853		1.673	5.7061
							0.6696	5.58538		1.674	17.6913		1.674	10.2042		1.674	5.70519
							0.67	5.58474		1.675	17.6696		1.675	10.223		1.675	5.70431
							0.6704	5.58393		1.676	17.6431		1.676	10.2415		1.676	5.70348
							0.6708	5.58296		1.677	17.6113		1.677	10.2599		1.677	5.70269
							0.6712	5.58185		1.678	17.574		1.678	10.2782		1.678	5.70194
							0.6716	5.58058		1.679	17.5308		1.679	10.2962		1.679	5.70124
							0.672	5.57918		1.68	17.4813		1.68	10.314		1.68	5.70058
							0.6724	5.57764		1.681	17.4252		1.681	10.3316		1.681	5.69996
							0.6728	5.57596		1.682	17.3621		1.682	10.349		1.682	5.6994
							0.6732	5.57416		1.683	17.2917		1.683	10.366		1.683	5.69888
							0.6736	5.57223		1.684	17.2136		1.684	10.3828		1.684	5.69841
							0.674	5.57018		1.685	17.1274		1.685	10.3993		1.685	5.69799
							0.6744	5.56802		1.686	17.0328		1.686	10.4154		1.686	5.69763
							0.6748	5.56575		1.687	16.9294		1.687	10.4311		1.687	5.69732
							0.6752	5.56337		1.688	16.8169		1.688	10.4464		1.688	5.69706
							0.6756	5.56089		1.689	16.6951		1.689	10.4613		1.689	5.69687
							0.676	5.55831		1.69	16.5636		1.69	10.4757		1.69	5.69673
							0.6764	5.55563		1.691	16.4221		1.691	10.4896		1.691	5.69665
							0.6768	5.55286		1.692	16.2705		1.692	10.5031		1.692	5.69663
							0.6772	5.55		1.693	16.1085		1.693	10.516		1.693	5.69667
							0.6776	5.54706		1.694	15.936		1.694	10.5283		1.694	5.69676
							0.678	5.54403		1.695	15.7528		1.695	10.5401		1.695	5.69691
							0.6784	5.54092		1.696	15.5588		1.696	10.5513		1.696	5.69712
							0.6788	5.53773		1.697	15.3539		1.697	10.5619		1.697	5.69738
							0.6792	5.53446		1.698	15.1383		1.698	10.5718		1.698	5.69769
							0.6796	5.53112		1.699	14.9118		1.699	10.5811		1.699	5.69805
							0.68	5.52771		1.7	14.6745		1.7	10.5898		1.7	5.69844
							0.6804	5.52424		1.701	14.4267		1.701	10.5978		1.701	5.69887
							0.6808	5.5207		1.702	14.1684		1.702	10.6052		1.702	5.69933
							0.6812	5.5171		1.703	13.8999		1.703	10.612		1.703	5.6998
							0.6816	5.51344		1.704	13.6215		1.704	10.618		1.704	5.70029
							0.682	5.50973		1.705	13.3334		1.705	10.6235		1.705	5.70078
							0.6824	5.50597		1.706	13.036		1.706	10.6283		1.706	5.70126
							0.6828	5.50216		1.707	12.7299		1.707	10.6325		1.707	5.70172
							0.6832	5.49831		1.708	12.4153		1.708	10.6362		1.708	5.70214
							0.6836	5.49442		1.709	12.0929		1.709	10.6392		1.709	5.70251
							0.684	5.4905		1.71	11.7631		1.71	10.6417		1.71	5.70283
							0.6844	5.48655		1.711	11.4266		1.711	10.6437		1.711	5.70306
							0.6848	5.48258		1.712	11.0841		1.712	10.6452		1.712	5.7032
							0.6852	5.4786		1.713	10.7361		1.713	10.6463		1.713	5.70324
							0.6856	5.4746		1.714	10.3833		1.714	10.6469		1.714	5.70315
							0.686	5.47061		1.715	10.0266		1.715	10.6471		1.715	5.70292
							0.6864	5.46662		1.716	9.66662		1.716	10.6469		1.716	5.70253
							0.6868	5.46264		1.717	9.30417		1.717	10.6464		1.717	5.70196
							0.6872	5.45868		1.718	8.94004		1.718	10.6457		1.718	5.70121
							0.6876	5.45475		1.719	8.57505		1.719	10.6446		1.719	5.70024
							0.688	5.45085		1.72	8.21001		1.72	10.6434		1.72	5.69906
							0.6884	5.44701		1.721	7.84573		1.721	10.6419		1.721	5.69764
							0.6888	5.44321		1.722	7.48305		1.722	10.6403		1.722	5.69596
							0.6892	5.43948		1.723	7.12279		1.723	10.6386		1.723	5.69403
							0.6896	5.43582		1.724	6.76575		1.724	10.6368		1.724	5.69182
							0.69	5.43223		1.725	6.41273		1.725	10.6349		1.725	5.68932
							0.6904	5.42874		1.726	6.06451		1.726	10.6329		1.726	5.68654
							0.6908	5.42535		1.727	5.72186		1.727	10.631		1.727	5.68346
							0.6912	5.42206		1.728	5.38551		1.728	10.629		1.728	5.68007
							0.6916	5.41889		1.729	5.05617		1.729	10.627		1.729	5.67638
							0.692	5.41584		1.73	4.7345		1.73	10.6249		1.73	5.67239
							0.6924	5.41292		1.731	4.42115		1.731	10.6229		1.731	5.6681
							0.6928	5.41014		1.732	4.11672		1.732	10.621		1.732	5.66352
							0.6932	5.4075		1.733	3.82177		1.733	10.619		1.733	5.65864
							0.6936	5.40502		1.734	3.5368		1.734	10.617		1.734	5.65349
							0.694	5.40269		1.735	3.26229		1.735	10.615		1.735	5.64808
							0.6944	5.40052		1.736	2.99865		1.736	10.6129		1.736	5.64241
							0.6948	5.39852		1.737	2.74624		1.737	10.6108		1.737	5.63651
							0.6952	5.39668		1.738	2.50539		1.738	10.6086		1.738	5.6304
							0.6956	5.39502		1.739	2.27636		1.739	10.6063		1.739	5.6241
							0.696	5.39352		1.74	2.05935		1.74	10.6038		1.74	5.61763
							0.6964	5.3922		1.741	1.85454		1.741	10.6011		1.741	5.61102
							0.6968	5.39105		1.742	1.66201		1.742	10.5982		1.742	5.6043
							0.6972	5.39007		1.743	1.48183		1.743	10.595		1.743	5.59751
							0.6976	5.38926		1.744	1.314		1.744	10.5915		1.744	5.59066
							0.698	5.3886		1.745	1.15847		1.745	10.5876		1.745	5.5838
							0.6984	5.38811		1.746	1.01514		1.746	10.5832		1.746	5.57695
							0.6988	5.38776		1.747	0.88387		1.747	10.5784		1.747	5.57016
							0.6992	5.38756		1.748	0.76448		1.748	10.573		1.748	5.56346
							0.6996	5.38748		1.749	0.65674		1.749	10.5671		1.749	5.55688
							0.7	5.38754		1.75	0.56037		1.75	10.5604		1.75	5.55047
							0.7004	5.3877		1.751	0.47508		1.751	10.5531		1.751	5.54424
							0.7008	5.38796		1.752	0.40052		1.752	10.5449		1.752	5.53825
							0.7012	5.38831		1.753	0.33633		1.753	10.5359		1.753	5.53252
							0.7016	5.38873		1.754	0.2821		1.754	10.5261		1.754	5.52708
							0.702	5.38921		1.755	0.23742		1.755	10.5153		1.755	5.52197
							0.7024	5.38973		1.756	0.20185		1.756	10.5035		1.756	5.51721
							0.7028	5.39027		1.757	0.17492		1.757	10.4907		1.757	5.51283
							0.7032	5.39082		1.758	0.15617		1.758	10.4768		1.758	5.50885
							0.7036	5.39136		1.759	0.14511		1.759	10.4617		1.759	5.5053
							0.704	5.39186		1.76	0.14126		1.76	10.4456		1.76	5.50219
							0.7044	5.39232		1.761	0.14411		1.761	10.4282		1.761	5.49953
							0.7048	5.3927		1.762	0.15318		1.762	10.4096		1.762	5.49733
							0.7052	5.39299		1.763	0.16796		1.763	10.3898		1.763	5.49562
							0.7056	5.39317		1.764	0.18799		1.764	10.3687		1.764	5.49437
							0.706	5.39321		1.765	0.21277		1.765	10.3463		1.765	5.49361
							0.7064	5.39311		1.766	0.24183		1.766	10.3227		1.766	5.49332
							0.7068	5.39283		1.767	0.27474		1.767	10.2977		1.767	5.49349
							0.7072	5.39236		1.768	0.31104		1.768	10.2715		1.768	5.49412
							0.7076	5.39168		1.769	0.35031		1.769	10.244		1.769	5.49519
							0.708	5.39076		1.77	0.39215		1.77	10.2153		1.77	5.49667
							0.7084	5.38959		1.771	0.43617		1.771	10.1853		1.771	5.49855
							0.7088	5.38816		1.772	0.48202		1.772	10.1541		1.772	5.5008
							0.7092	5.38644		1.773	0.52935		1.773	10.1218		1.773	5.50339
							0.7096	5.38441		1.774	0.57786		1.774	10.0882		1.774	5.50628
							0.71	5.38207		1.775	0.62724		1.775	10.0536		1.775	5.50945
							0.7104	5.3794		1.776	0.67724		1.776	10.0178		1.776	5.51284
							0.7108	5.37637		1.777	0.7276		1.777	9.98107		1.777	5.51643
							0.7112	5.373		1.778	0.77812		1.778	9.94334		1.778	5.52016
							0.7116	5.36925		1.779	0.82859		1.779	9.90468		1.779	5.524
							0.712	5.36512		1.78	0.87885		1.78	9.86515		1.78	5.5279
							0.7124	5.3606		1.781	0.92875		1.781	9.8248		1.781	5.53181
							0.7128	5.35569		1.782	0.97815		1.782	9.78371		1.782	5.53568
							0.7132	5.35038		1.783	1.02697		1.783	9.74192		1.783	5.53948
							0.7136	5.34466		1.784	1.07511		1.784	9.69951		1.784	5.54315
							0.714	5.33853		1.785	1.1225		1.785	9.65653		1.785	5.54666
							0.7144	5.33199		1.786	1.16911		1.786	9.61305		1.786	5.54994
							0.7148	5.32505		1.787	1.21489		1.787	9.56914		1.787	5.55298
							0.7152	5.31769		1.788	1.25982		1.788	9.52486		1.788	5.55572
							0.7156	5.30992		1.789	1.30391		1.789	9.48027		1.789	5.55813
							0.716	5.30176		1.79	1.34716		1.79	9.43543		1.79	5.56018
							0.7164	5.29319		1.791	1.38958		1.791	9.3904		1.791	5.56183
							0.7168	5.28424		1.792	1.43121		1.792	9.34525		1.792	5.56306
							0.7172	5.2749		1.793	1.47208		1.793	9.30002		1.793	5.56386
							0.7176	5.26518		1.794	1.51222		1.794	9.25477		1.794	5.56419
							0.718	5.2551		1.795	1.55167		1.795	9.20956		1.795	5.56405
							0.7184	5.24466		1.796	1.59049		1.796	9.16443		1.796	5.56344
							0.7188	5.23388		1.797	1.62873		1.797	9.11943		1.797	5.56234
							0.7192	5.22278		1.798	1.66642		1.798	9.07459		1.798	5.56076
							0.7196	5.21135		1.799	1.70362		1.799	9.02996		1.799	5.55871
							0.72	5.19962		1.8	1.74038		1.8	8.98557		1.8	5.55621
							0.7204	5.1876		1.801	1.77674		1.801	8.94146		1.801	5.55326
							0.7208	5.17531		1.802	1.81275		1.802	8.89766		1.802	5.5499
							0.7212	5.16276		1.803	1.84844		1.803	8.85419		1.803	5.54616
							0.7216	5.14997		1.804	1.88384		1.804	8.81107		1.804	5.54207
							0.722	5.13695		1.805	1.91899		1.805	8.76832		1.805	5.53767
							0.7224	5.12372		1.806	1.9539		1.806	8.72597		1.806	5.53301
							0.7228	5.1103		1.807	1.98861		1.807	8.68403		1.807	5.52813
							0.7232	5.0967		1.808	2.02312		1.808	8.64251		1.808	5.5231
							0.7236	5.08293		1.809	2.05745		1.809	8.60143		1.809	5.51797
							0.724	5.06902		1.81	2.09159		1.81	8.56079		1.81	5.51281
							0.7244	5.05498		1.811	2.12554		1.811	8.5206		1.811	5.50767
							0.7248	5.04082		1.812	2.15931		1.812	8.48087		1.812	5.50263
							0.7252	5.02656		1.813	2.19288		1.813	8.44162		1.813	5.49776
							0.7256	5.01222		1.814	2.22623		1.814	8.40285		1.814	5.49314
							0.726	4.99779		1.815	2.25934		1.815	8.36457		1.815	5.48884
							0.7264	4.98331		1.816	2.29221		1.816	8.32679		1.816	5.48493
							0.7268	4.96878		1.817	2.32479		1.817	8.28952		1.817	5.4815
							0.7272	4.95421		1.818	2.35707		1.818	8.25279		1.818	5.47862
							0.7276	4.93961		1.819	2.38901		1.819	8.2166		1.819	5.47637
							0.728	4.925		1.82	2.42059		1.82	8.18097		1.82	5.47482
							0.7284	4.91038		1.821	2.45177		1.821	8.14594		1.821	5.47405
							0.7288	4.89576		1.822	2.48253		1.822	8.11153		1.822	5.47413
							0.7292	4.88114		1.823	2.51284		1.823	8.07776		1.823	5.47514
							0.7296	4.86654		1.824	2.54266		1.824	8.04469		1.824	5.47713
							0.73	4.85196		1.825	2.57197		1.825	8.01234		1.825	5.48017
							0.7304	4.83741		1.826	2.60074		1.826	7.98078		1.826	5.48433
							0.7308	4.82288		1.827	2.62894		1.827	7.95004		1.827	5.48965
							0.7312	4.80838		1.828	2.65657		1.828	7.92019		1.828	5.4962
							0.7316	4.79392		1.829	2.68358		1.829	7.8913		1.829	5.504
							0.732	4.77949		1.83	2.70998		1.83	7.86343		1.83	5.51311
							0.7324	4.76509		1.831	2.73574		1.831	7.83666		1.831	5.52356
							0.7328	4.75073		1.832	2.76086		1.832	7.81107		1.832	5.53537
							0.7332	4.7364		1.833	2.78533		1.833	7.78676		1.833	5.54857
							0.7336	4.72211		1.834	2.80915		1.834	7.76381		1.834	5.56318
							0.734	4.70784		1.835	2.83231		1.835	7.74233		1.835	5.5792
							0.7344	4.6936		1.836	2.85482		1.836	7.72242		1.836	5.59664
							0.7348	4.67938		1.837	2.87668		1.837	7.7042		1.837	5.61549
							0.7352	4.66518		1.838	2.89791		1.838	7.68777		1.838	5.63574
							0.7356	4.65099		1.839	2.91852		1.839	7.67326		1.839	5.65738
							0.736	4.6368		1.84	2.93851		1.84	7.66079		1.84	5.68037
							0.7364	4.62262		1.841	2.95792		1.841	7.65048		1.841	5.7047
							0.7368	4.60843		1.842	2.97675		1.842	7.64247		1.842	5.73032
							0.7372	4.59422		1.843	2.99503		1.843	7.63687		1.843	5.7572
							0.7376	4.57999		1.844	3.01278		1.844	7.63383		1.844	5.78527
							0.738	4.56574		1.845	3.03002		1.845	7.63347		1.845	5.8145
							0.7384	4.55144		1.846	3.04679		1.846	7.63592		1.846	5.84481
							0.7388	4.53711		1.847	3.06309		1.847	7.64131		1.847	5.87615
							0.7392	4.52271		1.848	3.07896		1.848	7.64976		1.848	5.90845
							0.7396	4.50825		1.849	3.09443		1.849	7.6614		1.849	5.94163
							0.74	4.49372		1.85	3.10951		1.85	7.67634		1.85	5.97562
							0.7404	4.47911		1.851	3.12423		1.851	7.69469		1.851	6.01033
							0.7408	4.46441		1.852	3.13861		1.852	7.71655		1.852	6.04569
							0.7412	4.4496		1.853	3.15268		1.853	7.74203		1.853	6.08161
							0.7416	4.43469		1.854	3.16644		1.854	7.77121		1.854	6.118
							0.742	4.41966		1.855	3.17994		1.855	7.80417		1.855	6.15477
							0.7424	4.40449		1.856	3.19317		1.856	7.84098		1.856	6.19184
							0.7428	4.38919		1.857	3.20615		1.857	7.8817		1.857	6.22912
							0.7432	4.37374		1.858	3.2189		1.858	7.92636		1.858	6.2665
							0.7436	4.35813		1.859	3.23142		1.859	7.97501		1.859	6.30391
							0.744	4.34236		1.86	3.24373		1.86	8.02767		1.86	6.34126
							0.7444	4.32641		1.861	3.25583		1.861	8.08433		1.861	6.37846
							0.7448	4.31027		1.862	3.26772		1.862	8.14499		1.862	6.41542
							0.7452	4.29395		1.863	3.27941		1.863	8.20962		1.863	6.45206
							0.7456	4.27742		1.864	3.29091		1.864	8.27819		1.864	6.4883
							0.746	4.26069		1.865	3.3022		1.865	8.35064		1.865	6.52407
							0.7464	4.24374		1.866	3.31328		1.866	8.42689		1.866	6.55928
							0.7468	4.22657		1.867	3.32416		1.867	8.50686		1.867	6.59386
							0.7472	4.20917		1.868	3.33483		1.868	8.59043		1.868	6.62776
							0.7476	4.19154		1.869	3.34528		1.869	8.67751		1.869	6.66091
							0.748	4.17368		1.87	3.3555		1.87	8.76793		1.87	6.69324
							0.7484	4.15556		1.871	3.36549		1.871	8.86156		1.871	6.72472
							0.7488	4.13721		1.872	3.37525		1.872	8.95823		1.872	6.75527
							0.7492	4.1186		1.873	3.38475		1.873	9.05775		1.873	6.78487
							0.7496	4.09975		1.874	3.39401		1.874	9.15994		1.874	6.81348
							0.75	4.08064		1.875	3.403		1.875	9.26458		1.875	6.84105
							0.7504	4.06128		1.876	3.41173		1.876	9.37145		1.876	6.86757
							0.7508	4.04167		1.877	3.42019		1.877	9.48033		1.877	6.893
							0.7512	4.02181		1.878	3.42838		1.878	9.59096		1.878	6.91733
							0.7516	4.0017		1.879	3.43628		1.879	9.70311		1.879	6.94054
							0.752	3.98135		1.88	3.44391		1.88	9.81651		1.88	6.96262
							0.7524	3.96077		1.881	3.45126		1.881	9.93091		1.881	6.98358
							0.7528	3.93995		1.882	3.45833		1.882	10.046		1.882	7.0034
							0.7532	3.91892		1.883	3.46513		1.883	10.1616		1.883	7.0221
							0.7536	3.89767		1.884	3.47166		1.884	10.2773		1.884	7.03968
							0.754	3.87622		1.885	3.47792		1.885	10.3929		1.885	7.05615
							0.7544	3.85458		1.886	3.48394		1.886	10.5082		1.886	7.07153
							0.7548	3.83276		1.887	3.48971		1.887	10.6228		1.887	7.08584
							0.7552	3.81079		1.888	3.49525		1.888	10.7365		1.888	7.0991
							0.7556	3.78867		1.889	3.50058		1.889	10.8489		1.889	7.11134
							0.756	3.76642		1.89	3.50571		1.89	10.96		1.89	7.12259
							0.7564	3.74407		1.891	3.51065		1.891	11.0693		1.891	7.13287
							0.7568	3.72163		1.892	3.51543		1.892	11.1767		1.892	7.14222
							0.7572	3.69913		1.893	3.52006		1.893	11.282		1.893	7.15067
							0.7576	3.67659		1.894	3.52457		1.894	11.3848		1.894	7.15826
							0.758	3.65403		1.895	3.52898		1.895	11.4851		1.895	7.16503
							0.7584	3.63149		1.896	3.5333		1.896	11.5826		1.896	7.17101
							0.7588	3.60898		1.897	3.53757		1.897	11.6771		1.897	7.17624
							0.7592	3.58655		1.898	3.5418		1.898	11.7685		1.898	7.18077
							0.7596	3.56422		1.899	3.54602		1.899	11.8567		1.899	7.18462
							0.76	3.54201		1.9	3.55025		1.9	11.9414		1.9	7.18784
							0.7604	3.51997		1.901	3.55451		1.901	12.0226		1.901	7.19047
							0.7608	3.49813		1.902	3.55883		1.902	12.1003		1.902	7.19255
							0.7612	3.47652		1.903	3.56321		1.903	12.1743		1.903	7.19411
							0.7616	3.45517		1.904	3.5677		1.904	12.2445		1.904	7.19519
							0.762	3.43412		1.905	3.57229		1.905	12.311		1.905	7.19582
							0.7624	3.41341		1.906	3.57701		1.906	12.3737		1.906	7.19605
							0.7628	3.39307		1.907	3.58187		1.907	12.4327		1.907	7.1959
							0.7632	3.37314		1.908	3.58689		1.908	12.4878		1.908	7.19541
							0.7636	3.35365		1.909	3.59207		1.909	12.5393		1.909	7.19461
							0.764	3.33465		1.91	3.59743		1.91	12.587		1.91	7.19352
							0.7644	3.31615		1.911	3.60297		1.911	12.6312		1.911	7.19219
							0.7648	3.29821		1.912	3.60869		1.912	12.6718		1.912	7.19063
							0.7652	3.28084		1.913	3.61461		1.913	12.709		1.913	7.18887
							0.7656	3.2641		1.914	3.62071		1.914	12.7428		1.914	7.18694
							0.766	3.248		1.915	3.62699		1.915	12.7734		1.915	7.18486
							0.7664	3.23258		1.916	3.63346		1.916	12.801		1.916	7.18265
							0.7668	3.21786		1.917	3.64009		1.917	12.8255		1.917	7.18035
							0.7672	3.20389		1.918	3.64689		1.918	12.8473		1.918	7.17796
							0.7676	3.19067		1.919	3.65384		1.919	12.8665		1.919	7.17551
							0.768	3.17824		1.92	3.66093		1.92	12.8831		1.92	7.17303
							0.7684	3.16662		1.921	3.66813		1.921	12.8974		1.921	7.17052
							0.7688	3.15583		1.922	3.67544		1.922	12.9096		1.922	7.16802
							0.7692	3.14588		1.923	3.68284		1.923	12.9198		1.923	7.16554
							0.7696	3.1368		1.924	3.69029		1.924	12.9281		1.924	7.1631
							0.77	3.12858		1.925	3.69779		1.925	12.9348		1.925	7.16072
							0.7704	3.12125		1.926	3.7053		1.926	12.94		1.926	7.15843
							0.7708	3.11481		1.927	3.7128		1.927	12.9438		1.927	7.15624
							0.7712	3.10926		1.928	3.72028		1.928	12.9465		1.928	7.15417
							0.7716	3.1046		1.929	3.72769		1.929	12.9482		1.929	7.15225
							0.772	3.10084		1.93	3.73502		1.93	12.949		1.93	7.1505
							0.7724	3.09797		1.931	3.74224		1.931	12.949		1.931	7.14893
							0.7728	3.09598		1.932	3.74933		1.932	12.9484		1.932	7.14758
							0.7732	3.09486		1.933	3.75625		1.933	12.9474		1.933	7.14647
							0.7736	3.09459		1.934	3.76299		1.934	12.946		1.934	7.14562
							0.774	3.09517		1.935	3.76952		1.935	12.9443		1.935	7.14505
							0.7744	3.09656		1.936	3.77582		1.936	12.9424		1.936	7.1448
							0.7748	3.09876		1.937	3.78187		1.937	12.9405		1.937	7.14487
							0.7752	3.10173		1.938	3.78764		1.938	12.9385		1.938	7.14531
							0.7756	3.10544		1.939	3.79311		1.939	12.9367		1.939	7.14613
							0.776	3.10987		1.94	3.79828		1.94	12.9349		1.94	7.14736
							0.7764	3.11498		1.941	3.80312		1.941	12.9333		1.941	7.14902
							0.7768	3.12074		1.942	3.80762		1.942	12.9319		1.942	7.15113
							0.7772	3.12711		1.943	3.81177		1.943	12.9308		1.943	7.15372
							0.7776	3.13405		1.944	3.81556		1.944	12.9299		1.944	7.15679
							0.778	3.14152		1.945	3.81897		1.945	12.9293		1.945	7.16038
							0.7784	3.14948		1.946	3.82202		1.946	12.929		1.946	7.1645
							0.7788	3.15789		1.947	3.82468		1.947	12.9289		1.947	7.16915
							0.7792	3.1667		1.948	3.82696		1.948	12.9292		1.948	7.17435
							0.7796	3.17587		1.949	3.82886		1.949	12.9298		1.949	7.1801
							0.78	3.18535		1.95	3.83039		1.95	12.9306		1.95	7.1864
							0.7804	3.19509		1.951	3.83154		1.951	12.9317		1.951	7.19326
							0.7808	3.20505		1.952	3.83233		1.952	12.9331		1.952	7.20066
							0.7812	3.21518		1.953	3.83276		1.953	12.9347		1.953	7.20859
							0.7816	3.22544		1.954	3.83285		1.954	12.9365		1.954	7.21703
							0.782	3.23577		1.955	3.8326		1.955	12.9385		1.955	7.22597
							0.7824	3.24615		1.956	3.83203		1.956	12.9407		1.956	7.23537
							0.7828	3.25651		1.957	3.83116		1.957	12.943		1.957	7.24519
							0.7832	3.26683		1.958	3.83		1.958	12.9456		1.958	7.25539
							0.7836	3.27705		1.959	3.82857		1.959	12.9483		1.959	7.26593
							0.784	3.28715		1.96	3.82688		1.96	12.9511		1.96	7.27673
							0.7844	3.29708		1.961	3.82497		1.961	12.954		1.961	7.28775
							0.7848	3.3068		1.962	3.82284		1.962	12.9571		1.962	7.29891
							0.7852	3.3163		1.963	3.82053		1.963	12.9604		1.963	7.31012
							0.7856	3.32553		1.964	3.81805		1.964	12.9638		1.964	7.3213
							0.786	3.33447		1.965	3.81542		1.965	12.9673		1.965	7.33235
							0.7864	3.34309		1.966	3.81267		1.966	12.971		1.966	7.34317
							0.7868	3.35138		1.967	3.80982		1.967	12.9749		1.967	7.35366
							0.7872	3.35931		1.968	3.8069		1.968	12.9791		1.968	7.36369
							0.7876	3.36687		1.969	3.80392		1.969	12.9834		1.969	7.37313
							0.788	3.37404		1.97	3.80091		1.97	12.988		1.97	7.38186
							0.7884	3.38083		1.971	3.79789		1.971	12.993		1.971	7.38974
							0.7888	3.38721		1.972	3.79489		1.972	12.9982		1.972	7.39663
							0.7892	3.3932		1.973	3.79192		1.973	13.0038		1.973	7.40237
							0.7896	3.39879		1.974	3.789		1.974	13.0097		1.974	7.40682
							0.79	3.40398		1.975	3.78616		1.975	13.0161		1.975	7.40982
							0.7904	3.40878		1.976	3.78342		1.976	13.0228		1.976	7.4112
							0.7908	3.41321		1.977	3.78078		1.977	13.0301		1.977	7.4108
							0.7912	3.41727		1.978	3.77828		1.978	13.0378		1.978	7.40846
							0.7916	3.42099		1.979	3.77593		1.979	13.0459		1.979	7.40401
							0.792	3.42438		1.98	3.77374		1.98	13.0546		1.98	7.39729
							0.7924	3.42747		1.981	3.77173		1.981	13.0637		1.981	7.38813
							0.7928	3.43028		1.982	3.76991		1.982	13.0733		1.982	7.37637
							0.7932	3.43284		1.983	3.76829		1.983	13.0833		1.983	7.36184
							0.7936	3.43518		1.984	3.7669		1.984	13.0938		1.984	7.3444
							0.794	3.43733		1.985	3.76573		1.985	13.1047		1.985	7.32388
							0.7944	3.43933		1.986	3.76481		1.986	13.1159		1.986	7.30014
							0.7948	3.44121		1.987	3.76413		1.987	13.1274		1.987	7.27305
							0.7952	3.44301		1.988	3.7637		1.988	13.1392		1.988	7.24247
							0.7956	3.44477		1.989	3.76354		1.989	13.151		1.989	7.20827
							0.796	3.44653		1.99	3.76364		1.99	13.1628		1.99	7.17035
							0.7964	3.44833		1.991	3.76402		1.991	13.1746		1.991	7.12861
							0.7968	3.45022		1.992	3.76467		1.992	13.1861		1.992	7.08295
							0.7972	3.45223		1.993	3.7656		1.993	13.1973		1.993	7.03329
							0.7976	3.45441		1.994	3.76681		1.994	13.208		1.994	6.97957
							0.798	3.45681		1.995	3.7683		1.995	13.218		1.995	6.92174
							0.7984	3.45947		1.996	3.77006		1.996	13.2271		1.996	6.85975
							0.7988	3.46242		1.997	3.7721		1.997	13.2351		1.997	6.7936
[truncated: 5,503 more rows]

## Sheet: Figure 2e
Time (s)	Voltage (V)		Time (s)	Current (μA)		Time (s)	Charge (nC)
-4.90853e-12	5.07724		-4.90853e-12	0.0024		-4.89787e-12	-2.83334
0.0004	5.07946		0.0004	0.00245		0.0004	-2.86556
0.0008	5.08156		0.0008	0.00251		0.0008	-2.89802
0.0012	5.08351		0.0012	0.00255		0.0012	-2.93068
0.0016	5.08533		0.0016	0.00259		0.0016	-2.96353
0.002	5.08702		0.002	0.00263		0.002	-2.99655
0.0024	5.08856		0.0024	0.00266		0.0024	-3.02972
0.0028	5.08996		0.0028	0.00268		0.0028	-3.06301
0.0032	5.09122		0.0032	0.00271		0.0032	-3.09641
0.0036	5.09234		0.0036	0.00272		0.0036	-3.1299
0.004	5.09332		0.004	0.00273		0.004	-3.16344
0.0044	5.09416		0.0044	0.00274		0.0044	-3.19702
0.0048	5.09488		0.0048	0.00274		0.0048	-3.23062
0.0052	5.09545		0.0052	0.00274		0.0052	-3.26421
0.0056	5.0959		0.0056	0.00273		0.0056	-3.29778
0.006	5.09623		0.006	0.00272		0.006	-3.33129
0.0064	5.09643		0.0064	0.0027		0.0064	-3.36474
0.0068	5.09651		0.0068	0.00268		0.0068	-3.39809
0.0072	5.09648		0.0072	0.00265		0.0072	-3.43132
0.0076	5.09634		0.0076	0.00262		0.0076	-3.46442
0.008	5.09609		0.008	0.00259		0.008	-3.49737
0.0084	5.09575		0.0084	0.00255		0.0084	-3.53014
0.0088	5.0953		0.0088	0.00251		0.0088	-3.56271
0.0092	5.09477		0.0092	0.00246		0.0092	-3.59508
0.0096	5.09415		0.0096	0.00241		0.0096	-3.62721
0.01	5.09346		0.01	0.00236		0.01	-3.6591
0.0104	5.09269		0.0104	0.00231		0.0104	-3.69072
0.0108	5.09185		0.0108	0.00225		0.0108	-3.72207
0.0112	5.09095		0.0112	0.00219		0.0112	-3.75312
0.0116	5.08999		0.0116	0.00213		0.0116	-3.78387
0.012	5.08899		0.012	0.00207		0.012	-3.8143
0.0124	5.08794		0.0124	0.00201		0.0124	-3.84441
0.0128	5.08685		0.0128	0.00194		0.0128	-3.87417
0.0132	5.08572		0.0132	0.00188		0.0132	-3.90358
0.0136	5.08457		0.0136	0.00181		0.0136	-3.93264
0.014	5.0834		0.014	0.00175		0.014	-3.96133
0.0144	5.08222		0.0144	0.00168		0.0144	-3.98966
0.0148	5.08102		0.0148	0.00161		0.0148	-4.0176
0.0152	5.07981		0.0152	0.00155		0.0152	-4.04517
0.0156	5.07861		0.0156	0.00148		0.0156	-4.07236
0.016	5.07741		0.016	0.00142		0.016	-4.09915
0.0164	5.07623		0.0164	0.00136		0.0164	-4.12557
0.0168	5.07506		0.0168	0.0013		0.0168	-4.15159
0.0172	5.0739		0.0172	0.00124		0.0172	-4.17723
0.0176	5.07278		0.0176	0.00118		0.0176	-4.20248
0.018	5.07168		0.018	0.00113		0.018	-4.22736
0.0184	5.07061		0.0184	0.00108		0.0184	-4.25185
0.0188	5.06958		0.0188	0.00103		0.0188	-4.27597
0.0192	5.06858		0.0192	0.000988932		0.0192	-4.29972
0.0196	5.06763		0.0196	0.000949899		0.0196	-4.32311
0.02	5.06673		0.02	0.000915116		0.02	-4.34613
0.0204	5.06587		0.0204	0.000884873		0.0204	-4.36881
0.0208	5.06506		0.0208	0.00085946		0.0208	-4.39114
0.0212	5.0643		0.0212	0.000839155		0.0212	-4.41314
0.0216	5.0636		0.0216	0.000824237		0.0216	-4.43482
0.022	5.06295		0.022	0.000814973		0.022	-4.45617
0.0224	5.06236		0.0224	0.000811628		0.0224	-4.47722
0.0228	5.06182		0.0228	0.000814455		0.0228	-4.49797
0.0232	5.06134		0.0232	0.000823702		0.0232	-4.51844
0.0236	5.06091		0.0236	0.000839608		0.0236	-4.53863
0.024	5.06054		0.024	0.000862405		0.024	-4.55856
0.0244	5.06023		0.0244	0.000892312		0.0244	-4.57823
0.0248	5.05997		0.0248	0.000929542		0.0248	-4.59766
0.0252	5.05976		0.0252	0.000974296		0.0252	-4.61686
0.0256	5.0596		0.0256	0.00103		0.0256	-4.63585
0.026	5.0595		0.026	0.00109		0.026	-4.65463
0.0264	5.05944		0.0264	0.00116		0.0264	-4.67322
0.0268	5.05942		0.0268	0.00123		0.0268	-4.69163
0.0272	5.05944		0.0272	0.00132		0.0272	-4.70986
0.0276	5.05951		0.0276	0.00141		0.0276	-4.72795
0.028	5.05961		0.028	0.00151		0.028	-4.74588
0.0284	5.05974		0.0284	0.00162		0.0284	-4.76369
0.0288	5.05989		0.0288	0.00174		0.0288	-4.78137
0.0292	5.06008		0.0292	0.00187		0.0292	-4.79895
0.0296	5.06028		0.0296	0.00201		0.0296	-4.81643
0.03	5.0605		0.03	0.00216		0.03	-4.83383
0.0304	5.06073		0.0304	0.00231		0.0304	-4.85115
0.0308	5.06097		0.0308	0.00248		0.0308	-4.86841
0.0312	5.06121		0.0312	0.00265		0.0312	-4.88562
0.0316	5.06145		0.0316	0.00283		0.0316	-4.90278
0.032	5.06168		0.032	0.00303		0.032	-4.91992
0.0324	5.06191		0.0324	0.00323		0.0324	-4.93703
0.0328	5.06212		0.0328	0.00344		0.0328	-4.95413
0.0332	5.06231		0.0332	0.00366		0.0332	-4.97123
0.0336	5.06248		0.0336	0.00389		0.0336	-4.98834
0.034	5.06262		0.034	0.00412		0.034	-5.00546
0.0344	5.06273		0.0344	0.00437		0.0344	-5.02261
0.0348	5.06281		0.0348	0.00462		0.0348	-5.03978
0.0352	5.06285		0.0352	0.00489		0.0352	-5.057
0.0356	5.06286		0.0356	0.00516		0.0356	-5.07425
0.036	5.06281		0.036	0.00544		0.036	-5.09156
0.0364	5.06272		0.0364	0.00572		0.0364	-5.10893
0.0368	5.06258		0.0368	0.00602		0.0368	-5.12635
0.0372	5.0624		0.0372	0.00632		0.0372	-5.14384
0.0376	5.06215		0.0376	0.00663		0.0376	-5.16141
0.038	5.06185		0.038	0.00695		0.038	-5.17904
0.0384	5.0615		0.0384	0.00727		0.0384	-5.19676
0.0388	5.06108		0.0388	0.00761		0.0388	-5.21455
0.0392	5.06061		0.0392	0.00794		0.0392	-5.23242
0.0396	5.06008		0.0396	0.00829		0.0396	-5.25038
0.04	5.05949		0.04	0.00864		0.04	-5.26842
0.0404	5.05883		0.0404	0.00899		0.0404	-5.28654
0.0408	5.05812		0.0408	0.00936		0.0408	-5.30474
0.0412	5.05735		0.0412	0.00972		0.0412	-5.32302
0.0416	5.05651		0.0416	0.01009		0.0416	-5.34138
0.042	5.05562		0.042	0.01047		0.042	-5.35982
0.0424	5.05467		0.0424	0.01085		0.0424	-5.37832
0.0428	5.05367		0.0428	0.01123		0.0428	-5.39689
0.0432	5.05261		0.0432	0.01162		0.0432	-5.41553
0.0436	5.0515		0.0436	0.01201		0.0436	-5.43421
0.044	5.05033		0.044	0.01241		0.044	-5.45295
0.0444	5.04912		0.0444	0.0128		0.0444	-5.47174
0.0448	5.04785		0.0448	0.0132		0.0448	-5.49055
0.0452	5.04654		0.0452	0.0136		0.0452	-5.50939
0.0456	5.04519		0.0456	0.014		0.0456	-5.52825
0.046	5.04379		0.046	0.0144		0.046	-5.54712
0.0464	5.04235		0.0464	0.01481		0.0464	-5.56598
0.0468	5.04087		0.0468	0.01521		0.0468	-5.58483
0.0472	5.03935		0.0472	0.01562		0.0472	-5.60366
0.0476	5.0378		0.0476	0.01602		0.0476	-5.62244
0.048	5.03622		0.048	0.01642		0.048	-5.64118
0.0484	5.0346		0.0484	0.01682		0.0484	-5.65985
0.0488	5.03296		0.0488	0.01722		0.0488	-5.67844
0.0492	5.03128		0.0492	0.01762		0.0492	-5.69695
0.0496	5.02957		0.0496	0.01802		0.0496	-5.71534
0.05	5.02784		0.05	0.01841		0.05	-5.73362
0.0504	5.02609		0.0504	0.0188		0.0504	-5.75175
0.0508	5.0243		0.0508	0.01919		0.0508	-5.76974
0.0512	5.0225		0.0512	0.01957		0.0512	-5.78756
0.0516	5.02067		0.0516	0.01995		0.0516	-5.80519
0.052	5.01881		0.052	0.02033		0.052	-5.82263
0.0524	5.01693		0.0524	0.0207		0.0524	-5.83985
0.0528	5.01503		0.0528	0.02106		0.0528	-5.85684
0.0532	5.01311		0.0532	0.02143		0.0532	-5.87358
0.0536	5.01117		0.0536	0.02178		0.0536	-5.89006
0.054	5.0092		0.054	0.02213		0.054	-5.90627
0.0544	5.0072		0.0544	0.02247		0.0544	-5.92217
0.0548	5.00519		0.0548	0.02281		0.0548	-5.93777
0.0552	5.00315		0.0552	0.02314		0.0552	-5.95305
0.0556	5.00108		0.0556	0.02347		0.0556	-5.96799
0.056	4.99899		0.056	0.02378		0.056	-5.98257
0.0564	4.99688		0.0564	0.02409		0.0564	-5.99679
0.0568	4.99474		0.0568	0.0244		0.0568	-6.01063
0.0572	4.99257		0.0572	0.02469		0.0572	-6.02408
0.0576	4.99038		0.0576	0.02498		0.0576	-6.03713
0.058	4.98816		0.058	0.02525		0.058	-6.04977
0.0584	4.98592		0.0584	0.02552		0.0584	-6.06198
0.0588	4.98365		0.0588	0.02578		0.0588	-6.07376
0.0592	4.98136		0.0592	0.02603		0.0592	-6.08511
0.0596	4.97904		0.0596	0.02628		0.0596	-6.096
0.06	4.9767		0.06	0.02651		0.06	-6.10644
0.0604	4.97434		0.0604	0.02673		0.0604	-6.11642
0.0608	4.97195		0.0608	0.02695		0.0608	-6.12593
0.0612	4.96954		0.0612	0.02715		0.0612	-6.13498
0.0616	4.96712		0.0616	0.02735		0.0616	-6.14355
0.062	4.96468		0.062	0.02753		0.062	-6.15165
0.0624	4.96222		0.0624	0.02771		0.0624	-6.15928
0.0628	4.95975		0.0628	0.02787		0.0628	-6.16643
0.0632	4.95728		0.0632	0.02803		0.0632	-6.17312
0.0636	4.95479		0.0636	0.02817		0.0636	-6.17933
0.064	4.95231		0.064	0.0283		0.064	-6.18507
0.0644	4.94982		0.0644	0.02842		0.0644	-6.19035
0.0648	4.94733		0.0648	0.02853		0.0648	-6.19518
0.0652	4.94486		0.0652	0.02864		0.0652	-6.19955
0.0656	4.94239		0.0656	0.02872		0.0656	-6.20348
0.066	4.93994		0.066	0.0288		0.066	-6.20697
0.0664	4.9375		0.0664	0.02887		0.0664	-6.21004
0.0668	4.93509		0.0668	0.02892		0.0668	-6.21269
0.0672	4.93271		0.0672	0.02897		0.0672	-6.21493
0.0676	4.93035		0.0676	0.029		0.0676	-6.21677
0.068	4.92803		0.068	0.02902		0.068	-6.21823
0.0684	4.92575		0.0684	0.02903		0.0684	-6.21931
0.0688	4.92352		0.0688	0.02903		0.0688	-6.22004
0.0692	4.92133		0.0692	0.02902		0.0692	-6.22042
0.0696	4.91919		0.0696	0.02899		0.0696	-6.22047
0.07	4.9171		0.07	0.02895		0.07	-6.2202
0.0704	4.91507		0.0704	0.0289		0.0704	-6.21963
0.0708	4.9131		0.0708	0.02884		0.0708	-6.21877
0.0712	4.9112		0.0712	0.02877		0.0712	-6.21763
0.0716	4.90936		0.0716	0.02868		0.0716	-6.21624
0.072	4.90759		0.072	0.02858		0.072	-6.21461
0.0724	4.90589		0.0724	0.02847		0.0724	-6.21275
0.0728	4.90426		0.0728	0.02835		0.0728	-6.21068
0.0732	4.9027		0.0732	0.02821		0.0732	-6.20842
0.0736	4.90121		0.0736	0.02806		0.0736	-6.20597
0.074	4.89979		0.074	0.0279		0.074	-6.20337
0.0744	4.89844		0.0744	0.02773		0.0744	-6.20062
0.0748	4.89717		0.0748	0.02755		0.0748	-6.19773
0.0752	4.89596		0.0752	0.02735		0.0752	-6.19473
0.0756	4.89481		0.0756	0.02714		0.0756	-6.19163
0.076	4.89374		0.076	0.02691		0.076	-6.18844
0.0764	4.89272		0.0764	0.02668		0.0764	-6.18518
0.0768	4.89175		0.0768	0.02643		0.0768	-6.18186
0.0772	4.89084		0.0772	0.02617		0.0772	-6.17849
0.0776	4.88998		0.0776	0.02589		0.0776	-6.17509
0.078	4.88916		0.078	0.02561		0.078	-6.17168
0.0784	4.88838		0.0784	0.02531		0.0784	-6.16825
0.0788	4.88763		0.0788	0.025		0.0788	-6.16483
0.0792	4.8869		0.0792	0.02467		0.0792	-6.16143
0.0796	4.88619		0.0796	0.02434		0.0796	-6.15806
0.08	4.88549		0.08	0.02399		0.08	-6.15473
0.0804	4.8848		0.0804	0.02363		0.0804	-6.15145
0.0808	4.8841		0.0808	0.02325		0.0808	-6.14822
0.0812	4.8834		0.0812	0.02287		0.0812	-6.14507
0.0816	4.88267		0.0816	0.02247		0.0816	-6.14199
0.082	4.88191		0.082	0.02206		0.082	-6.139
0.0824	4.88112		0.0824	0.02164		0.0824	-6.13611
0.0828	4.88029		0.0828	0.0212		0.0828	-6.13331
0.0832	4.8794		0.0832	0.02076		0.0832	-6.13063
0.0836	4.87845		0.0836	0.02031		0.0836	-6.12806
0.084	4.87744		0.084	0.01984		0.084	-6.12561
0.0844	4.87634		0.0844	0.01936		0.0844	-6.1233
0.0848	4.87517		0.0848	0.01888		0.0848	-6.12111
0.0852	4.8739		0.0852	0.01838		0.0852	-6.11907
0.0856	4.87253		0.0856	0.01787		0.0856	-6.11717
0.086	4.87106		0.086	0.01736		0.086	-6.11541
0.0864	4.86947		0.0864	0.01683		0.0864	-6.11381
0.0868	4.86776		0.0868	0.0163		0.0868	-6.11237
0.0872	4.86592		0.0872	0.01576		0.0872	-6.11108
0.0876	4.86396		0.0876	0.01521		0.0876	-6.10995
0.088	4.86185		0.088	0.01465		0.088	-6.10899
0.0884	4.8596		0.0884	0.01408		0.0884	-6.10819
0.0888	4.85721		0.0888	0.01351		0.0888	-6.10755
0.0892	4.85466		0.0892	0.01294		0.0892	-6.10709
0.0896	4.85195		0.0896	0.01236		0.0896	-6.10678
0.09	4.84908		0.09	0.01177		0.09	-6.10665
0.0904	4.84605		0.0904	0.01118		0.0904	-6.10668
0.0908	4.84286		0.0908	0.01058		0.0908	-6.10687
0.0912	4.83949		0.0912	0.00999		0.0912	-6.10723
0.0916	4.83595		0.0916	0.00939		0.0916	-6.10775
0.092	4.83224		0.092	0.00878		0.092	-6.10842
0.0924	4.82836		0.0924	0.00818		0.0924	-6.10924
0.0928	4.82429		0.0928	0.00758		0.0928	-6.11022
0.0932	4.82005		0.0932	0.00697		0.0932	-6.11133
0.0936	4.81564		0.0936	0.00637		0.0936	-6.11258
0.094	4.81104		0.094	0.00577		0.094	-6.11396
0.0944	4.80626		0.0944	0.00517		0.0944	-6.11547
0.0948	4.80131		0.0948	0.00457		0.0948	-6.11708
0.0952	4.79617		0.0952	0.00398		0.0952	-6.1188
0.0956	4.79086		0.0956	0.00339		0.0956	-6.12062
0.096	4.78536		0.096	0.00281		0.096	-6.12252
0.0964	4.77969		0.0964	0.00223		0.0964	-6.12449
0.0968	4.77383		0.0968	0.00166		0.0968	-6.12652
0.0972	4.7678		0.0972	0.0011		0.0972	-6.12859
0.0976	4.76158		0.0976	0.000541601		0.0976	-6.1307
0.098	4.75519		0.098	-5.68166e-06		0.098	-6.13282
0.0984	4.74861		0.0984	-0.000543754		0.0984	-6.13494
0.0988	4.74185		0.0988	-0.00107		0.0988	-6.13704
0.0992	4.73491		0.0992	-0.00159		0.0992	-6.13911
0.0996	4.72779		0.0996	-0.0021		0.0996	-6.14112
0.1	4.72049		0.1	-0.00259		0.1	-6.14305
0.1004	4.713		0.1004	-0.00307		0.1004	-6.14489
0.1008	4.70532		0.1008	-0.00354		0.1008	-6.1466
0.1012	4.69747		0.1012	-0.004		0.1012	-6.14818
0.1016	4.68942		0.1016	-0.00444		0.1016	-6.14959
0.102	4.68119		0.102	-0.00487		0.102	-6.15082
0.1024	4.67277		0.1024	-0.00529		0.1024	-6.15183
0.1028	4.66415		0.1028	-0.00568		0.1028	-6.15261
0.1032	4.65535		0.1032	-0.00607		0.1032	-6.15312
0.1036	4.64635		0.1036	-0.00644		0.1036	-6.15335
0.104	4.63715		0.104	-0.00679		0.104	-6.15326
0.1044	4.62776		0.1044	-0.00712		0.1044	-6.15282
0.1048	4.61817		0.1048	-0.00744		0.1048	-6.15202
0.1052	4.60839		0.1052	-0.00775		0.1052	-6.15083
0.1056	4.5984		0.1056	-0.00803		0.1056	-6.14921
0.106	4.58821		0.106	-0.0083		0.106	-6.14714
0.1064	4.57782		0.1064	-0.00856		0.1064	-6.14459
0.1068	4.56722		0.1068	-0.0088		0.1068	-6.14154
0.1072	4.55643		0.1072	-0.00902		0.1072	-6.13797
0.1076	4.54543		0.1076	-0.00922		0.1076	-6.13383
0.108	4.53424		0.108	-0.00942		0.108	-6.12911
0.1084	4.52284		0.1084	-0.00959		0.1084	-6.12379
0.1088	4.51124		0.1088	-0.00975		0.1088	-6.11784
0.1092	4.49945		0.1092	-0.0099		0.1092	-6.11123
0.1096	4.48746		0.1096	-0.01003		0.1096	-6.10395
0.11	4.47528		0.11	-0.01015		0.11	-6.09597
0.1104	4.46291		0.1104	-0.01025		0.1104	-6.08727
0.1108	4.45036		0.1108	-0.01035		0.1108	-6.07783
0.1112	4.43763		0.1112	-0.01043		0.1112	-6.06763
0.1116	4.42473		0.1116	-0.0105		0.1116	-6.05666
0.112	4.41165		0.112	-0.01056		0.112	-6.04489
0.1124	4.39841		0.1124	-0.01061		0.1124	-6.03233
0.1128	4.38502		0.1128	-0.01066		0.1128	-6.01894
0.1132	4.37148		0.1132	-0.01069		0.1132	-6.00472
0.1136	4.3578		0.1136	-0.01072		0.1136	-5.98966
0.114	4.34398		0.114	-0.01075		0.114	-5.97375
0.1144	4.33004		0.1144	-0.01077		0.1144	-5.95698
0.1148	4.31598		0.1148	-0.01079		0.1148	-5.93935
0.1152	4.30182		0.1152	-0.0108		0.1152	-5.92085
0.1156	4.28755		0.1156	-0.01082		0.1156	-5.90148
0.116	4.27321		0.116	-0.01083		0.116	-5.88123
0.1164	4.25878		0.1164	-0.01085		0.1164	-5.86011
0.1168	4.24429		0.1168	-0.01086		0.1168	-5.83811
0.1172	4.22973		0.1172	-0.01089		0.1172	-5.81525
0.1176	4.21514		0.1176	-0.01091		0.1176	-5.79152
0.118	4.2005		0.118	-0.01095		0.118	-5.76692
0.1184	4.18584		0.1184	-0.01099		0.1184	-5.74147
0.1188	4.17115		0.1188	-0.01104		0.1188	-5.71517
0.1192	4.15646		0.1192	-0.01109		0.1192	-5.68803
0.1196	4.14177		0.1196	-0.01116		0.1196	-5.66005
0.12	4.12709		0.12	-0.01125		0.12	-5.63126
0.1204	4.11243		0.1204	-0.01134		0.1204	-5.60165
0.1208	4.09779		0.1208	-0.01145		0.1208	-5.57125
0.1212	4.08318		0.1212	-0.01158		0.1212	-5.54006
0.1216	4.06861		0.1216	-0.01172		0.1216	-5.50809
0.122	4.05409		0.122	-0.01188		0.122	-5.47537
0.1224	4.03961		0.1224	-0.01206		0.1224	-5.44189
0.1228	4.02518		0.1228	-0.01226		0.1228	-5.40768
0.1232	4.01081		0.1232	-0.01248		0.1232	-5.37275
0.1236	3.9965		0.1236	-0.01272		0.1236	-5.33712
0.124	3.98225		0.124	-0.01298		0.124	-5.30079
0.1244	3.96805		0.1244	-0.01326		0.1244	-5.26378
0.1248	3.95392		0.1248	-0.01357		0.1248	-5.22611
0.1252	3.93984		0.1252	-0.01391		0.1252	-5.18778
0.1256	3.92582		0.1256	-0.01427		0.1256	-5.14882
0.126	3.91185		0.126	-0.01465		0.126	-5.10922
0.1264	3.89793		0.1264	-0.01506		0.1264	-5.06901
0.1268	3.88406		0.1268	-0.0155		0.1268	-5.0282
0.1272	3.87022		0.1272	-0.01596		0.1272	-4.98679
0.1276	3.85642		0.1276	-0.01645		0.1276	-4.9448
0.128	3.84264		0.128	-0.01697		0.128	-4.90223
0.1284	3.82889		0.1284	-0.01751		0.1284	-4.8591
0.1288	3.81514		0.1288	-0.01808		0.1288	-4.81541
0.1292	3.8014		0.1292	-0.01868		0.1292	-4.77117
0.1296	3.78766		0.1296	-0.0193		0.1296	-4.72638
0.13	3.7739		0.13	-0.01996		0.13	-4.68106
0.1304	3.76013		0.1304	-0.02063		0.1304	-4.63521
0.1308	3.74632		0.1308	-0.02133		0.1308	-4.58883
0.1312	3.73248		0.1312	-0.02206		0.1312	-4.54192
0.1316	3.71859		0.1316	-0.02281		0.1316	-4.4945
0.132	3.70464		0.132	-0.02359		0.132	-4.44656
0.1324	3.69064		0.1324	-0.02439		0.1324	-4.39811
0.1328	3.67657		0.1328	-0.02521		0.1328	-4.34914
0.1332	3.66242		0.1332	-0.02606		0.1332	-4.29967
0.1336	3.6482		0.1336	-0.02692		0.1336	-4.2497
0.134	3.6339		0.134	-0.0278		0.134	-4.19922
0.1344	3.61951		0.1344	-0.02871		0.1344	-4.14825
0.1348	3.60503		0.1348	-0.02963		0.1348	-4.09677
0.1352	3.59047		0.1352	-0.03057		0.1352	-4.04481
0.1356	3.57581		0.1356	-0.03152		0.1356	-3.99235
0.136	3.56108		0.136	-0.03248		0.136	-3.93941
0.1364	3.54626		0.1364	-0.03346		0.1364	-3.88598
0.1368	3.53137		0.1368	-0.03445		0.1368	-3.83208
0.1372	3.5164		0.1372	-0.03545		0.1372	-3.77771
0.1376	3.50138		0.1376	-0.03646		0.1376	-3.72288
0.138	3.4863		0.138	-0.03748		0.138	-3.66759
0.1384	3.47119		0.1384	-0.0385		0.1384	-3.61186
0.1388	3.45604		0.1388	-0.03952		0.1388	-3.5557
0.1392	3.44089		0.1392	-0.04055		0.1392	-3.49911
0.1396	3.42574		0.1396	-0.04158		0.1396	-3.44212
0.14	3.41061		0.14	-0.04261		0.14	-3.38473
0.1404	3.39553		0.1404	-0.04364		0.1404	-3.32697
0.1408	3.38051		0.1408	-0.04467		0.1408	-3.26885
0.1412	3.36558		0.1412	-0.04569		0.1412	-3.21039
0.1416	3.35076		0.1416	-0.0467		0.1416	-3.15162
0.142	3.33607		0.142	-0.04771		0.142	-3.09255
0.1424	3.32155		0.1424	-0.04871		0.1424	-3.03321
0.1428	3.30722		0.1428	-0.0497		0.1428	-2.97363
0.1432	3.2931		0.1432	-0.05068		0.1432	-2.91384
0.1436	3.27923		0.1436	-0.05165		0.1436	-2.85387
0.144	3.26564		0.144	-0.0526		0.144	-2.79374
0.1444	3.25235		0.1444	-0.05354		0.1444	-2.7335
0.1448	3.2394		0.1448	-0.05446		0.1448	-2.67318
0.1452	3.22682		0.1452	-0.05537		0.1452	-2.61281
0.1456	3.21463		0.1456	-0.05626		0.1456	-2.55243
0.146	3.20286		0.146	-0.05713		0.146	-2.49208
0.1464	3.19156		0.1464	-0.05798		0.1464	-2.4318
0.1468	3.18073		0.1468	-0.05881		0.1468	-2.37164
0.1472	3.17042		0.1472	-0.05962		0.1472	-2.31164
0.1476	3.16064		0.1476	-0.06041		0.1476	-2.25183
0.148	3.15143		0.148	-0.06118		0.148	-2.19227
0.1484	3.1428		0.1484	-0.06193		0.1484	-2.13299
0.1488	3.13479		0.1488	-0.06265		0.1488	-2.07405
0.1492	3.1274		0.1492	-0.06335		0.1492	-2.01549
0.1496	3.12067		0.1496	-0.06403		0.1496	-1.95735
0.15	3.1146		0.15	-0.06469		0.15	-1.89969
0.1504	3.10921		0.1504	-0.06532		0.1504	-1.84254
0.1508	3.10451		0.1508	-0.06593		0.1508	-1.78595
0.1512	3.10052		0.1512	-0.06652		0.1512	-1.72996
0.1516	3.09724		0.1516	-0.06708		0.1516	-1.67462
0.152	3.09468		0.152	-0.06763		0.152	-1.61998
0.1524	3.09283		0.1524	-0.06815		0.1524	-1.56606
0.1528	3.09171		0.1528	-0.06866		0.1528	-1.51292
0.1532	3.09129		0.1532	-0.06914		0.1532	-1.4606
0.1536	3.09159		0.1536	-0.0696		0.1536	-1.40912
0.154	3.09259		0.154	-0.07005		0.154	-1.35853
0.1544	3.09427		0.1544	-0.07047		0.1544	-1.30886
0.1548	3.09663		0.1548	-0.07088		0.1548	-1.26014
0.1552	3.09964		0.1552	-0.07128		0.1552	-1.2124
0.1556	3.1033		0.1556	-0.07166		0.1556	-1.16568
0.156	3.10757		0.156	-0.07202		0.156	-1.11999
0.1564	3.11243		0.1564	-0.07237		0.1564	-1.07536
0.1568	3.11786		0.1568	-0.07271		0.1568	-1.03182
0.1572	3.12382		0.1572	-0.07304		0.1572	-0.98937
0.1576	3.13028		0.1576	-0.07336		0.1576	-0.94804
0.158	3.13722		0.158	-0.07368		0.158	-0.90784
0.1584	3.14459		0.1584	-0.07398		0.1584	-0.86878
0.1588	3.15237		0.1588	-0.07429		0.1588	-0.83087
0.1592	3.1605		0.1592	-0.07458		0.1592	-0.79412
0.1596	3.16897		0.1596	-0.07488		0.1596	-0.75853
0.16	3.17771		0.16	-0.07517		0.16	-0.72409
0.1604	3.1867		0.1604	-0.07546		0.1604	-0.69082
0.1608	3.19589		0.1608	-0.07576		0.1608	-0.6587
0.1612	3.20524		0.1612	-0.07606		0.1612	-0.62773
0.1616	3.21471		0.1616	-0.07636		0.1616	-0.59789
0.162	3.22427		0.162	-0.07666		0.162	-0.56919
0.1624	3.23385		0.1624	-0.07698		0.1624	-0.54161
0.1628	3.24344		0.1628	-0.0773		0.1628	-0.51512
0.1632	3.25299		0.1632	-0.07763		0.1632	-0.48973
0.1636	3.26245		0.1636	-0.07796		0.1636	-0.4654
0.164	3.2718		0.164	-0.07832		0.164	-0.44212
0.1644	3.28099		0.1644	-0.07868		0.1644	-0.41986
0.1648	3.29		0.1648	-0.07905		0.1648	-0.39861
0.1652	3.2988		0.1652	-0.07944		0.1652	-0.37834
0.1656	3.30734		0.1656	-0.07985		0.1656	-0.35903
0.166	3.31561		0.166	-0.08027		0.166	-0.34064
0.1664	3.32358		0.1664	-0.0807		0.1664	-0.32316
0.1668	3.33123		0.1668	-0.08116		0.1668	-0.30656
0.1672	3.33853		0.1672	-0.08163		0.1672	-0.2908
0.1676	3.34547		0.1676	-0.08212		0.1676	-0.27587
0.168	3.35205		0.168	-0.08263		0.168	-0.26173
0.1684	3.35823		0.1684	-0.08315		0.1684	-0.24836
0.1688	3.36402		0.1688	-0.0837		0.1688	-0.23573
0.1692	3.36942		0.1692	-0.08426		0.1692	-0.22382
0.1696	3.37442		0.1696	-0.08485		0.1696	-0.21259
0.17	3.37901		0.17	-0.08545		0.17	-0.20201
0.1704	3.38322		0.1704	-0.08607		0.1704	-0.19208
0.1708	3.38703		0.1708	-0.08671		0.1708	-0.18275
0.1712	3.39047		0.1712	-0.08737		0.1712	-0.17401
0.1716	3.39355		0.1716	-0.08805		0.1716	-0.16583
0.172	3.39629		0.172	-0.08875		0.172	-0.1582
0.1724	3.39869		0.1724	-0.08946		0.1724	-0.15108
0.1728	3.4008		0.1728	-0.09019		0.1728	-0.14446
0.1732	3.40262		0.1732	-0.09094		0.1732	-0.13833
0.1736	3.4042		0.1736	-0.0917		0.1736	-0.13266
0.174	3.40555		0.174	-0.09248		0.174	-0.12744
0.1744	3.40671		0.1744	-0.09327		0.1744	-0.12266
0.1748	3.40772		0.1748	-0.09407		0.1748	-0.11829
0.1752	3.40861		0.1752	-0.09488		0.1752	-0.11433
0.1756	3.40942		0.1756	-0.09571		0.1756	-0.11077
0.176	3.41018		0.176	-0.09654		0.176	-0.10759
0.1764	3.41095		0.1764	-0.09739		0.1764	-0.1048
0.1768	3.41175		0.1768	-0.09824		0.1768	-0.10237
0.1772	3.41265		0.1772	-0.09909		0.1772	-0.1003
0.1776	3.41366		0.1776	-0.09995		0.1776	-0.09859
0.178	3.41485		0.178	-0.10081		0.178	-0.09724
0.1784	3.41626		0.1784	-0.10168		0.1784	-0.09623
0.1788	3.41793		0.1788	-0.10254		0.1788	-0.09557
0.1792	3.4199		0.1792	-0.10341		0.1792	-0.09525
0.1796	3.42223		0.1796	-0.10427		0.1796	-0.09527
0.18	3.42494		0.18	-0.10512		0.18	-0.09563
0.1804	3.4281		0.1804	-0.10597		0.1804	-0.09633
0.1808	3.43173		0.1808	-0.10682		0.1808	-0.09737
0.1812	3.43588		0.1812	-0.10765		0.1812	-0.09874
0.1816	3.4406		0.1816	-0.10847		0.1816	-0.10045
0.182	3.44591		0.182	-0.10929		0.182	-0.1025
0.1824	3.45186		0.1824	-0.11009		0.1824	-0.10488
0.1828	3.45848		0.1828	-0.11087		0.1828	-0.1076
0.1832	3.46581		0.1832	-0.11164		0.1832	-0.11066
0.1836	3.47387		0.1836	-0.1124		0.1836	-0.11405
0.184	3.4827		0.184	-0.11313		0.184	-0.11778
0.1844	3.49233		0.1844	-0.11384		0.1844	-0.12183
0.1848	3.50278		0.1848	-0.11454		0.1848	-0.12622
0.1852	3.51407		0.1852	-0.11521		0.1852	-0.13094
0.1856	3.52623		0.1856	-0.11586		0.1856	-0.13598
0.186	3.53927		0.186	-0.11648		0.186	-0.14134
0.1864	3.55322		0.1864	-0.11708		0.1864	-0.14702
0.1868	3.56807		0.1868	-0.11765		0.1868	-0.15301
0.1872	3.58385		0.1872	-0.11819		0.1872	-0.1593
0.1876	3.60056		0.1876	-0.11871		0.1876	-0.16589
0.188	3.61821		0.188	-0.11919		0.188	-0.17278
0.1884	3.63681		0.1884	-0.11965		0.1884	-0.17995
0.1888	3.65635		0.1888	-0.12008		0.1888	-0.18739
0.1892	3.67683		0.1892	-0.12047		0.1892	-0.1951
0.1896	3.69825		0.1896	-0.12084		0.1896	-0.20306
0.19	3.72061		0.19	-0.12117		0.19	-0.21126
0.1904	3.74389		0.1904	-0.12147		0.1904	-0.2197
0.1908	3.76809		0.1908	-0.12173		0.1908	-0.22836
0.1912	3.79319		0.1912	-0.12197		0.1912	-0.23722
0.1916	3.81919		0.1916	-0.12217		0.1916	-0.24628
0.192	3.84606		0.192	-0.12233		0.192	-0.25551
0.1924	3.87378		0.1924	-0.12247		0.1924	-0.26492
0.1928	3.90234		0.1928	-0.12257		0.1928	-0.27447
0.1932	3.93172		0.1932	-0.12263		0.1932	-0.28416
0.1936	3.96189		0.1936	-0.12266		0.1936	-0.29397
0.194	3.99284		0.194	-0.12266		0.194	-0.30388
0.1944	4.02452		0.1944	-0.12263		0.1944	-0.31389
0.1948	4.05693		0.1948	-0.12257		0.1948	-0.32397
0.1952	4.09003		0.1952	-0.12247		0.1952	-0.33411
0.1956	4.1238		0.1956	-0.12234		0.1956	-0.34429
0.196	4.1582		0.196	-0.12218		0.196	-0.3545
0.1964	4.19321		0.1964	-0.12199		0.1964	-0.36473
0.1968	4.2288		0.1968	-0.12177		0.1968	-0.37496
0.1972	4.26493		0.1972	-0.12152		0.1972	-0.38517
0.1976	4.30159		0.1976	-0.12124		0.1976	-0.39536
0.198	4.33873		0.198	-0.12093		0.198	-0.40551
0.1984	4.37634		0.1984	-0.1206		0.1984	-0.4156
0.1988	4.41437		0.1988	-0.12024		0.1988	-0.42563
0.1992	4.45281		0.1992	-0.11985		0.1992	-0.43559
0.1996	4.49161		0.1996	-0.11943		0.1996	-0.44545
0.2	4.53076		0.2	-0.119		0.2	-0.45522
0.2004	4.57023		0.2004	-0.11854		0.2004	-0.46489
0.2008	4.60998		0.2008	-0.11805		0.2008	-0.47444
0.2012	4.65		0.2012	-0.11755		0.2012	-0.48387
0.2016	4.69025		0.2016	-0.11702		0.2016	-0.49317
0.202	4.73072		0.202	-0.11647		0.202	-0.50234
0.2024	4.77138		0.2024	-0.1159		0.2024	-0.51137
0.2028	4.81221		0.2028	-0.11532		0.2028	-0.52026
0.2032	4.8532		0.2032	-0.11471		0.2032	-0.529
0.2036	4.89431		0.2036	-0.11409		0.2036	-0.53759
0.204	4.93553		0.204	-0.11345		0.204	-0.54603
0.2044	4.97686		0.2044	-0.1128		0.2044	-0.55432
0.2048	5.01827		0.2048	-0.11214		0.2048	-0.56246
0.2052	5.05975		0.2052	-0.11145		0.2052	-0.57044
0.2056	5.1013		0.2056	-0.11076		0.2056	-0.57827
0.206	5.1429		0.206	-0.11005		0.206	-0.58595
0.2064	5.18454		0.2064	-0.10933		0.2064	-0.59348
0.2068	5.22623		0.2068	-0.1086		0.2068	-0.60087
0.2072	5.26796		0.2072	-0.10786		0.2072	-0.60811
0.2076	5.30973		0.2076	-0.10711		0.2076	-0.61522
0.208	5.35154		0.208	-0.10635		0.208	-0.62219
0.2084	5.39339		0.2084	-0.10559		0.2084	-0.62903
0.2088	5.43529		0.2088	-0.10481		0.2088	-0.63574
0.2092	5.47724		0.2092	-0.10403		0.2092	-0.64233
0.2096	5.51927		0.2096	-0.10323		0.2096	-0.6488
0.21	5.56137		0.21	-0.10244		0.21	-0.65516
0.2104	5.60356		0.2104	-0.10163		0.2104	-0.66142
0.2108	5.64586		0.2108	-0.10082		0.2108	-0.66757
0.2112	5.68828		0.2112	-0.10001		0.2112	-0.67363
0.2116	5.73085		0.2116	-0.09919		0.2116	-0.67959
0.212	5.77358		0.212	-0.09836		0.212	-0.68547
0.2124	5.8165		0.2124	-0.09753		0.2124	-0.69127
0.2128	5.85964		0.2128	-0.09669		0.2128	-0.69699
0.2132	5.90301		0.2132	-0.09585		0.2132	-0.70264
0.2136	5.94666		0.2136	-0.09501		0.2136	-0.70823
0.214	5.99061		0.214	-0.09416		0.214	-0.71375
0.2144	6.03489		0.2144	-0.09331		0.2144	-0.71921
0.2148	6.07953		0.2148	-0.09245		0.2148	-0.72462
0.2152	6.12458		0.2152	-0.09159		0.2152	-0.72997
0.2156	6.17006		0.2156	-0.09073		0.2156	-0.73528
0.216	6.21602		0.216	-0.08987		0.216	-0.74054
0.2164	6.26249		0.2164	-0.089		0.2164	-0.74575
0.2168	6.30952		0.2168	-0.08812		0.2168	-0.75093
0.2172	6.35713		0.2172	-0.08725		0.2172	-0.75606
0.2176	6.40538		0.2176	-0.08637		0.2176	-0.76116
0.218	6.4543		0.218	-0.08549		0.218	-0.76622
0.2184	6.50394		0.2184	-0.0846		0.2184	-0.77124
0.2188	6.55434		0.2188	-0.08371		0.2188	-0.77623
0.2192	6.60554		0.2192	-0.08282		0.2192	-0.78118
0.2196	6.65759		0.2196	-0.08192		0.2196	-0.78609
0.22	6.71052		0.22	-0.08102		0.22	-0.79097
0.2204	6.76438		0.2204	-0.08012		0.2204	-0.79582
0.2208	6.8192		0.2208	-0.07921		0.2208	-0.80063
0.2212	6.87504		0.2212	-0.0783		0.2212	-0.8054
0.2216	6.93193		0.2216	-0.07739		0.2216	-0.81013
0.222	6.98991		0.222	-0.07647		0.222	-0.81483
0.2224	7.04902		0.2224	-0.07555		0.2224	-0.81948
0.2228	7.10929		0.2228	-0.07462		0.2228	-0.8241
0.2232	7.17077		0.2232	-0.0737		0.2232	-0.82866
0.2236	7.23348		0.2236	-0.07276		0.2236	-0.83319
0.224	7.29746		0.224	-0.07183		0.224	-0.83767
0.2244	7.36274		0.2244	-0.07089		0.2244	-0.8421
0.2248	7.42935		0.2248	-0.06995		0.2248	-0.84648
0.2252	7.49731		0.2252	-0.069		0.2252	-0.85081
0.2256	7.56665		0.2256	-0.06805		0.2256	-0.85509
0.226	7.6374		0.226	-0.0671		0.226	-0.85932
0.2264	7.70957		0.2264	-0.06615		0.2264	-0.86349
0.2268	7.78318		0.2268	-0.06519		0.2268	-0.86761
0.2272	7.85825		0.2272	-0.06423		0.2272	-0.87166
0.2276	7.93479		0.2276	-0.06326		0.2276	-0.87566
0.228	8.01281		0.228	-0.06229		0.228	-0.87961
0.2284	8.09231		0.2284	-0.06133		0.2284	-0.88349
0.2288	8.17331		0.2288	-0.06035		0.2288	-0.88731
0.2292	8.2558		0.2292	-0.05938		0.2292	-0.89107
0.2296	8.33978		0.2296	-0.0584		0.2296	-0.89476
0.23	8.42525		0.23	-0.05743		0.23	-0.89839
0.2304	8.51221		0.2304	-0.05645		0.2304	-0.90196
0.2308	8.60063		0.2308	-0.05547		0.2308	-0.90547
0.2312	8.69051		0.2312	-0.05449		0.2312	-0.90891
0.2316	8.78184		0.2316	-0.05351		0.2316	-0.91229
0.232	8.87459		0.232	-0.05252		0.232	-0.9156
0.2324	8.96875		0.2324	-0.05154		0.2324	-0.91885
0.2328	9.06428		0.2328	-0.05056		0.2328	-0.92203
0.2332	9.16117		0.2332	-0.04958		0.2332	-0.92515
0.2336	9.25939		0.2336	-0.0486		0.2336	-0.9282
0.234	9.3589		0.234	-0.04762		0.234	-0.93119
0.2344	9.45967		0.2344	-0.04664		0.2344	-0.93411
0.2348	9.56166		0.2348	-0.04566		0.2348	-0.93697
0.2352	9.66484		0.2352	-0.04468		0.2352	-0.93976
0.2356	9.76916		0.2356	-0.04371		0.2356	-0.94249
0.236	9.87459		0.236	-0.04274		0.236	-0.94516
0.2364	9.98107		0.2364	-0.04177		0.2364	-0.94775
0.2368	10.0886		0.2368	-0.04081		0.2368	-0.95029
0.2372	10.197		0.2372	-0.03985		0.2372	-0.95275
0.2376	10.3064		0.2376	-0.0389		0.2376	-0.95515
0.238	10.4167		0.238	-0.03795		0.238	-0.95749
0.2384	10.5277		0.2384	-0.037		0.2384	-0.95976
0.2388	10.6396		0.2388	-0.03606		0.2388	-0.96196
0.2392	10.7521		0.2392	-0.03512		0.2392	-0.9641
0.2396	10.8653		0.2396	-0.03419		0.2396	-0.96617
0.24	10.9791		0.24	-0.03327		0.24	-0.96818
0.2404	11.0935		0.2404	-0.03236		0.2404	-0.97011
0.2408	11.2084		0.2408	-0.03145		0.2408	-0.97198
0.2412	11.3237		0.2412	-0.03055		0.2412	-0.97378
0.2416	11.4394		0.2416	-0.02965		0.2416	-0.97551
0.242	11.5554		0.242	-0.02877		0.242	-0.97718
0.2424	11.6717		0.2424	-0.02789		0.2424	-0.97877
0.2428	11.7883		0.2428	-0.02703		0.2428	-0.9803
0.2432	11.905		0.2432	-0.02617		0.2432	-0.98176
0.2436	12.0218		0.2436	-0.02532		0.2436	-0.98314
0.244	12.1388		0.244	-0.02448		0.244	-0.98446
0.2444	12.2557		0.2444	-0.02366		0.2444	-0.98572
0.2448	12.3727		0.2448	-0.02284		0.2448	-0.9869
0.2452	12.4895		0.2452	-0.02204		0.2452	-0.98801
0.2456	12.6063		0.2456	-0.02124		0.2456	-0.98906
0.246	12.7229		0.246	-0.02046		0.246	-0.99005
0.2464	12.8393		0.2464	-0.01969		0.2464	-0.99096
0.2468	12.9554		0.2468	-0.01894		0.2468	-0.99182
0.2472	13.0713		0.2472	-0.01819		0.2472	-0.99261
0.2476	13.1869		0.2476	-0.01746		0.2476	-0.99334
0.248	13.3021		0.248	-0.01675		0.248	-0.99401
0.2484	13.4169		0.2484	-0.01605		0.2484	-0.99462
0.2488	13.5313		0.2488	-0.01536		0.2488	-0.99518
0.2492	13.6452		0.2492	-0.01469		0.2492	-0.99569
0.2496	13.7587		0.2496	-0.01403		0.2496	-0.99615
0.25	13.8716		0.25	-0.01339		0.25	-0.99656
0.2504	13.984		0.2504	-0.01276		0.2504	-0.99693
0.2508	14.0959		0.2508	-0.01215		0.2508	-0.99725
0.2512	14.2071		0.2512	-0.01156		0.2512	-0.99754
0.2516	14.3177		0.2516	-0.01098		0.2516	-0.9978
0.252	14.4277		0.252	-0.01042		0.252	-0.99803
0.2524	14.5371		0.2524	-0.00988		0.2524	-0.99824
0.2528	14.6458		0.2528	-0.00935		0.2528	-0.99842
0.2532	14.7538		0.2532	-0.00884		0.2532	-0.99859
0.2536	14.861		0.2536	-0.00835		0.2536	-0.99875
0.254	14.9676		0.254	-0.00788		0.254	-0.9989
0.2544	15.0735		0.2544	-0.00743		0.2544	-0.99905
0.2548	15.1786		0.2548	-0.00699		0.2548	-0.9992
0.2552	15.2829		0.2552	-0.00658		0.2552	-0.99936
0.2556	15.3865		0.2556	-0.00618		0.2556	-0.99953
0.256	15.4893		0.256	-0.0058		0.256	-0.99971
0.2564	15.5914		0.2564	-0.00544		0.2564	-0.99992
0.2568	15.6926		0.2568	-0.0051		0.2568	-1.00016
0.2572	15.7931		0.2572	-0.00477		0.2572	-1.00042
0.2576	15.8927		0.2576	-0.00447		0.2576	-1.00073
0.258	15.9915		0.258	-0.00419		0.258	-1.00107
0.2584	16.0895		0.2584	-0.00392		0.2584	-1.00145
0.2588	16.1867		0.2588	-0.00368		0.2588	-1.00189
0.2592	16.2831		0.2592	-0.00345		0.2592	-1.00237
0.2596	16.3786		0.2596	-0.00324		0.2596	-1.00291
0.26	16.4732		0.26	-0.00305		0.26	-1.00351
0.2604	16.567		0.2604	-0.00288		0.2604	-1.00417
0.2608	16.66		0.2608	-0.00273		0.2608	-1.00489
0.2612	16.752		0.2612	-0.0026		0.2612	-1.00568
0.2616	16.8432		0.2616	-0.00248		0.2616	-1.00653
0.262	16.9336		0.262	-0.00238		0.262	-1.00746
0.2624	17.023		0.2624	-0.0023		0.2624	-1.00845
0.2628	17.1115		0.2628	-0.00223		0.2628	-1.00952
0.2632	17.1992		0.2632	-0.00218		0.2632	-1.01066
0.2636	17.2859		0.2636	-0.00215		0.2636	-1.01188
0.264	17.3717		0.264	-0.00213		0.264	-1.01316
0.2644	17.4565		0.2644	-0.00213		0.2644	-1.01452
0.2648	17.5405		0.2648	-0.00214		0.2648	-1.01595
0.2652	17.6235		0.2652	-0.00217		0.2652	-1.01745
0.2656	17.7055		0.2656	-0.0022		0.2656	-1.01902
0.266	17.7865		0.266	-0.00225		0.266	-1.02065
0.2664	17.8666		0.2664	-0.00231		0.2664	-1.02235
0.2668	17.9457		0.2668	-0.00239		0.2668	-1.02411
0.2672	18.0238		0.2672	-0.00247		0.2672	-1.02592
0.2676	18.101		0.2676	-0.00256		0.2676	-1.0278
0.268	18.1771		0.268	-0.00266		0.268	-1.02972
0.2684	18.2521		0.2684	-0.00276		0.2684	-1.0317
0.2688	18.3261		0.2688	-0.00287		0.2688	-1.03371
0.2692	18.3991		0.2692	-0.00299		0.2692	-1.03577
0.2696	18.4711		0.2696	-0.00311		0.2696	-1.03787
0.27	18.542		0.27	-0.00324		0.27	-1.04
0.2704	18.6118		0.2704	-0.00336		0.2704	-1.04216
0.2708	18.6805		0.2708	-0.00349		0.2708	-1.04434
0.2712	18.7482		0.2712	-0.00361		0.2712	-1.04654
0.2716	18.8148		0.2716	-0.00374		0.2716	-1.04876
0.272	18.8803		0.272	-0.00386		0.272	-1.05099
0.2724	18.9446		0.2724	-0.00397		0.2724	-1.05322
0.2728	19.0079		0.2728	-0.00409		0.2728	-1.05546
0.2732	19.0701		0.2732	-0.00419		0.2732	-1.0577
0.2736	19.1311		0.2736	-0.00429		0.2736	-1.05993
0.274	19.1911		0.274	-0.00437		0.274	-1.06215
0.2744	19.2499		0.2744	-0.00445		0.2744	-1.06435
0.2748	19.3076		0.2748	-0.00451		0.2748	-1.06655
0.2752	19.3642		0.2752	-0.00457		0.2752	-1.06872
0.2756	19.4197		0.2756	-0.0046		0.2756	-1.07087
0.276	19.4741		0.276	-0.00462		0.276	-1.07299
0.2764	19.5274		0.2764	-0.00462		0.2764	-1.07509
0.2768	19.5796		0.2768	-0.00461		0.2768	-1.07715
0.2772	19.6307		0.2772	-0.00457		0.2772	-1.07919
0.2776	19.6808		0.2776	-0.00451		0.2776	-1.08119
0.278	19.7297		0.278	-0.00443		0.278	-1.08316
0.2784	19.7777		0.2784	-0.00433		0.2784	-1.08509
0.2788	19.8245		0.2788	-0.0042		0.2788	-1.08699
0.2792	19.8704		0.2792	-0.00404		0.2792	-1.08885
0.2796	19.9152		0.2796	-0.00385		0.2796	-1.09067
0.28	19.959		0.28	-0.00364		0.28	-1.09246
0.2804	20.0019		0.2804	-0.00339		0.2804	-1.09421
0.2808	20.0437		0.2808	-0.00311		0.2808	-1.09593
0.2812	20.0847		0.2812	-0.0028		0.2812	-1.09762
0.2816	20.1247		0.2816	-0.00246		0.2816	-1.09928
0.282	20.1638		0.282	-0.00208		0.282	-1.1009
0.2824	20.202		0.2824	-0.00166		0.2824	-1.1025
0.2828	20.2393		0.2828	-0.00121		0.2828	-1.10407
0.2832	20.2758		0.2832	-0.000715253		0.2832	-1.10562
0.2836	20.3115		0.2836	-0.000183754		0.2836	-1.10715
0.284	20.3464		0.284	0.000388034		0.284	-1.10866
0.2844	20.3805		0.2844	0.001		0.2844	-1.11016
0.2848	20.4139		0.2848	0.00166		0.2848	-1.11164
0.2852	20.4465		0.2852	0.00235		0.2852	-1.11311
0.2856	20.4784		0.2856	0.0031		0.2856	-1.11458
0.286	20.5097		0.286	0.00388		0.286	-1.11604
0.2864	20.5403		0.2864	0.00471		0.2864	-1.11751
0.2868	20.5703		0.2868	0.00559		0.2868	-1.11897
0.2872	20.5997		0.2872	0.00651		0.2872	-1.12044
0.2876	20.6285		0.2876	0.00748		0.2876	-1.12192
0.288	20.6568		0.288	0.0085		0.288	-1.12341
0.2884	20.6845		0.2884	0.00956		0.2884	-1.12492
0.2888	20.7117		0.2888	0.01067		0.2888	-1.12644
0.2892	20.7385		0.2892	0.01183		0.2892	-1.12798
0.2896	20.7647		0.2896	0.01304		0.2896	-1.12954
0.29	20.7905		0.29	0.0143		0.29	-1.13112
0.2904	20.8159		0.2904	0.01561		0.2904	-1.13272
0.2908	20.8408		0.2908	0.01697		0.2908	-1.13435
0.2912	20.8653		0.2912	0.01838		0.2912	-1.13601
0.2916	20.8895		0.2916	0.01983		0.2916	-1.1377
0.292	20.9133		0.292	0.02134		0.292	-1.13941
0.2924	20.9367		0.2924	0.02289		0.2924	-1.14115
0.2928	20.9598		0.2928	0.0245		0.2928	-1.14292
0.2932	20.9825		0.2932	0.02616		0.2932	-1.14472
0.2936	21.0049		0.2936	0.02786		0.2936	-1.14655
0.294	21.027		0.294	0.02961		0.294	-1.1484
0.2944	21.0487		0.2944	0.03142		0.2944	-1.15028
0.2948	21.0702		0.2948	0.03327		0.2948	-1.15218
0.2952	21.0913		0.2952	0.03517		0.2952	-1.15411
0.2956	21.1121		0.2956	0.03712		0.2956	-1.15605
0.296	21.1326		0.296	0.03911		0.296	-1.15802
0.2964	21.1528		0.2964	0.04116		0.2964	-1.16
0.2968	21.1727		0.2968	0.04325		0.2968	-1.16199
0.2972	21.1923		0.2972	0.04539		0.2972	-1.164
0.2976	21.2116		0.2976	0.04757		0.2976	-1.16601
0.298	21.2306		0.298	0.0498		0.298	-1.16802
0.2984	21.2492		0.2984	0.05208		0.2984	-1.17003
0.2988	21.2676		0.2988	0.0544		0.2988	-1.17204
0.2992	21.2856		0.2992	0.05676		0.2992	-1.17404
0.2996	21.3032		0.2996	0.05917		0.2996	-1.17603
0.3	21.3206		0.3	0.06162		0.3	-1.17801
0.3004	21.3375		0.3004	0.06411		0.3004	-1.17996
0.3008	21.3542		0.3008	0.06664		0.3008	-1.18188
0.3012	21.3704		0.3012	0.06921		0.3012	-1.18378
0.3016	21.3863		0.3016	0.07182		0.3016	-1.18565
0.302	21.4019		0.302	0.07447		0.302	-1.18747
0.3024	21.417		0.3024	0.07716		0.3024	-1.18926
0.3028	21.4318		0.3028	0.07988		0.3028	-1.19099
0.3032	21.4462		0.3032	0.08264		0.3032	-1.19268
0.3036	21.4602		0.3036	0.08543		0.3036	-1.19431
0.304	21.4737		0.304	0.08826		0.304	-1.19589
0.3044	21.4869		0.3044	0.09111		0.3044	-1.1974
0.3048	21.4997		0.3048	0.094		0.3048	-1.19884
0.3052	21.5121		0.3052	0.09692		0.3052	-1.20022
0.3056	21.524		0.3056	0.09987		0.3056	-1.20153
0.306	21.5356		0.306	0.10284		0.306	-1.20276
0.3064	21.5467		0.3064	0.10584		0.3064	-1.20392
0.3068	21.5574		0.3068	0.10886		0.3068	-1.20499
0.3072	21.5678		0.3072	0.11191		0.3072	-1.20599
0.3076	21.5777		0.3076	0.11498		0.3076	-1.2069
0.308	21.5872		0.308	0.11806		0.308	-1.20773
0.3084	21.5963		0.3084	0.12117		0.3084	-1.20847
0.3088	21.605		0.3088	0.12429		0.3088	-1.20913
0.3092	21.6134		0.3092	0.12742		0.3092	-1.2097
0.3096	21.6214		0.3096	0.13056		0.3096	-1.21019
0.31	21.629		0.31	0.13372		0.31	-1.2106
0.3104	21.6363		0.3104	0.13688		0.3104	-1.21092
0.3108	21.6432		0.3108	0.14005		0.3108	-1.21117
0.3112	21.6498		0.3112	0.14322		0.3112	-1.21133
0.3116	21.6561		0.3116	0.1464		0.3116	-1.21142
0.312	21.6621		0.312	0.14957		0.312	-1.21143
0.3124	21.6677		0.3124	0.15274		0.3124	-1.21138
0.3128	21.6731		0.3128	0.1559		0.3128	-1.21125
0.3132	21.6783		0.3132	0.15906		0.3132	-1.21107
0.3136	21.6832		0.3136	0.1622		0.3136	-1.21082
0.314	21.6879		0.314	0.16533		0.314	-1.21053
0.3144	21.6923		0.3144	0.16845		0.3144	-1.21018
0.3148	21.6965		0.3148	0.17155		0.3148	-1.20979
0.3152	21.7006		0.3152	0.17462		0.3152	-1.20936
0.3156	21.7045		0.3156	0.17767		0.3156	-1.20891
0.316	21.7082		0.316	0.18069		0.316	-1.20843
0.3164	21.7118		0.3164	0.18368		0.3164	-1.20793
0.3168	21.7152		0.3168	0.18664		0.3168	-1.20742
0.3172	21.7185		0.3172	0.18956		0.3172	-1.2069
0.3176	21.7218		0.3176	0.19244		0.3176	-1.20639
0.318	21.7249		0.318	0.19527		0.318	-1.20589
0.3184	21.7279		0.3184	0.19806		0.3184	-1.2054
0.3188	21.7309		0.3188	0.2008		0.3188	-1.20495
0.3192	21.7338		0.3192	0.20349		0.3192	-1.20452
0.3196	21.7367		0.3196	0.20611		0.3196	-1.20414
0.32	21.7395		0.32	0.20868		0.32	-1.2038
0.3204	21.7422		0.3204	0.21119		0.3204	-1.20352
0.3208	21.745		0.3208	0.21363		0.3208	-1.2033
0.3212	21.7477		0.3212	0.216		0.3212	-1.20316
0.3216	21.7504		0.3216	0.21829		0.3216	-1.20309
0.322	21.753		0.322	0.22051		0.322	-1.2031
0.3224	21.7556		0.3224	0.22265		0.3224	-1.20321
0.3228	21.7583		0.3228	0.2247		0.3228	-1.20341
0.3232	21.7608		0.3232	0.22667		0.3232	-1.20372
0.3236	21.7634		0.3236	0.22855		0.3236	-1.20414
0.324	21.7659		0.324	0.23033		0.324	-1.20467
0.3244	21.7684		0.3244	0.23202		0.3244	-1.20532
0.3248	21.7709		0.3248	0.23361		0.3248	-1.2061
0.3252	21.7733		0.3252	0.23509		0.3252	-1.207
0.3256	21.7757		0.3256	0.23647		0.3256	-1.20803
0.326	21.778		0.326	0.23775		0.326	-1.2092
0.3264	21.7802		0.3264	0.23891		0.3264	-1.21051
0.3268	21.7824		0.3268	0.23996		0.3268	-1.21196
0.3272	21.7845		0.3272	0.24089		0.3272	-1.21354
0.3276	21.7865		0.3276	0.24171		0.3276	-1.21527
0.328	21.7884		0.328	0.2424		0.328	-1.21714
0.3284	21.7903		0.3284	0.24297		0.3284	-1.21915
0.3288	21.7919		0.3288	0.24342		0.3288	-1.2213
0.3292	21.7935		0.3292	0.24374		0.3292	-1.22359
0.3296	21.795		0.3296	0.24393		0.3296	-1.22602
0.33	21.7962		0.33	0.244		0.33	-1.22858
0.3304	21.7974		0.3304	0.24393		0.3304	-1.23127
0.3308	21.7983		0.3308	0.24373		0.3308	-1.23409
0.3312	21.7991		0.3312	0.2434		0.3312	-1.23703
0.3316	21.7997		0.3316	0.24293		0.3316	-1.24008
0.332	21.8002		0.332	0.24233		0.332	-1.24325
0.3324	21.8004		0.3324	0.2416		0.3324	-1.24652
0.3328	21.8004		0.3328	0.24073		0.3328	-1.24989
0.3332	21.8002		0.3332	0.23973		0.3332	-1.25335
0.3336	21.7997		0.3336	0.23859		0.3336	-1.25689
0.334	21.799		0.334	0.23732		0.334	-1.26051
0.3344	21.7981		0.3344	0.23591		0.3344	-1.26419
0.3348	21.7969		0.3348	0.23438		0.3348	-1.26794
0.3352	21.7954		0.3352	0.23271		0.3352	-1.27173
0.3356	21.7937		0.3356	0.23091		0.3356	-1.27557
0.336	21.7917		0.336	0.22898		0.336	-1.27944
0.3364	21.7893		0.3364	0.22693		0.3364	-1.28333
0.3368	21.7867		0.3368	0.22475		0.3368	-1.28723
0.3372	21.7838		0.3372	0.22245		0.3372	-1.29113
0.3376	21.7805		0.3376	0.22002		0.3376	-1.29503
0.338	21.7769		0.338	0.21748		0.338	-1.29892
0.3384	21.7729		0.3384	0.21483		0.3384	-1.30278
0.3388	21.7686		0.3388	0.21206		0.3388	-1.3066
0.3392	21.7639		0.3392	0.20919		0.3392	-1.31038
0.3396	21.7587		0.3396	0.2062		0.3396	-1.31411
0.34	21.7532		0.34	0.20312		0.34	-1.31778
0.3404	21.7472		0.3404	0.19994		0.3404	-1.32138
0.3408	21.7407		0.3408	0.19666		0.3408	-1.3249
0.3412	21.7338		0.3412	0.19329		0.3412	-1.32834
0.3416	21.7263		0.3416	0.18984		0.3416	-1.33169
0.342	21.7183		0.342	0.1863		0.342	-1.33494
0.3424	21.7097		0.3424	0.18269		0.3424	-1.33808
0.3428	21.7005		0.3428	0.179		0.3428	-1.34112
0.3432	21.6907		0.3432	0.17525		0.3432	-1.34404
0.3436	21.6802		0.3436	0.17143		0.3436	-1.34684
0.344	21.669		0.344	0.16755		0.344	-1.34953
0.3444	21.657		0.3444	0.16362		0.3444	-1.35208
0.3448	21.6442		0.3448	0.15963		0.3448	-1.35451
0.3452	21.6306		0.3452	0.15561		0.3452	-1.3568
0.3456	21.616		0.3456	0.15154		0.3456	-1.35897
0.346	21.6005		0.346	0.14745		0.346	-1.361
0.3464	21.584		0.3464	0.14332		0.3464	-1.3629
0.3468	21.5664		0.3468	0.13917		0.3468	-1.36467
0.3472	21.5476		0.3472	0.135		0.3472	-1.3663
0.3476	21.5277		0.3476	0.13082		0.3476	-1.3678
0.348	21.5065		0.348	0.12663		0.348	-1.36918
0.3484	21.4839		0.3484	0.12244		0.3484	-1.37043
0.3488	21.4599		0.3488	0.11825		0.3488	-1.37155
0.3492	21.4345		0.3492	0.11407		0.3492	-1.37256
0.3496	21.4075		0.3496	0.1099		0.3496	-1.37345
0.35	21.3789		0.35	0.10574		0.35	-1.37423
0.3504	21.3486		0.3504	0.10161		0.3504	-1.3749
0.3508	21.3165		0.3508	0.09751		0.3508	-1.37547
0.3512	21.2825		0.3512	0.09343		0.3512	-1.37594
0.3516	21.2466		0.3516	0.08939		0.3516	-1.37631
0.352	21.2087		0.352	0.08539		0.352	-1.3766
0.3524	21.1687		0.3524	0.08144		0.3524	-1.37681
0.3528	21.1265		0.3528	0.07753		0.3528	-1.37694
0.3532	21.0821		0.3532	0.07368		0.3532	-1.377
0.3536	21.0353		0.3536	0.06988		0.3536	-1.377
0.354	20.9861		0.354	0.06614		0.354	-1.37693
0.3544	20.9344		0.3544	0.06246		0.3544	-1.37681
0.3548	20.8802		0.3548	0.05884		0.3548	-1.37664
0.3552	20.8233		0.3552	0.0553		0.3552	-1.37642
0.3556	20.7637		0.3556	0.05182		0.3556	-1.37616
0.356	20.7014		0.356	0.04842		0.356	-1.37587
0.3564	20.6362		0.3564	0.0451		0.3564	-1.37555
0.3568	20.5682		0.3568	0.04185		0.3568	-1.37519
0.3572	20.4972		0.3572	0.03868		0.3572	-1.37482
0.3576	20.4232		0.3576	0.0356		0.3576	-1.37442
0.358	20.3461		0.358	0.0326		0.358	-1.374
0.3584	20.266		0.3584	0.02968		0.3584	-1.37357
0.3588	20.1827		0.3588	0.02685		0.3588	-1.37313
0.3592	20.0963		0.3592	0.0241		0.3592	-1.37267
0.3596	20.0066		0.3596	0.02144		0.3596	-1.3722
0.36	19.9138		0.36	0.01887		0.36	-1.37172
0.3604	19.8176		0.3604	0.01639		0.3604	-1.37123
0.3608	19.7182		0.3608	0.01399		0.3608	-1.37073
0.3612	19.6155		0.3612	0.01169		0.3612	-1.37022
0.3616	19.5096		0.3616	0.00947		0.3616	-1.3697
0.362	19.4003		0.362	0.00733		0.362	-1.36917
0.3624	19.2878		0.3624	0.00528		0.3624	-1.36863
0.3628	19.1719		0.3628	0.00332		0.3628	-1.36807
0.3632	19.0528		0.3632	0.00144		0.3632	-1.36749
0.3636	18.9305		0.3636	-0.00035084		0.3636	-1.3669
0.364	18.8049		0.364	-0.00206		0.364	-1.36629
0.3644	18.6761		0.3644	-0.0037		0.3644	-1.36565
0.3648	18.5441		0.3648	-0.00525		0.3648	-1.365
0.3652	18.409		0.3652	-0.00673		0.3652	-1.36431
0.3656	18.2708		0.3656	-0.00814		0.3656	-1.36359
0.366	18.1296		0.366	-0.00947		0.366	-1.36285
0.3664	17.9853		0.3664	-0.01073		0.3664	-1.36207
0.3668	17.8381		0.3668	-0.01193		0.3668	-1.36126
0.3672	17.6879		0.3672	-0.01305		0.3672	-1.36041
0.3676	17.5349		0.3676	-0.01412		0.3676	-1.35952
0.368	17.3792		0.368	-0.01512		0.368	-1.35859
0.3684	17.2207		0.3684	-0.01607		0.3684	-1.35762
0.3688	17.0595		0.3688	-0.01696		0.3688	-1.35661
0.3692	16.8957		0.3692	-0.0178		0.3692	-1.35557
0.3696	16.7294		0.3696	-0.01858		0.3696	-1.35447
0.37	16.5606		0.37	-0.01932		0.37	-1.35334
0.3704	16.3895		0.3704	-0.02002		0.3704	-1.35217
0.3708	16.216		0.3708	-0.02067		0.3708	-1.35097
0.3712	16.0402		0.3712	-0.02128		0.3712	-1.34973
0.3716	15.8623		0.3716	-0.02186		0.3716	-1.34845
0.372	15.6822		0.372	-0.0224		0.372	-1.34714
0.3724	15.5001		0.3724	-0.02291		0.3724	-1.34581
0.3728	15.3161		0.3728	-0.02339		0.3728	-1.34446
0.3732	15.1301		0.3732	-0.02384		0.3732	-1.34309
0.3736	14.9423		0.3736	-0.02427		0.3736	-1.3417
0.374	14.7528		0.374	-0.02468		0.374	-1.34031
0.3744	14.5616		0.3744	-0.02507		0.3744	-1.33892
0.3748	14.3687		0.3748	-0.02544		0.3748	-1.33753
0.3752	14.1743		0.3752	-0.0258		0.3752	-1.33615
0.3756	13.9784		0.3756	-0.02614		0.3756	-1.3348
0.376	13.7811		0.376	-0.02647		0.376	-1.33346
0.3764	13.5825		0.3764	-0.0268		0.3764	-1.33216
0.3768	13.3825		0.3768	-0.02711		0.3768	-1.3309
0.3772	13.1814		0.3772	-0.02742		0.3772	-1.32969
0.3776	12.9791		0.3776	-0.02773		0.3776	-1.32853
0.378	12.7757		0.378	-0.02803		0.378	-1.32744
0.3784	12.5712		0.3784	-0.02834		0.3784	-1.32642
0.3788	12.3658		0.3788	-0.02864		0.3788	-1.32548
0.3792	12.1595		0.3792	-0.02894		0.3792	-1.32462
0.3796	11.9524		0.3796	-0.02925		0.3796	-1.32386
0.38	11.7444		0.38	-0.02956		0.38	-1.3232
0.3804	11.5358		0.3804	-0.02987		0.3804	-1.32265
0.3808	11.3264		0.3808	-0.03018		0.3808	-1.32221
0.3812	11.1165		0.3812	-0.0305		0.3812	-1.32189
0.3816	10.9061		0.3816	-0.03083		0.3816	-1.3217
0.382	10.6952		0.382	-0.03116		0.382	-1.32163
0.3824	10.4839		0.3824	-0.03149		0.3824	-1.3217
0.3828	10.2722		0.3828	-0.03184		0.3828	-1.32191
0.3832	10.0603		0.3832	-0.03218		0.3832	-1.32225
0.3836	9.84826		0.3836	-0.03253		0.3836	-1.32274
0.384	9.63607		0.384	-0.03289		0.384	-1.32337
0.3844	9.42384		0.3844	-0.03325		0.3844	-1.32415
0.3848	9.21165		0.3848	-0.03362		0.3848	-1.32506
0.3852	8.99959		0.3852	-0.03399		0.3852	-1.32612
0.3856	8.78773		0.3856	-0.03436		0.3856	-1.32732
0.386	8.57616		0.386	-0.03474		0.386	-1.32865
0.3864	8.36497		0.3864	-0.03512		0.3864	-1.33012
0.3868	8.15424		0.3868	-0.03549		0.3868	-1.33171
0.3872	7.94409		0.3872	-0.03587		0.3872	-1.33343
0.3876	7.73459		0.3876	-0.03625		0.3876	-1.33526
0.388	7.52585		0.388	-0.03662		0.388	-1.3372
0.3884	7.31797		0.3884	-0.037		0.3884	-1.33924
0.3888	7.11106		0.3888	-0.03737		0.3888	-1.34137
0.3892	6.90522		0.3892	-0.03773		0.3892	-1.34358
0.3896	6.70057		0.3896	-0.03809		0.3896	-1.34586
0.39	6.4972		0.39	-0.03844		0.39	-1.34821
0.3904	6.29525		0.3904	-0.03878		0.3904	-1.3506
0.3908	6.09482		0.3908	-0.03912		0.3908	-1.35304
0.3912	5.89603		0.3912	-0.03944		0.3912	-1.35549
0.3916	5.69899		0.3916	-0.03975		0.3916	-1.35797
0.392	5.50383		0.392	-0.04005		0.392	-1.36044
0.3924	5.31067		0.3924	-0.04034		0.3924	-1.3629
0.3928	5.11963		0.3928	-0.04061		0.3928	-1.36534
0.3932	4.93082		0.3932	-0.04086		0.3932	-1.36774
0.3936	4.74437		0.3936	-0.0411		0.3936	-1.37009
0.394	4.5604		0.394	-0.04132		0.394	-1.37238
0.3944	4.37903		0.3944	-0.04152		0.3944	-1.37459
0.3948	4.20037		0.3948	-0.04171		0.3948	-1.37672
0.3952	4.02453		0.3952	-0.04187		0.3952	-1.37874
0.3956	3.85164		0.3956	-0.04201		0.3956	-1.38066
0.396	3.6818		0.396	-0.04213		0.396	-1.38245
0.3964	3.51512		0.3964	-0.04222		0.3964	-1.38412
0.3968	3.3517		0.3968	-0.04229		0.3968	-1.38564
0.3972	3.19165		0.3972	-0.04234		0.3972	-1.38702
0.3976	3.03505		0.3976	-0.04237		0.3976	-1.38823
0.398	2.88202		0.398	-0.04237		0.398	-1.38929
0.3984	2.73262		0.3984	-0.04234		0.3984	-1.39017
0.3988	2.58694		0.3988	-0.04229		0.3988	-1.39088
0.3992	2.44506		0.3992	-0.04222		0.3992	-1.39141
0.3996	2.30705		0.3996	-0.04212		0.3996	-1.39176
0.4	2.17298		0.4	-0.04199		0.4	-1.39192
0.4004	2.0429		0.4004	-0.04184		0.4004	-1.3919
0.4008	1.91686		0.4008	-0.04166		0.4008	-1.39169
0.4012	1.79492		0.4012	-0.04145		0.4012	-1.3913
0.4016	1.6771		0.4016	-0.04122		0.4016	-1.39073
0.402	1.56345		0.402	-0.04097		0.402	-1.38998
0.4024	1.45399		0.4024	-0.04069		0.4024	-1.38906
0.4028	1.34873		0.4028	-0.04038		0.4028	-1.38796
0.4032	1.24768		0.4032	-0.04005		0.4032	-1.38671
0.4036	1.15086		0.4036	-0.0397		0.4036	-1.3853
0.404	1.05825		0.404	-0.03933		0.404	-1.38374
0.4044	0.96984		0.4044	-0.03893		0.4044	-1.38204
0.4048	0.88563		0.4048	-0.03851		0.4048	-1.38022
0.4052	0.80558		0.4052	-0.03807		0.4052	-1.37828
0.4056	0.72966		0.4056	-0.03761		0.4056	-1.37623
0.406	0.65784		0.406	-0.03713		0.406	-1.37408
0.4064	0.59007		0.4064	-0.03663		0.4064	-1.37186
0.4068	0.52631		0.4068	-0.03612		0.4068	-1.36956
0.4072	0.46649		0.4072	-0.03558		0.4072	-1.3672
0.4076	0.41056		0.4076	-0.03504		0.4076	-1.3648
0.408	0.35845		0.408	-0.03447		0.408	-1.36236
0.4084	0.3101		0.4084	-0.0339		0.4084	-1.35991
0.4088	0.26542		0.4088	-0.03331		0.4088	-1.35745
0.4092	0.22434		0.4092	-0.03271		0.4092	-1.355
0.4096	0.18677		0.4096	-0.03209		0.4096	-1.35257
0.41	0.15263		0.41	-0.03147		0.41	-1.35018
0.4104	0.12183		0.4104	-0.03084		0.4104	-1.34783
0.4108	0.09428		0.4108	-0.0302		0.4108	-1.34554
0.4112	0.06988		0.4112	-0.02956		0.4112	-1.34331
0.4116	0.04854		0.4116	-0.02891		0.4116	-1.34117
0.412	0.03016		0.412	-0.02826		0.412	-1.33912
0.4124	0.01463		0.4124	-0.0276		0.4124	-1.33717
0.4128	0.00187		0.4128	-0.02694		0.4128	-1.33533
0.4132	-0.00822		0.4132	-0.02628		0.4132	-1.3336
0.4136	-0.01576		0.4136	-0.02562		0.4136	-1.332
0.414	-0.02082		0.414	-0.02497		0.414	-1.33053
0.4144	-0.02353		0.4144	-0.02431		0.4144	-1.32919
0.4148	-0.02396		0.4148	-0.02366		0.4148	-1.32799
0.4152	-0.02222		0.4152	-0.02301		0.4152	-1.32694
0.4156	-0.01841		0.4156	-0.02236		0.4156	-1.32603
0.416	-0.01261		0.416	-0.02172		0.416	-1.32527
0.4164	-0.00491		0.4164	-0.02109		0.4164	-1.32466
0.4168	0.00459		0.4168	-0.02046		0.4168	-1.32419
0.4172	0.01582		0.4172	-0.01985		0.4172	-1.32387
0.4176	0.02868		0.4176	-0.01924		0.4176	-1.32369
0.418	0.04309		0.418	-0.01864		0.418	-1.32365
0.4184	0.05899		0.4184	-0.01805		0.4184	-1.32374
0.4188	0.07629		0.4188	-0.01747		0.4188	-1.32397
0.4192	0.09492		0.4192	-0.01691		0.4192	-1.32431
0.4196	0.11481		0.4196	-0.01635		0.4196	-1.32478
0.42	0.1359		0.42	-0.01581		0.42	-1.32536
0.4204	0.15813		0.4204	-0.01528		0.4204	-1.32603
0.4208	0.18142		0.4208	-0.01476		0.4208	-1.3268
0.4212	0.20574		0.4212	-0.01426		0.4212	-1.32766
0.4216	0.23102		0.4216	-0.01377		0.4216	-1.32859
0.422	0.25721		0.422	-0.0133		0.422	-1.32958
0.4224	0.28426		0.4224	-0.01284		0.4224	-1.33063
0.4228	0.31214		0.4228	-0.0124		0.4228	-1.33172
0.4232	0.34078		0.4232	-0.01197		0.4232	-1.33285
0.4236	0.37016		0.4236	-0.01156		0.4236	-1.33399
0.424	0.40024		0.424	-0.01116		0.424	-1.33515
0.4244	0.43097		0.4244	-0.01078		0.4244	-1.33632
0.4248	0.46233		0.4248	-0.01041		0.4248	-1.33747
0.4252	0.49428		0.4252	-0.01006		0.4252	-1.3386
0.4256	0.52679		0.4256	-0.00972		0.4256	-1.3397
0.426	0.55983		0.426	-0.0094		0.426	-1.34077
0.4264	0.59337		0.4264	-0.00909		0.4264	-1.34178
0.4268	0.62738		0.4268	-0.0088		0.4268	-1.34274
0.4272	0.66185		0.4272	-0.00853		0.4272	-1.34364
0.4276	0.69673		0.4276	-0.00827		0.4276	-1.34446
0.428	0.73202		0.428	-0.00802		0.428	-1.34519
0.4284	0.76768		0.4284	-0.00779		0.4284	-1.34585
0.4288	0.80369		0.4288	-0.00757		0.4288	-1.3464
0.4292	0.84003		0.4292	-0.00737		0.4292	-1.34686
0.4296	0.87667		0.4296	-0.00718		0.4296	-1.34722
0.43	0.9136		0.43	-0.007		0.43	-1.34747
0.4304	0.95079		0.4304	-0.00684		0.4304	-1.34761
0.4308	0.98821		0.4308	-0.00669		0.4308	-1.34763
0.4312	1.02586		0.4312	-0.00655		0.4312	-1.34754
0.4316	1.06369		0.4316	-0.00642		0.4316	-1.34734
0.432	1.10171		0.432	-0.00631		0.432	-1.34702
0.4324	1.13987		0.4324	-0.0062		0.4324	-1.34659
0.4328	1.17815		0.4328	-0.00611		0.4328	-1.34604
0.4332	1.21655		0.4332	-0.00603		0.4332	-1.34539
0.4336	1.25503		0.4336	-0.00595		0.4336	-1.34462
0.434	1.29357		0.434	-0.00589		0.434	-1.34375
0.4344	1.33215		0.4344	-0.00584		0.4344	-1.34277
0.4348	1.37075		0.4348	-0.00579		0.4348	-1.3417
0.4352	1.40934		0.4352	-0.00576		0.4352	-1.34053
0.4356	1.44791		0.4356	-0.00573		0.4356	-1.33928
0.436	1.48644		0.436	-0.00571		0.436	-1.33794
0.4364	1.52489		0.4364	-0.00569		0.4364	-1.33653
0.4368	1.56327		0.4368	-0.00569		0.4368	-1.33504
0.4372	1.60153		0.4372	-0.00569		0.4372	-1.3335
0.4376	1.63968		0.4376	-0.00569		0.4376	-1.33189
0.438	1.67768		0.438	-0.0057		0.438	-1.33024
0.4384	1.71553		0.4384	-0.00572		0.4384	-1.32854
0.4388	1.7532		0.4388	-0.00574		0.4388	-1.3268
0.4392	1.79068		0.4392	-0.00577		0.4392	-1.32503
0.4396	1.82797		0.4396	-0.0058		0.4396	-1.32325
0.44	1.86503		0.44	-0.00583		0.44	-1.32144
0.4404	1.90188		0.4404	-0.00587		0.4404	-1.31963
0.4408	1.93848		0.4408	-0.00591		0.4408	-1.31781
0.4412	1.97485		0.4412	-0.00595		0.4412	-1.316
0.4416	2.01096		0.4416	-0.006		0.4416	-1.31419
0.442	2.04681		0.442	-0.00604		0.442	-1.3124
0.4424	2.08241		0.4424	-0.00609		0.4424	-1.31063
0.4428	2.11774		0.4428	-0.00615		0.4428	-1.30889
0.4432	2.15281		0.4432	-0.0062		0.4432	-1.30718
0.4436	2.18761		0.4436	-0.00625		0.4436	-1.3055
0.444	2.22215		0.444	-0.00631		0.444	-1.30386
0.4444	2.25644		0.4444	-0.00637		0.4444	-1.30226
0.4448	2.29046		0.4448	-0.00642		0.4448	-1.30071
0.4452	2.32424		0.4452	-0.00648		0.4452	-1.2992
0.4456	2.35778		0.4456	-0.00654		0.4456	-1.29774
0.446	2.39108		0.446	-0.0066		0.446	-1.29634
0.4464	2.42416		0.4464	-0.00665		0.4464	-1.29498
0.4468	2.45702		0.4468	-0.00671		0.4468	-1.29368
0.4472	2.48968		0.4472	-0.00677		0.4472	-1.29244
0.4476	2.52215		0.4476	-0.00683		0.4476	-1.29125
0.448	2.55444		0.448	-0.00688		0.448	-1.29011
0.4484	2.58657		0.4484	-0.00694		0.4484	-1.28902
0.4488	2.61854		0.4488	-0.007		0.4488	-1.28799
0.4492	2.65037		0.4492	-0.00705		0.4492	-1.28701
0.4496	2.68208		0.4496	-0.00711		0.4496	-1.28607
0.45	2.71367		0.45	-0.00716		0.45	-1.28519
0.4504	2.74517		0.4504	-0.00721		0.4504	-1.28434
0.4508	2.77659		0.4508	-0.00726		0.4508	-1.28354
0.4512	2.80793		0.4512	-0.00731		0.4512	-1.28278
0.4516	2.83922		0.4516	-0.00736		0.4516	-1.28206
0.452	2.87047		0.452	-0.00741		0.452	-1.28137
0.4524	2.90168		0.4524	-0.00746		0.4524	-1.28071
0.4528	2.93287		0.4528	-0.00751		0.4528	-1.28008
0.4532	2.96404		0.4532	-0.00756		0.4532	-1.27947
0.4536	2.99521		0.4536	-0.0076		0.4536	-1.27888
0.454	3.02639		0.454	-0.00765		0.454	-1.27831
0.4544	3.05757		0.4544	-0.00769		0.4544	-1.27775
0.4548	3.08877		0.4548	-0.00773		0.4548	-1.27721
0.4552	3.12		0.4552	-0.00778		0.4552	-1.27667
0.4556	3.15124		0.4556	-0.00782		0.4556	-1.27614
0.456	3.18251		0.456	-0.00786		0.456	-1.27561
0.4564	3.21381		0.4564	-0.0079		0.4564	-1.27507
0.4568	3.24513		0.4568	-0.00794		0.4568	-1.27454
0.4572	3.27647		0.4572	-0.00798		0.4572	-1.27399
0.4576	3.30783		0.4576	-0.00802		0.4576	-1.27344
0.458	3.3392		0.458	-0.00806		0.458	-1.27287
0.4584	3.37057		0.4584	-0.0081		0.4584	-1.27228
0.4588	3.40195		0.4588	-0.00814		0.4588	-1.27169
0.4592	3.43331		0.4592	-0.00817		0.4592	-1.27107
0.4596	3.46466		0.4596	-0.00821		0.4596	-1.27043
0.46	3.49597		0.46	-0.00825		0.46	-1.26977
0.4604	3.52724		0.4604	-0.00828		0.4604	-1.26908
0.4608	3.55845		0.4608	-0.00832		0.4608	-1.26837
0.4612	3.5896		0.4612	-0.00836		0.4612	-1.26763
0.4616	3.62065		0.4616	-0.00839		0.4616	-1.26687
0.462	3.65161		0.462	-0.00843		0.462	-1.26607
0.4624	3.68245		0.4624	-0.00846		0.4624	-1.26525
0.4628	3.71316		0.4628	-0.00849		0.4628	-1.2644
0.4632	3.74372		0.4632	-0.00853		0.4632	-1.26352
0.4636	3.77412		0.4636	-0.00856		0.4636	-1.2626
0.464	3.80433		0.464	-0.00859		0.464	-1.26166
0.4644	3.83435		0.4644	-0.00862		0.4644	-1.26069
0.4648	3.86415		0.4648	-0.00865		0.4648	-1.25969
0.4652	3.89372		0.4652	-0.00868		0.4652	-1.25866
0.4656	3.92304		0.4656	-0.00871		0.4656	-1.2576
0.466	3.9521		0.466	-0.00874		0.466	-1.25651
0.4664	3.98088		0.4664	-0.00876		0.4664	-1.25539
0.4668	4.00936		0.4668	-0.00879		0.4668	-1.25425
0.4672	4.03754		0.4672	-0.00881		0.4672	-1.25308
0.4676	4.0654		0.4676	-0.00883		0.4676	-1.25188
0.468	4.09293		0.468	-0.00885		0.468	-1.25066
0.4684	4.12011		0.4684	-0.00886		0.4684	-1.24941
0.4688	4.14694		0.4688	-0.00888		0.4688	-1.24815
0.4692	4.1734		0.4692	-0.00889		0.4692	-1.24686
0.4696	4.19949		0.4696	-0.0089		0.4696	-1.24555
0.47	4.22519		0.47	-0.0089		0.47	-1.24423
0.4704	4.25051		0.4704	-0.00891		0.4704	-1.24288
0.4708	4.27542		0.4708	-0.0089		0.4708	-1.24152
0.4712	4.29994		0.4712	-0.0089		0.4712	-1.24015
0.4716	4.32406		0.4716	-0.00889		0.4716	-1.23877
0.472	4.34776		0.472	-0.00888		0.472	-1.23737
0.4724	4.37105		0.4724	-0.00886		0.4724	-1.23597
0.4728	4.39393		0.4728	-0.00884		0.4728	-1.23456
0.4732	4.4164		0.4732	-0.00881		0.4732	-1.23314
0.4736	4.43846		0.4736	-0.00878		0.4736	-1.23172
0.474	4.4601		0.474	-0.00874		0.474	-1.23031
0.4744	4.48133		0.4744	-0.0087		0.4744	-1.22889
0.4748	4.50215		0.4748	-0.00865		0.4748	-1.22748
0.4752	4.52256		0.4752	-0.0086		0.4752	-1.22607
0.4756	4.54257		0.4756	-0.00854		0.4756	-1.22467
0.476	4.56218		0.476	-0.00847		0.476	-1.22328
0.4764	4.5814		0.4764	-0.00839		0.4764	-1.2219
0.4768	4.60022		0.4768	-0.00831		0.4768	-1.22054
0.4772	4.61865		0.4772	-0.00822		0.4772	-1.2192
0.4776	4.6367		0.4776	-0.00813		0.4776	-1.21788
0.478	4.65437		0.478	-0.00803		0.478	-1.21658
0.4784	4.67166		0.4784	-0.00792		0.4784	-1.2153
0.4788	4.68858		0.4788	-0.0078		0.4788	-1.21406
0.4792	4.70514		0.4792	-0.00767		0.4792	-1.21284
0.4796	4.72133		0.4796	-0.00754		0.4796	-1.21165
0.48	4.73717		0.48	-0.00739		0.48	-1.2105
0.4804	4.75265		0.4804	-0.00724		0.4804	-1.20938
0.4808	4.76778		0.4808	-0.00708		0.4808	-1.20831
0.4812	4.78256		0.4812	-0.00692		0.4812	-1.20727
0.4816	4.79699		0.4816	-0.00674		0.4816	-1.20627
0.482	4.81108		0.482	-0.00656		0.482	-1.20532
0.4824	4.82483		0.4824	-0.00637		0.4824	-1.20441
0.4828	4.83824		0.4828	-0.00616		0.4828	-1.20354
0.4832	4.85131		0.4832	-0.00596		0.4832	-1.20273
0.4836	4.86405		0.4836	-0.00574		0.4836	-1.20196
0.484	4.87644		0.484	-0.00552		0.484	-1.20123
0.4844	4.8885		0.4844	-0.00528		0.4844	-1.20056
0.4848	4.90022		0.4848	-0.00504		0.4848	-1.19993
0.4852	4.9116		0.4852	-0.0048		0.4852	-1.19935
0.4856	4.92263		0.4856	-0.00454		0.4856	-1.19881
0.486	4.93333		0.486	-0.00428		0.486	-1.19832
0.4864	4.94368		0.4864	-0.00401		0.4864	-1.19787
0.4868	4.95369		0.4868	-0.00374		0.4868	-1.19746
0.4872	4.96335		0.4872	-0.00346		0.4872	-1.19709
0.4876	4.97266		0.4876	-0.00317		0.4876	-1.19676
0.488	4.98161		0.488	-0.00288		0.488	-1.19646
0.4884	4.99022		0.4884	-0.00258		0.4884	-1.19618
0.4888	4.99846		0.4888	-0.00228		0.4888	-1.19594
0.4892	5.00634		0.4892	-0.00197		0.4892	-1.19572
0.4896	5.01386		0.4896	-0.00166		0.4896	-1.19551
0.49	5.02102		0.49	-0.00135		0.49	-1.19532
0.4904	5.02781		0.4904	-0.00104		0.4904	-1.19513
0.4908	5.03423		0.4908	-0.000717534		0.4908	-1.19495
0.4912	5.04028		0.4912	-0.000397566		0.4912	-1.19476
0.4916	5.04596		0.4916	-7.62599e-05		0.4916	-1.19456
0.492	5.05126		0.492	0.000245854		0.492	-1.19434
0.4924	5.05619		0.4924	0.000568235		0.4924	-1.19411
0.4928	5.06075		0.4928	0.000890331		0.4928	-1.19384
0.4932	5.06494		0.4932	0.00121		0.4932	-1.19354
0.4936	5.06875		0.4936	0.00153		0.4936	-1.19319
0.494	5.07219		0.494	0.00185		0.494	-1.1928
0.4944	5.07525		0.4944	0.00216		0.4944	-1.19235
0.4948	5.07795		0.4948	0.00248		0.4948	-1.19183
0.4952	5.08029		0.4952	0.00279		0.4952	-1.19124
0.4956	5.08226		0.4956	0.00309		0.4956	-1.19058
0.496	5.08387		0.496	0.00339		0.496	-1.18983
0.4964	5.08513		0.4964	0.00368		0.4964	-1.18899
0.4968	5.08604		0.4968	0.00397		0.4968	-1.18805
0.4972	5.0866		0.4972	0.00425		0.4972	-1.18701
0.4976	5.08682		0.4976	0.00453		0.4976	-1.18585
0.498	5.08671		0.498	0.00479		0.498	-1.18459
0.4984	5.08627		0.4984	0.00505		0.4984	-1.1832
0.4988	5.08551		0.4988	0.0053		0.4988	-1.18169
0.4992	5.08444		0.4992	0.00554		0.4992	-1.18005
0.4996	5.08307		0.4996	0.00578		0.4996	-1.17828
0.5	5.08139		0.5	0.006		0.5	-1.17637
0.5004	5.07944		0.5004	0.00621		0.5004	-1.17432
0.5008	5.0772		0.5008	0.00641		0.5008	-1.17213
0.5012	5.0747		0.5012	0.0066		0.5012	-1.16981
0.5016	5.07193		0.5016	0.00678		0.5016	-1.16734
0.502	5.06892		0.502	0.00694		0.502	-1.16473
0.5024	5.06567		0.5024	0.0071		0.5024	-1.16197
0.5028	5.0622		0.5028	0.00724		0.5028	-1.15908
0.5032	5.0585		0.5032	0.00737		0.5032	-1.15605
0.5036	5.0546		0.5036	0.00748		0.5036	-1.15289
0.504	5.05051		0.504	0.00759		0.504	-1.14959
0.5044	5.04623		0.5044	0.00768		0.5044	-1.14616
0.5048	5.04179		0.5048	0.00776		0.5048	-1.14262
0.5052	5.03718		0.5052	0.00782		0.5052	-1.13895
0.5056	5.03243		0.5056	0.00787		0.5056	-1.13517
0.506	5.02754		0.506	0.00791		0.506	-1.13129
0.5064	5.02254		0.5064	0.00793		0.5064	-1.12732
0.5068	5.01742		0.5068	0.00794		0.5068	-1.12325
0.5072	5.0122		0.5072	0.00794		0.5072	-1.1191
0.5076	5.00691		0.5076	0.00792		0.5076	-1.11487
0.508	5.00154		0.508	0.00789		0.508	-1.11059
0.5084	4.99611		0.5084	0.00785		0.5084	-1.10625
0.5088	4.99064		0.5088	0.00779		0.5088	-1.10186
0.5092	4.98515		0.5092	0.00772		0.5092	-1.09744
0.5096	4.97963		0.5096	0.00764		0.5096	-1.093
0.51	4.97411		0.51	0.00755		0.51	-1.08854
0.5104	4.96861		0.5104	0.00745		0.5104	-1.08407
0.5108	4.96313		0.5108	0.00733		0.5108	-1.07962
0.5112	4.9577		0.5112	0.00721		0.5112	-1.07518
0.5116	4.95231		0.5116	0.00707		0.5116	-1.07076
0.512	4.947		0.512	0.00692		0.512	-1.06639
0.5124	4.94178		0.5124	0.00677		0.5124	-1.06206
0.5128	4.93666		0.5128	0.0066		0.5128	-1.05779
0.5132	4.93165		0.5132	0.00643		0.5132	-1.05358
0.5136	4.92678		0.5136	0.00624		0.5136	-1.04945
0.514	4.92206		0.514	0.00605		0.514	-1.0454
0.5144	4.9175		0.5144	0.00585		0.5144	-1.04143
0.5148	4.91312		0.5148	0.00564		0.5148	-1.03757
0.5152	4.90893		0.5152	0.00543		0.5152	-1.03381
0.5156	4.90496		0.5156	0.00521		0.5156	-1.03015
0.516	4.90122		0.516	0.00499		0.516	-1.02661
0.5164	4.89773		0.5164	0.00476		0.5164	-1.02319
0.5168	4.89449		0.5168	0.00452		0.5168	-1.01989
0.5172	4.89153		0.5172	0.00428		0.5172	-1.01671
0.5176	4.88887		0.5176	0.00404		0.5176	-1.01365
0.518	4.88651		0.518	0.0038		0.518	-1.01073
0.5184	4.88448		0.5184	0.00355		0.5184	-1.00793
0.5188	4.88278		0.5188	0.0033		0.5188	-1.00525
0.5192	4.88144		0.5192	0.00305		0.5192	-1.0027
0.5196	4.88047		0.5196	0.00279		0.5196	-1.00027
0.52	4.87988		0.52	0.00254		0.52	-0.99796
0.5204	4.87968		0.5204	0.00229		0.5204	-0.99576
0.5208	4.87989		0.5208	0.00204		0.5208	-0.99367
0.5212	4.88052		0.5212	0.00179		0.5212	-0.99169
0.5216	4.88158		0.5216	0.00154		0.5216	-0.9898
0.522	4.88307		0.522	0.00129		0.522	-0.98799
0.5224	4.88501		0.5224	0.00104		0.5224	-0.98627
0.5228	4.88741		0.5228	0.000797681		0.5228	-0.98463
0.5232	4.89028		0.5232	0.000556757		0.5232	-0.98304
0.5236	4.89361		0.5236	0.000319025		0.5236	-0.98152
0.524	4.89741		0.524	8.48117e-05		0.524	-0.98003
0.5244	4.90169		0.5244	-0.000145574		0.5244	-0.97858
0.5248	4.90645		0.5248	-0.000371846		0.5248	-0.97715
0.5252	4.91169		0.5252	-0.000593736		0.5252	-0.97574
0.5256	4.9174		0.5256	-0.000810995		0.5256	-0.97433
0.526	4.9236		0.526	-0.00102		0.526	-0.97291
0.5264	4.93026		0.5264	-0.00123		0.5264	-0.97147
0.5268	4.93739		0.5268	-0.00143		0.5268	-0.97
0.5272	4.94498		0.5272	-0.00163		0.5272	-0.96848
0.5276	4.95302		0.5276	-0.00182		0.5276	-0.96692
0.528	4.96151		0.528	-0.00201		0.528	-0.96529
0.5284	4.97042		0.5284	-0.00219		0.5284	-0.96358
0.5288	4.97976		0.5288	-0.00236		0.5288	-0.9618
0.5292	4.98949		0.5292	-0.00253		0.5292	-0.95992
0.5296	4.99962		0.5296	-0.00269		0.5296	-0.95795
0.53	5.01011		0.53	-0.00284		0.53	-0.95586
0.5304	5.02096		0.5304	-0.00299		0.5304	-0.95366
0.5308	5.03214		0.5308	-0.00314		0.5308	-0.95134
0.5312	5.04362		0.5312	-0.00328		0.5312	-0.94888
0.5316	5.0554		0.5316	-0.00341		0.5316	-0.9463
0.532	5.06745		0.532	-0.00353		0.532	-0.94358
0.5324	5.07973		0.5324	-0.00365		0.5324	-0.94071
0.5328	5.09223		0.5328	-0.00377		0.5328	-0.9377
0.5332	5.10493		0.5332	-0.00387		0.5332	-0.93455
0.5336	5.11778		0.5336	-0.00398		0.5336	-0.93125
0.534	5.13077		0.534	-0.00407		0.534	-0.92781
0.5344	5.14387		0.5344	-0.00417		0.5344	-0.92422
0.5348	5.15705		0.5348	-0.00425		0.5348	-0.92049
0.5352	5.17029		0.5352	-0.00433		0.5352	-0.91661
0.5356	5.18354		0.5356	-0.00441		0.5356	-0.91261
0.536	5.19679		0.536	-0.00448		0.536	-0.90847
0.5364	5.21001		0.5364	-0.00455		0.5364	-0.90421
0.5368	5.22317		0.5368	-0.00461		0.5368	-0.89983
0.5372	5.23625		0.5372	-0.00466		0.5372	-0.89533
0.5376	5.24921		0.5376	-0.00472		0.5376	-0.89074
0.538	5.26202		0.538	-0.00476		0.538	-0.88605
0.5384	5.27468		0.5384	-0.00481		0.5384	-0.88127
0.5388	5.28714		0.5388	-0.00485		0.5388	-0.87642
0.5392	5.29939		0.5392	-0.00488		0.5392	-0.87151
0.5396	5.31141		0.5396	-0.00492		0.5396	-0.86654
0.54	5.32317		0.54	-0.00495		0.54	-0.86153
0.5404	5.33465		0.5404	-0.00497		0.5404	-0.85649
0.5408	5.34584		0.5408	-0.00499		0.5408	-0.85144
0.5412	5.35673		0.5412	-0.00501		0.5412	-0.84637
0.5416	5.36729		0.5416	-0.00503		0.5416	-0.84132
0.542	5.37751		0.542	-0.00504		0.542	-0.83628
0.5424	5.38739		0.5424	-0.00505		0.5424	-0.83128
0.5428	5.3969		0.5428	-0.00506		0.5428	-0.82632
0.5432	5.40606		0.5432	-0.00506		0.5432	-0.82142
0.5436	5.41484		0.5436	-0.00506		0.5436	-0.81659
0.544	5.42325		0.544	-0.00506		0.544	-0.81185
0.5444	5.43128		0.5444	-0.00506		0.5444	-0.80719
0.5448	5.43893		0.5448	-0.00506		0.5448	-0.80265
0.5452	5.44621		0.5452	-0.00505		0.5452	-0.79821
0.5456	5.45312		0.5456	-0.00504		0.5456	-0.79391
0.546	5.45967		0.546	-0.00503		0.546	-0.78974
0.5464	5.46585		0.5464	-0.00501		0.5464	-0.78572
0.5468	5.47169		0.5468	-0.005		0.5468	-0.78186
0.5472	5.47719		0.5472	-0.00498		0.5472	-0.77816
0.5476	5.48236		0.5476	-0.00496		0.5476	-0.77463
0.548	5.48723		0.548	-0.00494		0.548	-0.77128
0.5484	5.49179		0.5484	-0.00491		0.5484	-0.76811
0.5488	5.49607		0.5488	-0.00489		0.5488	-0.76513
0.5492	5.50009		0.5492	-0.00486		0.5492	-0.76235
0.5496	5.50387		0.5496	-0.00483		0.5496	-0.75977
0.55	5.50742		0.55	-0.0048		0.55	-0.75738
0.5504	5.51077		0.5504	-0.00476		0.5504	-0.7552
0.5508	5.51394		0.5508	-0.00473		0.5508	-0.75323
0.5512	5.51695		0.5512	-0.00469		0.5512	-0.75146
0.5516	5.51982		0.5516	-0.00465		0.5516	-0.7499
0.552	5.52257		0.552	-0.00461		0.552	-0.74854
0.5524	5.52523		0.5524	-0.00457		0.5524	-0.74738
0.5528	5.52783		0.5528	-0.00452		0.5528	-0.74643
0.5532	5.53037		0.5532	-0.00448		0.5532	-0.74568
0.5536	5.5329		0.5536	-0.00443		0.5536	-0.74512
0.554	5.53542		0.554	-0.00438		0.554	-0.74476
0.5544	5.53796		0.5544	-0.00433		0.5544	-0.74458
0.5548	5.54055		0.5548	-0.00427		0.5548	-0.74459
0.5552	5.5432		0.5552	-0.00422		0.5552	-0.74477
0.5556	5.54594		0.5556	-0.00416		0.5556	-0.74513
0.556	5.54877		0.556	-0.0041		0.556	-0.74566
0.5564	5.55172		0.5564	-0.00404		0.5564	-0.74635
0.5568	5.55481		0.5568	-0.00398		0.5568	-0.74719
0.5572	5.55806		0.5572	-0.00392		0.5572	-0.74818
0.5576	5.56146		0.5576	-0.00385		0.5576	-0.74932
0.558	5.56505		0.558	-0.00379		0.558	-0.75059
0.5584	5.56882		0.5584	-0.00372		0.5584	-0.75199
0.5588	5.5728		0.5588	-0.00365		0.5588	-0.75351
0.5592	5.57698		0.5592	-0.00358		0.5592	-0.75515
0.5596	5.58137		0.5596	-0.00351		0.5596	-0.75691
0.56	5.58598		0.56	-0.00344		0.56	-0.75876
0.5604	5.5908		0.5604	-0.00336		0.5604	-0.76072
0.5608	5.59585		0.5608	-0.00329		0.5608	-0.76277
0.5612	5.60112		0.5612	-0.00321		0.5612	-0.76492
0.5616	5.60661		0.5616	-0.00314		0.5616	-0.76714
0.562	5.61231		0.562	-0.00306		0.562	-0.76945
0.5624	5.61822		0.5624	-0.00298		0.5624	-0.77183
0.5628	5.62433		0.5628	-0.00291		0.5628	-0.77429
0.5632	5.63063		0.5632	-0.00283		0.5632	-0.77682
0.5636	5.63711		0.5636	-0.00275		0.5636	-0.77942
0.564	5.64375		0.564	-0.00267		0.564	-0.78209
0.5644	5.65056		0.5644	-0.00259		0.5644	-0.78482
0.5648	5.65749		0.5648	-0.00251		0.5648	-0.78762
0.5652	5.66455		0.5652	-0.00244		0.5652	-0.79048
0.5656	5.67172		0.5656	-0.00236		0.5656	-0.79341
0.566	5.67896		0.566	-0.00228		0.566	-0.79641
0.5664	5.68628		0.5664	-0.0022		0.5664	-0.79947
0.5668	5.69363		0.5668	-0.00213		0.5668	-0.8026
0.5672	5.70101		0.5672	-0.00205		0.5672	-0.80581
0.5676	5.70838		0.5676	-0.00198		0.5676	-0.80909
0.568	5.71573		0.568	-0.0019		0.568	-0.81245
0.5684	5.72303		0.5684	-0.00183		0.5684	-0.8159
0.5688	5.73026		0.5688	-0.00176		0.5688	-0.81943
0.5692	5.73738		0.5692	-0.00169		0.5692	-0.82305
0.5696	5.74439		0.5696	-0.00162		0.5696	-0.82677
0.57	5.75124		0.57	-0.00156		0.57	-0.83059
0.5704	5.75792		0.5704	-0.00149		0.5704	-0.83452
0.5708	5.76441		0.5708	-0.00143		0.5708	-0.83856
0.5712	5.77067		0.5712	-0.00137		0.5712	-0.84272
0.5716	5.77668		0.5716	-0.00131		0.5716	-0.84701
0.572	5.78242		0.572	-0.00125		0.572	-0.85143
0.5724	5.78788		0.5724	-0.0012		0.5724	-0.85599
0.5728	5.79301		0.5728	-0.00114		0.5728	-0.8607
0.5732	5.79781		0.5732	-0.00109		0.5732	-0.86556
0.5736	5.80226		0.5736	-0.00105		0.5736	-0.87058
0.574	5.80633		0.574	-0.0009996		0.574	-0.87577
0.5744	5.81		0.5744	-0.00095627		0.5744	-0.88113
0.5748	5.81327		0.5748	-0.000915422		0.5748	-0.88667
0.5752	5.81611		0.5752	-0.000877093		0.5752	-0.8924
0.5756	5.81851		0.5756	-0.000841315		0.5756	-0.89832
0.576	5.82046		0.576	-0.000808113		0.576	-0.90444
0.5764	5.82194		0.5764	-0.000777507		0.5764	-0.91077
0.5768	5.82296		0.5768	-0.00074951		0.5768	-0.91731
0.5772	5.8235		0.5772	-0.000724129		0.5772	-0.92407
0.5776	5.82355		0.5776	-0.000701365		0.5776	-0.93105
0.578	5.82311		0.578	-0.000681213		0.578	-0.93826
0.5784	5.82217		0.5784	-0.000663662		0.5784	-0.94571
0.5788	5.82075		0.5788	-0.000648696		0.5788	-0.9534
0.5792	5.81883		0.5792	-0.000636292		0.5792	-0.96133
0.5796	5.81643		0.5796	-0.000626423		0.5796	-0.96951
0.58	5.81354		0.58	-0.000619056		0.58	-0.97794
0.5804	5.81017		0.5804	-0.000614153		0.5804	-0.98663
0.5808	5.80634		0.5808	-0.000611672		0.5808	-0.99558
0.5812	5.80204		0.5812	-0.000611563		0.5812	-1.0048
0.5816	5.79729		0.5816	-0.000613777		0.5816	-1.01428
0.582	5.79211		0.582	-0.000618256		0.582	-1.02403
0.5824	5.78651		0.5824	-0.00062494		0.5824	-1.03406
0.5828	5.7805		0.5828	-0.000633765		0.5828	-1.04436
0.5832	5.77411		0.5832	-0.000644663		0.5832	-1.05494
0.5836	5.76735		0.5836	-0.000657565		0.5836	-1.06579
0.584	5.76024		0.584	-0.000672395		0.584	-1.07693
0.5844	5.75281		0.5844	-0.000689077		0.5844	-1.08835
0.5848	5.74507		0.5848	-0.000707532		0.5848	-1.10006
0.5852	5.73705		0.5852	-0.000727679		0.5852	-1.11205
0.5856	5.72877		0.5856	-0.000749432		0.5856	-1.12432
0.586	5.72027		0.586	-0.000772707		0.586	-1.13689
0.5864	5.71156		0.5864	-0.000797417		0.5864	-1.14974
0.5868	5.70267		0.5868	-0.000823472		0.5868	-1.16288
0.5872	5.69363		0.5872	-0.000850782		0.5872	-1.1763
0.5876	5.68447		0.5876	-0.000879255		0.5876	-1.19002
0.588	5.67521		0.588	-0.000908801		0.588	-1.20403
0.5884	5.66588		0.5884	-0.000939325		0.5884	-1.21833
0.5888	5.65651		0.5888	-0.000970734		0.5888	-1.23291
0.5892	5.64713		0.5892	-0.001		0.5892	-1.24779
0.5896	5.63777		0.5896	-0.00104		0.5896	-1.26296
0.59	5.62845		0.59	-0.00107		0.59	-1.27841
0.5904	5.61919		0.5904	-0.0011		0.5904	-1.29416
0.5908	5.61003		0.5908	-0.00114		0.5908	-1.31019
0.5912	5.60099		0.5912	-0.00117		0.5912	-1.32651
0.5916	5.5921		0.5916	-0.00121		0.5916	-1.34312
0.592	5.58337		0.592	-0.00124		0.592	-1.36002
0.5924	5.57483		0.5924	-0.00128		0.5924	-1.3772
0.5928	5.56651		0.5928	-0.00131		0.5928	-1.39467
0.5932	5.55842		0.5932	-0.00135		0.5932	-1.41243
0.5936	5.55058		0.5936	-0.00138		0.5936	-1.43047
0.594	5.54302		0.594	-0.00142		0.594	-1.44879
0.5944	5.53574		0.5944	-0.00145		0.5944	-1.46739
0.5948	5.52876		0.5948	-0.00148		0.5948	-1.48627
0.5952	5.5221		0.5952	-0.00152		0.5952	-1.50543
0.5956	5.51577		0.5956	-0.00155		0.5956	-1.52487
0.596	5.50978		0.596	-0.00158		0.596	-1.54458
0.5964	5.50414		0.5964	-0.00161		0.5964	-1.56456
0.5968	5.49885		0.5968	-0.00164		0.5968	-1.58481
0.5972	5.49393		0.5972	-0.00167		0.5972	-1.60533
0.5976	5.48937		0.5976	-0.0017		0.5976	-1.62612
0.598	5.48518		0.598	-0.00172		0.598	-1.64716
0.5984	5.48137		0.5984	-0.00175		0.5984	-1.66846
0.5988	5.47792		0.5988	-0.00177		0.5988	-1.69001
0.5992	5.47485		0.5992	-0.00179		0.5992	-1.71182
0.5996	5.47214		0.5996	-0.00181		0.5996	-1.73387
0.6	5.46979		0.6	-0.00183		0.6	-1.75616
0.6004	5.46779		0.6004	-0.00185		0.6004	-1.77868
0.6008	5.46615		0.6008	-0.00186		0.6008	-1.80144
0.6012	5.46484		0.6012	-0.00188		0.6012	-1.82442
0.6016	5.46386		0.6016	-0.00189		0.6016	-1.84762
0.602	5.4632		0.602	-0.0019		0.602	-1.87104
0.6024	5.46284		0.6024	-0.00191		0.6024	-1.89466
0.6028	5.46278		0.6028	-0.00191		0.6028	-1.91848
0.6032	5.463		0.6032	-0.00192		0.6032	-1.9425
0.6036	5.46348		0.6036	-0.00192		0.6036	-1.9667
0.604	5.46421		0.604	-0.00192		0.604	-1.99109
0.6044	5.46517		0.6044	-0.00191		0.6044	-2.01564
0.6048	5.46634		0.6048	-0.00191		0.6048	-2.04036
0.6052	5.46772		0.6052	-0.0019		0.6052	-2.06524
0.6056	5.46928		0.6056	-0.00189		0.6056	-2.09027
0.606	5.471		0.606	-0.00188		0.606	-2.11543
0.6064	5.47287		0.6064	-0.00186		0.6064	-2.14073
0.6068	5.47486		0.6068	-0.00184		0.6068	-2.16616
0.6072	5.47697		0.6072	-0.00182		0.6072	-2.19169
0.6076	5.47918		0.6076	-0.0018		0.6076	-2.21734
0.608	5.48145		0.608	-0.00178		0.608	-2.24309
0.6084	5.48379		0.6084	-0.00175		0.6084	-2.26892
0.6088	5.48617		0.6088	-0.00172		0.6088	-2.29484
0.6092	5.48858		0.6092	-0.00168		0.6092	-2.32083
0.6096	5.491		0.6096	-0.00165		0.6096	-2.34689
0.61	5.49342		0.61	-0.00161		0.61	-2.373
0.6104	5.49582		0.6104	-0.00157		0.6104	-2.39917
0.6108	5.49818		0.6108	-0.00153		0.6108	-2.42538
0.6112	5.5005		0.6112	-0.00148		0.6112	-2.45162
0.6116	5.50277		0.6116	-0.00143		0.6116	-2.47789
0.612	5.50496		0.612	-0.00138		0.612	-2.50419
0.6124	5.50708		0.6124	-0.00133		0.6124	-2.5305
0.6128	5.5091		0.6128	-0.00128		0.6128	-2.55682
0.6132	5.51103		0.6132	-0.00122		0.6132	-2.58315
0.6136	5.51285		0.6136	-0.00116		0.6136	-2.60947
0.614	5.51456		0.614	-0.0011		0.614	-2.63579
0.6144	5.51615		0.6144	-0.00104		0.6144	-2.66211
0.6148	5.51761		0.6148	-0.000974453		0.6148	-2.6884
0.6152	5.51894		0.6152	-0.000909169		0.6152	-2.71469
0.6156	5.52014		0.6156	-0.000842497		0.6156	-2.74095
0.616	5.5212		0.616	-0.000774576		0.616	-2.76719
0.6164	5.52213		0.6164	-0.00070555		0.6164	-2.79341
0.6168	5.5229		0.6168	-0.00063557		0.6168	-2.81961
0.6172	5.52354		0.6172	-0.000564795		0.6172	-2.84578
0.6176	5.52404		0.6176	-0.000493388		0.6176	-2.87193
0.618	5.52439		0.618	-0.000421521		0.618	-2.89805
0.6184	5.5246		0.6184	-0.000349367		0.6184	-2.92415
0.6188	5.52467		0.6188	-0.00027711		0.6188	-2.95023
0.6192	5.5246		0.6192	-0.000204932		0.6192	-2.97628
0.6196	5.52439		0.6196	-0.000133025		0.6196	-3.00232
0.62	5.52405		0.62	-6.15807e-05		0.62	-3.02834
0.6204	5.52358		0.6204	9.20486e-06		0.6204	-3.05435
0.6208	5.52298		0.6208	7.91334e-05		0.6208	-3.08036
0.6212	5.52226		0.6212	0.000148005		0.6212	-3.10635
0.6216	5.52142		0.6216	0.000215618		0.6216	-3.13235
0.622	5.52046		0.622	0.000281772		0.622	-3.15835
0.6224	5.51938		0.6224	0.000346265		0.6224	-3.18436
0.6228	5.5182		0.6228	0.000408897		0.6228	-3.21038
0.6232	5.51692		0.6232	0.00046947		0.6232	-3.23642
0.6236	5.51553		0.6236	0.000527788		0.6236	-3.26249
0.624	5.51405		0.624	0.000583658		0.624	-3.28859
0.6244	5.51248		0.6244	0.000636892		0.6244	-3.31472
0.6248	5.51082		0.6248	0.000687307		0.6248	-3.34089
0.6252	5.50908		0.6252	0.000734725		0.6252	-3.36711
0.6256	5.50725		0.6256	0.000778975		0.6256	-3.39338
0.626	5.50536		0.626	0.000819892		0.626	-3.41971
0.6264	5.50339		0.6264	0.00085732		0.6264	-3.44611
0.6268	5.50135		0.6268	0.000891114		0.6268	-3.47257
0.6272	5.49925		0.6272	0.000921134		0.6272	-3.49911
0.6276	5.4971		0.6276	0.000947254		0.6276	-3.52572
0.628	5.49489		0.628	0.000969359		0.628	-3.55243
0.6284	5.49262		0.6284	0.000987343		0.6284	-3.57922
0.6288	5.49031		0.6288	0.001		0.6288	-3.6061
0.6292	5.48796		0.6292	0.00101		0.6292	-3.63308
0.6296	5.48557		0.6296	0.00102		0.6296	-3.66016
0.63	5.48314		0.63	0.00102		0.63	-3.68735
0.6304	5.48068		0.6304	0.00101		0.6304	-3.71464
0.6308	5.4782		0.6308	0.001		0.6308	-3.74204
0.6312	5.47569		0.6312	0.000991899		0.6312	-3.76954
0.6316	5.47316		0.6316	0.000974798		0.6316	-3.79716
0.632	5.47062		0.632	0.000953273		0.632	-3.8249
0.6324	5.46807		0.6324	0.000927368		0.6324	-3.85274
0.6328	5.46552		0.6328	0.000897147		0.6328	-3.88069
0.6332	5.46296		0.6332	0.000862688		0.6332	-3.90876
0.6336	5.46042		0.6336	0.000824091		0.6336	-3.93694
0.634	5.45788		0.634	0.00078147		0.634	-3.96522
0.6344	5.45537		0.6344	0.000734959		0.6344	-3.9936
0.6348	5.45288		0.6348	0.000684707		0.6348	-4.02209
0.6352	5.45042		0.6352	0.000630883		0.6352	-4.05068
0.6356	5.44799		0.6356	0.000573673		0.6356	-4.07935
0.636	5.44561		0.636	0.000513279		0.636	-4.10812
0.6364	5.44329		0.6364	0.000449922		0.6364	-4.13697
0.6368	5.44102		0.6368	0.000383836		0.6368	-4.16589
0.6372	5.43881		0.6372	0.000315274		0.6372	-4.19489
0.6376	5.43668		0.6376	0.000244504		0.6376	-4.22394
0.638	5.43463		0.638	0.00017181		0.638	-4.25305
0.6384	5.43267		0.6384	9.74891e-05		0.6384	-4.28221
0.6388	5.43081		0.6388	2.18526e-05		0.6388	-4.31141
0.6392	5.42905		0.6392	-5.47744e-05		0.6392	-4.34064
0.6396	5.4274		0.6396	-0.000132055		0.6396	-4.36988
0.64	5.42588		0.64	-0.000209639		0.64	-4.39914
0.6404	5.42448		0.6404	-0.000287166		0.6404	-4.42839
0.6408	5.42322		0.6408	-0.000364268		0.6408	-4.45764
0.6412	5.42211		0.6412	-0.000440564		0.6412	-4.48686
0.6416	5.42114		0.6416	-0.000515668		0.6416	-4.51605
0.642	5.42034		0.642	-0.000589185		0.642	-4.5452
0.6424	5.4197		0.6424	-0.000660715		0.6424	-4.57429
0.6428	5.41923		0.6428	-0.000729852		0.6428	-4.60331
0.6432	5.41894		0.6432	-0.000796187		0.6432	-4.63225
0.6436	5.41884		0.6436	-0.000859307		0.6436	-4.66109
0.644	5.41892		0.644	-0.000918799		0.644	-4.68984
0.6444	5.4192		0.6444	-0.000974249		0.6444	-4.71846
0.6448	5.41967		0.6448	-0.00103		0.6448	-4.74696
0.6452	5.42035		0.6452	-0.00107		0.6452	-4.77531
0.6456	5.42122		0.6456	-0.00111		0.6456	-4.80351
0.646	5.4223		0.646	-0.00115		0.646	-4.83154
0.6464	5.42359		0.6464	-0.00118		0.6464	-4.85939
0.6468	5.42508		0.6468	-0.0012		0.6468	-4.88704
0.6472	5.42677		0.6472	-0.00121		0.6472	-4.9145
0.6476	5.42867		0.6476	-0.00122		0.6476	-4.94173
0.648	5.43077		0.648	-0.00122		0.648	-4.96874
0.6484	5.43307		0.6484	-0.00122		0.6484	-4.99551
0.6488	5.43556		0.6488	-0.0012		0.6488	-5.02203
0.6492	5.43824		0.6492	-0.00118		0.6492	-5.04829
0.6496	5.4411		0.6496	-0.00114		0.6496	-5.07427
0.65	5.44414		0.65	-0.0011		0.65	-5.09997
0.6504	5.44734		0.6504	-0.00105		0.6504	-5.12538
0.6508	5.45071		0.6508	-0.000989202		0.6508	-5.15049
0.6512	5.45423		0.6512	-0.000917533		0.6512	-5.17528
0.6516	5.4579		0.6516	-0.000835555		0.6516	-5.19976
0.652	5.46169		0.652	-0.000743053		0.652	-5.22391
0.6524	5.46561		0.6524	-0.000639828		0.6524	-5.24772
0.6528	5.46964		0.6528	-0.000525705		0.6528	-5.27119
0.6532	5.47376		0.6532	-0.000400527		0.6532	-5.2943
0.6536	5.47797		0.6536	-0.000264159		0.6536	-5.31707
0.654	5.48225		0.654	-0.000116488		0.654	-5.33947
0.6544	5.4866		0.6544	4.25787e-05		0.6544	-5.3615
0.6548	5.49098		0.6548	0.000213109		0.6548	-5.38316
0.6552	5.49541		0.6552	0.00039515		0.6552	-5.40445
0.6556	5.49985		0.6556	0.000588724		0.6556	-5.42536
0.656	5.50429		0.656	0.000793834		0.656	-5.44588
0.6564	5.50873		0.6564	0.00101		0.6564	-5.46602
0.6568	5.51314		0.6568	0.00124		0.6568	-5.48577
0.6572	5.51752		0.6572	0.00148		0.6572	-5.50514
0.6576	5.52186		0.6576	0.00173		0.6576	-5.52412
0.658	5.52612		0.658	0.00199		0.658	-5.54271
0.6584	5.53032		0.6584	0.00226		0.6584	-5.56091
0.6588	5.53443		0.6588	0.00255		0.6588	-5.57873
0.6592	5.53844		0.6592	0.00284		0.6592	-5.59616
0.6596	5.54234		0.6596	0.00315		0.6596	-5.61321
0.66	5.54612		0.66	0.00346		0.66	-5.62988
0.6604	5.54977		0.6604	0.00379		0.6604	-5.64616
0.6608	5.55328		0.6608	0.00412		0.6608	-5.66208
0.6612	5.55664		0.6612	0.00447		0.6612	-5.67762
0.6616	5.55984		0.6616	0.00482		0.6616	-5.6928
0.662	5.56289		0.662	0.00519		0.662	-5.70761
0.6624	5.56576		0.6624	0.00556		0.6624	-5.72207
0.6628	5.56845		0.6628	0.00594		0.6628	-5.73618
0.6632	5.57097		0.6632	0.00632		0.6632	-5.74993
0.6636	5.5733		0.6636	0.00672		0.6636	-5.76335
0.664	5.57544		0.664	0.00712		0.664	-5.77644
0.6644	5.57739		0.6644	0.00753		0.6644	-5.78919
0.6648	5.57915		0.6648	0.00794		0.6648	-5.80162
0.6652	5.58072		0.6652	0.00836		0.6652	-5.81374
0.6656	5.58209		0.6656	0.00879		0.6656	-5.82555
0.666	5.58326		0.666	0.00922		0.666	-5.83705
0.6664	5.58424		0.6664	0.00965		0.6664	-5.84826
0.6668	5.58503		0.6668	0.01009		0.6668	-5.85918
0.6672	5.58563		0.6672	0.01053		0.6672	-5.86981
0.6676	5.58604		0.6676	0.01098		0.6676	-5.88017
0.668	5.58627		0.668	0.01143		0.668	-5.89026
0.6684	5.58631		0.6684	0.01187		0.6684	-5.90009
0.6688	5.58617		0.6688	0.01232		0.6688	-5.90965
0.6692	5.58586		0.6692	0.01277		0.6692	-5.91897
0.6696	5.58538		0.6696	0.01323		0.6696	-5.92804
0.67	5.58474		0.67	0.01368		0.67	-5.93687
0.6704	5.58393		0.6704	0.01413		0.6704	-5.94546
0.6708	5.58296		0.6708	0.01457		0.6708	-5.95383
0.6712	5.58185		0.6712	0.01502		0.6712	-5.96197
0.6716	5.58058		0.6716	0.01547		0.6716	-5.96989
0.672	5.57918		0.672	0.01591		0.672	-5.97759
0.6724	5.57764		0.6724	0.01634		0.6724	-5.98508
0.6728	5.57596		0.6728	0.01678		0.6728	-5.99236
0.6732	5.57416		0.6732	0.01721		0.6732	-5.99943
0.6736	5.57223		0.6736	0.01763		0.6736	-6.0063
0.674	5.57018		0.674	0.01805		0.674	-6.01297
0.6744	5.56802		0.6744	0.01846		0.6744	-6.01945
0.6748	5.56575		0.6748	0.01887		0.6748	-6.02572
0.6752	5.56337		0.6752	0.01927		0.6752	-6.03181
0.6756	5.56089		0.6756	0.01966		0.6756	-6.0377
0.676	5.55831		0.676	0.02005		0.676	-6.0434
0.6764	5.55563		0.6764	0.02042		0.6764	-6.04891
0.6768	5.55286		0.6768	0.02079		0.6768	-6.05423
0.6772	5.55		0.6772	0.02115		0.6772	-6.05936
0.6776	5.54706		0.6776	0.0215		0.6776	-6.06431
0.678	5.54403		0.678	0.02183		0.678	-6.06907
0.6784	5.54092		0.6784	0.02216		0.6784	-6.07364
0.6788	5.53773		0.6788	0.02248		0.6788	-6.07802
0.6792	5.53446		0.6792	0.02278		0.6792	-6.08222
0.6796	5.53112		0.6796	0.02308		0.6796	-6.08624
0.68	5.52771		0.68	0.02336		0.68	-6.09007
0.6804	5.52424		0.6804	0.02363		0.6804	-6.09371
0.6808	5.5207		0.6808	0.02389		0.6808	-6.09717
0.6812	5.5171		0.6812	0.02413		0.6812	-6.10045
0.6816	5.51344		0.6816	0.02436		0.6816	-6.10354
0.682	5.50973		0.682	0.02458		0.682	-6.10646
0.6824	5.50597		0.6824	0.02478		0.6824	-6.10919
0.6828	5.50216		0.6828	0.02497		0.6828	-6.11175
0.6832	5.49831		0.6832	0.02515		0.6832	-6.11413
0.6836	5.49442		0.6836	0.02531		0.6836	-6.11633
0.684	5.4905		0.684	0.02545		0.684	-6.11836
0.6844	5.48655		0.6844	0.02558		0.6844	-6.12023
0.6848	5.48258		0.6848	0.0257		0.6848	-6.12193
0.6852	5.4786		0.6852	0.0258		0.6852	-6.12346
0.6856	5.4746		0.6856	0.02589		0.6856	-6.12484
0.686	5.47061		0.686	0.02596		0.686	-6.12606
0.6864	5.46662		0.6864	0.02601		0.6864	-6.12714
0.6868	5.46264		0.6868	0.02605		0.6868	-6.12806
0.6872	5.45868		0.6872	0.02607		0.6872	-6.12885
0.6876	5.45475		0.6876	0.02608		0.6876	-6.12951
0.688	5.45085		0.688	0.02607		0.688	-6.13003
0.6884	5.44701		0.6884	0.02605		0.6884	-6.13044
0.6888	5.44321		0.6888	0.02601		0.6888	-6.13073
0.6892	5.43948		0.6892	0.02596		0.6892	-6.13091
0.6896	5.43582		0.6896	0.02589		0.6896	-6.13099
0.69	5.43223		0.69	0.0258		0.69	-6.13098
0.6904	5.42874		0.6904	0.0257		0.6904	-6.13088
0.6908	5.42535		0.6908	0.02558		0.6908	-6.13071
0.6912	5.42206		0.6912	0.02545		0.6912	-6.13046
0.6916	5.41889		0.6916	0.0253		0.6916	-6.13015
0.692	5.41584		0.692	0.02514		0.692	-6.12978
0.6924	5.41292		0.6924	0.02496		0.6924	-6.12936
0.6928	5.41014		0.6928	0.02477		0.6928	-6.12891
0.6932	5.4075		0.6932	0.02456		0.6932	-6.12842
0.6936	5.40502		0.6936	0.02434		0.6936	-6.1279
0.694	5.40269		0.694	0.02411		0.694	-6.12737
0.6944	5.40052		0.6944	0.02386		0.6944	-6.12683
0.6948	5.39852		0.6948	0.0236		0.6948	-6.12628
0.6952	5.39668		0.6952	0.02332		0.6952	-6.12573
0.6956	5.39502		0.6956	0.02303		0.6956	-6.12519
0.696	5.39352		0.696	0.02273		0.696	-6.12466
0.6964	5.3922		0.6964	0.02242		0.6964	-6.12415
0.6968	5.39105		0.6968	0.0221		0.6968	-6.12366
0.6972	5.39007		0.6972	0.02176		0.6972	-6.1232
0.6976	5.38926		0.6976	0.02141		0.6976	-6.12277
0.698	5.3886		0.698	0.02105		0.698	-6.12237
0.6984	5.38811		0.6984	0.02068		0.6984	-6.12201
0.6988	5.38776		0.6988	0.0203		0.6988	-6.12168
0.6992	5.38756		0.6992	0.01991		0.6992	-6.12139
0.6996	5.38748		0.6996	0.01952		0.6996	-6.12113
0.7	5.38754		0.7	0.01911		0.7	-6.12091
0.7004	5.3877		0.7004	0.01869		0.7004	-6.12074
0.7008	5.38796		0.7008	0.01827		0.7008	-6.12059
0.7012	5.38831		0.7012	0.01784		0.7012	-6.12048
0.7016	5.38873		0.7016	0.0174		0.7016	-6.1204
0.702	5.38921		0.702	0.01695		0.702	-6.12035
0.7024	5.38973		0.7024	0.0165		0.7024	-6.12033
0.7028	5.39027		0.7028	0.01605		0.7028	-6.12032
0.7032	5.39082		0.7032	0.01558		0.7032	-6.12033
0.7036	5.39136		0.7036	0.01512		0.7036	-6.12035
0.704	5.39186		0.704	0.01465		0.704	-6.12038
0.7044	5.39232		0.7044	0.01417		0.7044	-6.12041
0.7048	5.3927		0.7048	0.01369		0.7048	-6.12043
0.7052	5.39299		0.7052	0.01321		0.7052	-6.12044
0.7056	5.39317		0.7056	0.01273		0.7056	-6.12044
0.706	5.39321		0.706	0.01225		0.706	-6.12041
0.7064	5.39311		0.7064	0.01176		0.7064	-6.12035
0.7068	5.39283		0.7068	0.01128		0.7068	-6.12026
0.7072	5.39236		0.7072	0.01079		0.7072	-6.12012
0.7076	5.39168		0.7076	0.0103		0.7076	-6.11994
0.708	5.39076		0.708	0.00982		0.708	-6.1197
0.7084	5.38959		0.7084	0.00934		0.7084	-6.1194
0.7088	5.38816		0.7088	0.00885		0.7088	-6.11904
0.7092	5.38644		0.7092	0.00837		0.7092	-6.11861
0.7096	5.38441		0.7096	0.0079		0.7096	-6.11811
0.71	5.38207		0.71	0.00742		0.71	-6.11753
0.7104	5.3794		0.7104	0.00695		0.7104	-6.11686
0.7108	5.37637		0.7108	0.00649		0.7108	-6.11612
0.7112	5.373		0.7112	0.00603		0.7112	-6.11528
0.7116	5.36925		0.7116	0.00557		0.7116	-6.11435
0.712	5.36512		0.712	0.00512		0.712	-6.11334
0.7124	5.3606		0.7124	0.00467		0.7124	-6.11223
0.7128	5.35569		0.7128	0.00423		0.7128	-6.11103
0.7132	5.35038		0.7132	0.0038		0.7132	-6.10974
0.7136	5.34466		0.7136	0.00338		0.7136	-6.10835
0.714	5.33853		0.714	0.00296		0.714	-6.10687
0.7144	5.33199		0.7144	0.00255		0.7144	-6.10531
0.7148	5.32505		0.7148	0.00215		0.7148	-6.10366
0.7152	5.31769		0.7152	0.00175		0.7152	-6.10192
0.7156	5.30992		0.7156	0.00137		0.7156	-6.10011
0.716	5.30176		0.716	0.000993056		0.716	-6.09821
0.7164	5.29319		0.7164	0.000626569		0.7164	-6.09624
0.7168	5.28424		0.7168	0.000269687		0.7168	-6.0942
0.7172	5.2749		0.7172	-7.73316e-05		0.7172	-6.09209
0.7176	5.26518		0.7176	-0.000414244		0.7176	-6.08992
0.718	5.2551		0.718	-0.000740825		0.718	-6.08769
0.7184	5.24466		0.7184	-0.00106		0.7184	-6.08541
0.7188	5.23388		0.7188	-0.00136		0.7188	-6.08307
0.7192	5.22278		0.7192	-0.00166		0.7192	-6.08069
0.7196	5.21135		0.7196	-0.00194		0.7196	-6.07826
0.72	5.19962		0.72	-0.00221		0.72	-6.07578
0.7204	5.1876		0.7204	-0.00247		0.7204	-6.07327
0.7208	5.17531		0.7208	-0.00272		0.7208	-6.07072
0.7212	5.16276		0.7212	-0.00296		0.7212	-6.06813
0.7216	5.14997		0.7216	-0.00319		0.7216	-6.0655
0.722	5.13695		0.722	-0.0034		0.722	-6.06283
0.7224	5.12372		0.7224	-0.0036		0.7224	-6.06012
0.7228	5.1103		0.7228	-0.00379		0.7228	-6.05737
0.7232	5.0967		0.7232	-0.00397		0.7232	-6.05458
0.7236	5.08293		0.7236	-0.00414		0.7236	-6.05172
0.724	5.06902		0.724	-0.0043		0.724	-6.04882
0.7244	5.05498		0.7244	-0.00444		0.7244	-6.04584
0.7248	5.04082		0.7248	-0.00458		0.7248	-6.04279
0.7252	5.02656		0.7252	-0.0047		0.7252	-6.03966
0.7256	5.01222		0.7256	-0.00481		0.7256	-6.03644
0.726	4.99779		0.726	-0.00491		0.726	-6.0331
0.7264	4.98331		0.7264	-0.005		0.7264	-6.02964
0.7268	4.96878		0.7268	-0.00508		0.7268	-6.02605
0.7272	4.95421		0.7272	-0.00514		0.7272	-6.0223
0.7276	4.93961		0.7276	-0.0052		0.7276	-6.01839
0.728	4.925		0.728	-0.00525		0.728	-6.01428
0.7284	4.91038		0.7284	-0.00528		0.7284	-6.00996
0.7288	4.89576		0.7288	-0.00531		0.7288	-6.00541
0.7292	4.88114		0.7292	-0.00533		0.7292	-6.0006
0.7296	4.86654		0.7296	-0.00534		0.7296	-5.99551
0.73	4.85196		0.73	-0.00534		0.73	-5.99012
0.7304	4.83741		0.7304	-0.00534		0.7304	-5.98441
0.7308	4.82288		0.7308	-0.00532		0.7308	-5.97833
0.7312	4.80838		0.7312	-0.0053		0.7312	-5.97188
0.7316	4.79392		0.7316	-0.00528		0.7316	-5.96502
0.732	4.77949		0.732	-0.00524		0.732	-5.95772
0.7324	4.76509		0.7324	-0.0052		0.7324	-5.94995
0.7328	4.75073		0.7328	-0.00516		0.7328	-5.94169
0.7332	4.7364		0.7332	-0.00511		0.7332	-5.93291
0.7336	4.72211		0.7336	-0.00505		0.7336	-5.92358
0.734	4.70784		0.734	-0.005		0.734	-5.91367
0.7344	4.6936		0.7344	-0.00494		0.7344	-5.90315
0.7348	4.67938		0.7348	-0.00487		0.7348	-5.892
0.7352	4.66518		0.7352	-0.00481		0.7352	-5.8802
0.7356	4.65099		0.7356	-0.00474		0.7356	-5.8677
0.736	4.6368		0.736	-0.00468		0.736	-5.85449
0.7364	4.62262		0.7364	-0.00461		0.7364	-5.84055
0.7368	4.60843		0.7368	-0.00454		0.7368	-5.82585
0.7372	4.59422		0.7372	-0.00448		0.7372	-5.81037
0.7376	4.57999		0.7376	-0.00442		0.7376	-5.79409
0.738	4.56574		0.738	-0.00436		0.738	-5.777
0.7384	4.55144		0.7384	-0.0043		0.7384	-5.75906
0.7388	4.53711		0.7388	-0.00425		0.7388	-5.74027
0.7392	4.52271		0.7392	-0.00421		0.7392	-5.72062
0.7396	4.50825		0.7396	-0.00417		0.7396	-5.70009
0.74	4.49372		0.74	-0.00413		0.74	-5.67867
0.7404	4.47911		0.7404	-0.00411		0.7404	-5.65635
0.7408	4.46441		0.7408	-0.00409		0.7408	-5.63312
0.7412	4.4496		0.7412	-0.00408		0.7412	-5.60899
0.7416	4.43469		0.7416	-0.00408		0.7416	-5.58394
0.742	4.41966		0.742	-0.0041		0.742	-5.55798
0.7424	4.40449		0.7424	-0.00412		0.7424	-5.5311
0.7428	4.38919		0.7428	-0.00415		0.7428	-5.50331
0.7432	4.37374		0.7432	-0.0042		0.7432	-5.47461
0.7436	4.35813		0.7436	-0.00427		0.7436	-5.44501
0.744	4.34236		0.744	-0.00434		0.744	-5.41451
0.7444	4.32641		0.7444	-0.00443		0.7444	-5.38313
0.7448	4.31027		0.7448	-0.00454		0.7448	-5.35087
0.7452	4.29395		0.7452	-0.00467		0.7452	-5.31774
0.7456	4.27742		0.7456	-0.00481		0.7456	-5.28377
0.746	4.26069		0.746	-0.00497		0.746	-5.24895
0.7464	4.24374		0.7464	-0.00515		0.7464	-5.21332
0.7468	4.22657		0.7468	-0.00534		0.7468	-5.17688
0.7472	4.20917		0.7472	-0.00556		0.7472	-5.13964
0.7476	4.19154		0.7476	-0.0058		0.7476	-5.10164
0.748	4.17368		0.748	-0.00606		0.748	-5.06288
0.7484	4.15556		0.7484	-0.00634		0.7484	-5.02339
0.7488	4.13721		0.7488	-0.00664		0.7488	-4.98318
0.7492	4.1186		0.7492	-0.00697		0.7492	-4.94228
0.7496	4.09975		0.7496	-0.00731		0.7496	-4.90069
0.75	4.08064		0.75	-0.00769		0.75	-4.85845
0.7504	4.06128		0.7504	-0.00808		0.7504	-4.81556
0.7508	4.04167		0.7508	-0.0085		0.7508	-4.77205
0.7512	4.02181		0.7512	-0.00895		0.7512	-4.72794
0.7516	4.0017		0.7516	-0.00941		0.7516	-4.68324
0.752	3.98135		0.752	-0.00991		0.752	-4.63797
0.7524	3.96077		0.7524	-0.01043		0.7524	-4.59215
0.7528	3.93995		0.7528	-0.01097		0.7528	-4.54579
0.7532	3.91892		0.7532	-0.01154		0.7532	-4.4989
0.7536	3.89767		0.7536	-0.01213		0.7536	-4.4515
0.754	3.87622		0.754	-0.01275		0.754	-4.4036
0.7544	3.85458		0.7544	-0.0134		0.7544	-4.35522
0.7548	3.83276		0.7548	-0.01407		0.7548	-4.30636
0.7552	3.81079		0.7552	-0.01476		0.7552	-4.25703
0.7556	3.78867		0.7556	-0.01548		0.7556	-4.20725
0.756	3.76642		0.756	-0.01623		0.756	-4.15702
0.7564	3.74407		0.7564	-0.017		0.7564	-4.10635
0.7568	3.72163		0.7568	-0.01779		0.7568	-4.05524
0.7572	3.69913		0.7572	-0.0186		0.7572	-4.0037
0.7576	3.67659		0.7576	-0.01944		0.7576	-3.95173
0.758	3.65403		0.758	-0.0203		0.758	-3.89934
0.7584	3.63149		0.7584	-0.02119		0.7584	-3.84654
0.7588	3.60898		0.7588	-0.02209		0.7588	-3.79332
0.7592	3.58655		0.7592	-0.02302		0.7592	-3.73969
0.7596	3.56422		0.7596	-0.02396		0.7596	-3.68566
0.76	3.54201		0.76	-0.02493		0.76	-3.63122
0.7604	3.51997		0.7604	-0.02591		0.7604	-3.57637
0.7608	3.49813		0.7608	-0.02691		0.7608	-3.52113
0.7612	3.47652		0.7612	-0.02793		0.7612	-3.4655
0.7616	3.45517		0.7616	-0.02896		0.7616	-3.40947
0.762	3.43412		0.762	-0.03001		0.762	-3.35306
0.7624	3.41341		0.7624	-0.03108		0.7624	-3.29627
0.7628	3.39307		0.7628	-0.03215		0.7628	-3.23911
0.7632	3.37314		0.7632	-0.03324		0.7632	-3.18158
0.7636	3.35365		0.7636	-0.03434		0.7636	-3.12369
0.764	3.33465		0.764	-0.03546		0.764	-3.06547
0.7644	3.31615		0.7644	-0.03658		0.7644	-3.00691
0.7648	3.29821		0.7648	-0.03771		0.7648	-2.94803
0.7652	3.28084		0.7652	-0.03884		0.7652	-2.88884
0.7656	3.2641		0.7656	-0.03999		0.7656	-2.82937
0.766	3.248		0.766	-0.04114		0.766	-2.76964
0.7664	3.23258		0.7664	-0.04229		0.7664	-2.70965
0.7668	3.21786		0.7668	-0.04345		0.7668	-2.64945
0.7672	3.20389		0.7672	-0.04461		0.7672	-2.58905
0.7676	3.19067		0.7676	-0.04577		0.7676	-2.52847
0.768	3.17824		0.768	-0.04693		0.768	-2.46776
0.7684	3.16662		0.7684	-0.04809		0.7684	-2.40694
0.7688	3.15583		0.7688	-0.04925		0.7688	-2.34605
0.7692	3.14588		0.7692	-0.0504		0.7692	-2.28511
0.7696	3.1368		0.7696	-0.05155		0.7696	-2.22417
0.77	3.12858		0.77	-0.0527		0.77	-2.16328
0.7704	3.12125		0.7704	-0.05384		0.7704	-2.10246
0.7708	3.11481		0.7708	-0.05498		0.7708	-2.04177
0.7712	3.10926		0.7712	-0.05611		0.7712	-1.98125
0.7716	3.1046		0.7716	-0.05723		0.7716	-1.92094
0.772	3.10084		0.772	-0.05834		0.772	-1.86089
0.7724	3.09797		0.7724	-0.05944		0.7724	-1.80116
0.7728	3.09598		0.7728	-0.06053		0.7728	-1.74179
0.7732	3.09486		0.7732	-0.06162		0.7732	-1.68284
0.7736	3.09459		0.7736	-0.06269		0.7736	-1.62435
0.774	3.09517		0.774	-0.06375		0.774	-1.56638
0.7744	3.09656		0.7744	-0.0648		0.7744	-1.50898
0.7748	3.09876		0.7748	-0.06583		0.7748	-1.4522
0.7752	3.10173		0.7752	-0.06685		0.7752	-1.3961
0.7756	3.10544		0.7756	-0.06786		0.7756	-1.34072
0.776	3.10987		0.776	-0.06886		0.776	-1.28613
0.7764	3.11498		0.7764	-0.06984		0.7764	-1.23236
0.7768	3.12074		0.7768	-0.07081		0.7768	-1.17948
0.7772	3.12711		0.7772	-0.07177		0.7772	-1.12752
0.7776	3.13405		0.7776	-0.07271		0.7776	-1.07653
0.778	3.14152		0.778	-0.07364		0.778	-1.02656
0.7784	3.14948		0.7784	-0.07455		0.7784	-0.97766
0.7788	3.15789		0.7788	-0.07545		0.7788	-0.92986
0.7792	3.1667		0.7792	-0.07634		0.7792	-0.88319
0.7796	3.17587		0.7796	-0.07721		0.7796	-0.83771
0.78	3.18535		0.78	-0.07808		0.78	-0.79343
0.7804	3.19509		0.7804	-0.07893		0.7804	-0.7504
0.7808	3.20505		0.7808	-0.07976		0.7808	-0.70863
0.7812	3.21518		0.7812	-0.08059		0.7812	-0.66816
0.7816	3.22544		0.7816	-0.0814		0.7816	-0.629
0.782	3.23577		0.782	-0.08221		0.782	-0.59117
0.7824	3.24615		0.7824	-0.083		0.7824	-0.55469
0.7828	3.25651		0.7828	-0.08378		0.7828	-0.51956
0.7832	3.26683		0.7832	-0.08456		0.7832	-0.4858
0.7836	3.27705		0.7836	-0.08533		0.7836	-0.45341
0.784	3.28715		0.784	-0.08608		0.784	-0.42238
0.7844	3.29708		0.7844	-0.08684		0.7844	-0.39272
0.7848	3.3068		0.7848	-0.08758		0.7848	-0.36442
0.7852	3.3163		0.7852	-0.08832		0.7852	-0.33747
0.7856	3.32553		0.7856	-0.08906		0.7856	-0.31186
0.786	3.33447		0.786	-0.08979		0.786	-0.28757
0.7864	3.34309		0.7864	-0.09051		0.7864	-0.26458
0.7868	3.35138		0.7868	-0.09124		0.7868	-0.24287
0.7872	3.35931		0.7872	-0.09196		0.7872	-0.22241
0.7876	3.36687		0.7876	-0.09268		0.7876	-0.20318
0.788	3.37404		0.788	-0.09339		0.788	-0.18515
0.7884	3.38083		0.7884	-0.09411		0.7884	-0.16828
0.7888	3.38721		0.7888	-0.09483		0.7888	-0.15253
0.7892	3.3932		0.7892	-0.09555		0.7892	-0.13788
0.7896	3.39879		0.7896	-0.09627		0.7896	-0.12429
0.79	3.40398		0.79	-0.09699		0.79	-0.1117
0.7904	3.40878		0.7904	-0.09772		0.7904	-0.10009
0.7908	3.41321		0.7908	-0.09845		0.7908	-0.08941
0.7912	3.41727		0.7912	-0.09918		0.7912	-0.07962
0.7916	3.42099		0.7916	-0.09992		0.7916	-0.07067
0.792	3.42438		0.792	-0.10066		0.792	-0.06252
0.7924	3.42747		0.7924	-0.1014		0.7924	-0.05513
0.7928	3.43028		0.7928	-0.10215		0.7928	-0.04845
0.7932	3.43284		0.7932	-0.10291		0.7932	-0.04243
0.7936	3.43518		0.7936	-0.10367		0.7936	-0.03704
0.794	3.43733		0.794	-0.10443		0.794	-0.03224
0.7944	3.43933		0.7944	-0.1052		0.7944	-0.02797
0.7948	3.44121		0.7948	-0.10598		0.7948	-0.02421
0.7952	3.44301		0.7952	-0.10676		0.7952	-0.0209
0.7956	3.44477		0.7956	-0.10755		0.7956	-0.01802
0.796	3.44653		0.796	-0.10834		0.796	-0.01553
0.7964	3.44833		0.7964	-0.10914		0.7964	-0.01339
0.7968	3.45022		0.7968	-0.10994		0.7968	-0.01157
0.7972	3.45223		0.7972	-0.11074		0.7972	-0.01004
0.7976	3.45441		0.7976	-0.11155		0.7976	-0.00877
0.798	3.45681		0.798	-0.11236		0.798	-0.00774
0.7984	3.45947		0.7984	-0.11317		0.7984	-0.00691
0.7988	3.46242		0.7988	-0.11399		0.7988	-0.00628
0.7992	3.46572		0.7992	-0.1148		0.7992	-0.00582
[truncated: 23,002 more rows]

## Sheet: Figure 2f
Time (s)	Load (N)
-0.05	0.005
0.007	-0.015
0.05	-0.015
0.11	-0.01
0.15	-0.015
0.25	-0.01
0.3	-0.005
0.356	-0.005
0.4	-0.005
0.46	-0.005
0.5	-0.005
0.6	0.025
0.65	0.045
0.706	0.085
0.75	0.095
0.85	0.14
0.9	0.16
0.95	0.18
1.008	0.205
1.05	0.21
1.15	0.225
1.2	0.235
1.264	0.24
1.3	0.245
1.4	0.25
1.45	0.255
1.512	0.26
1.55	0.265
1.65	0.27
1.7	0.27
1.763	0.275
1.8	0.275
1.9	0.28
1.95	0.28
2.006	0.285
2.05	0.285
2.105	0.29
2.15	0.295
2.25	0.295
2.3	0.3
2.356	0.3
2.4	0.3
2.5	0.305
2.55	0.305
2.6	0.305
2.65	0.305
2.7	0.305
2.8	0.305
2.85	0.31
2.95	0.31
3	0.31
3.05	0.31
3.107	0.31
3.15	0.31
3.25	0.315
3.3	0.315
3.365	0.32
3.4	0.32
3.5	0.32
3.55	0.325
3.604	0.325
3.65	0.33
3.75	0.34
3.8	0.35
3.9	0.365
3.95	0.375
4	0.385
4.1	0.405
4.15	0.415
4.209	0.43
4.25	0.43
4.35	0.45
4.4	0.46
4.45	0.47
4.5	0.48
4.55	0.485
4.6	0.495
4.654	0.51
4.7	0.515
4.763	0.535
4.8	0.54
4.9	0.56
4.95	0.575
5	0.59
5.059	0.615
5.1	0.62
5.2	0.65
5.25	0.67
5.35	0.705
5.4	0.73
5.45	0.745
5.55	0.785
5.6	0.815
5.664	0.86
5.7	0.87
5.8	0.92
5.85	0.945
5.95	0.995
6	1.03
6.061	1.09
6.1	1.11
6.202	1.195
6.25	1.215
6.35	1.285
6.4	1.33
6.45	1.385
6.5	1.415
6.6	1.505
6.65	1.52
6.7	1.525
6.764	1.52
6.8	1.52
6.862	1.52
6.9	1.52
7	1.515
7.05	1.515
7.1	1.515
7.162	1.51
7.2	1.51
7.26	1.475
7.3	1.46
7.4	1.405
7.45	1.365
7.55	1.255
7.6	1.195
7.65	1.135
7.75	1.045
7.8	0.995
7.85	0.955
7.9	0.92
8	0.855
8.05	0.815
8.1	0.785
8.2	0.735
8.25	0.71
8.3	0.69
8.4	0.65
8.45	0.625
8.5	0.605
8.6	0.57
8.65	0.555
8.75	0.525
8.8	0.51
8.9	0.485
8.95	0.475
9	0.465
9.06	0.45
9.1	0.445
9.2	0.43
9.25	0.42
9.31	0.405
9.35	0.4
9.45	0.385
9.5	0.37
9.6	0.355
9.65	0.345
9.711	0.335
9.75	0.335
9.85	0.325
9.9	0.325
9.95	0.32
10.013	0.315
10.05	0.31
10.112	0.31
10.15	0.305
10.25	0.305
10.3	0.3
10.36	0.3
10.4	0.3
10.5	0.3
10.55	0.295
10.65	0.295
10.7	0.29
10.75	0.285
10.85	0.275
10.9	0.27
11	0.27
11.051	0.265
11.1	0.26
11.151	0.255
11.25	0.255
11.3	0.25
11.4	0.245
11.45	0.24
11.55	0.235
11.6	0.23
11.65	0.23
11.75	0.225
11.8	0.22
11.9	0.215
11.95	0.215
12.012	0.205
12.05	0.205
12.15	0.2
12.2	0.195
12.25	0.19
12.3	0.185
12.363	0.18
12.4	0.18
12.5	0.17
12.55	0.165
12.65	0.155
12.7	0.145
12.8	0.135
12.85	0.125
12.9	0.115
12.95	0.105
13.012	0.07
13.05	0.06
13.15	0.02
13.2	-0.005
13.25	-0.01
13.35	-0.02
13.4	-0.02
13.5	-0.01
13.55	-0.01
13.6	-0.01
13.65	-0.01
13.7	0.005
13.8	0.045
13.85	0.07
13.9	0.09
13.95	0.115
14.05	0.155
14.1	0.175
14.2	0.2
14.25	0.215
14.35	0.23
14.4	0.235
14.5	0.245
14.55	0.25
14.614	0.255
14.65	0.255
14.75	0.265
14.8	0.265
14.862	0.275
14.9	0.275
15	0.28
15.05	0.28
15.15	0.285
15.2	0.285
15.25	0.29
15.35	0.295
15.4	0.295
15.45	0.295
15.5	0.3
15.6	0.3
15.65	0.305
15.75	0.305
15.8	0.305
15.9	0.305
15.95	0.31
16.05	0.31
16.1	0.31
16.202	0.31
16.25	0.31
16.35	0.315
16.4	0.315
16.5	0.32
16.55	0.32
16.65	0.32
16.7	0.325
16.75	0.325
16.85	0.33
16.9	0.335
17	0.35
17.05	0.36
17.1	0.37
17.2	0.385
17.25	0.4
17.35	0.415
17.4	0.425
17.461	0.44
17.501	0.445
17.6	0.465
17.65	0.47
17.7	0.48
17.8	0.495
17.85	0.505
17.95	0.53
18	0.54
18.058	0.56
18.1	0.565
18.2	0.59
18.25	0.605
18.3	0.625
18.4	0.655
18.45	0.67
18.55	0.705
18.6	0.73
18.65	0.745
18.75	0.785
18.8	0.815
18.9	0.87
18.95	0.9
19.013	0.95
19.05	0.96
19.15	1.025
19.2	1.05
19.3	1.12
19.35	1.155
19.45	1.225
19.5	1.27
19.6	1.35
19.65	1.4
19.712	1.5
19.75	1.515
19.85	1.53
19.9	1.53
20	1.53
20.05	1.525
20.1	1.525
20.15	1.525
20.25	1.52
20.3	1.52
20.4	1.445
20.45	1.415
20.5	1.375
20.6	1.265
20.65	1.205
20.75	1.11
20.8	1.055
20.86	0.975
20.9	0.96
21	0.895
21.05	0.86
21.114	0.8
21.15	0.785
21.25	0.73
21.3	0.71
21.35	0.685
21.45	0.645
21.5	0.625
21.6	0.59
21.65	0.57
21.7	0.555
21.763	0.525
21.8	0.52
21.9	0.5
21.95	0.475
22.05	0.44
22.1	0.43
22.164	0.425
22.2	0.41
22.3	0.395
22.35	0.39
22.412	0.38
22.45	0.38
22.55	0.375
22.6	0.37
22.65	0.365
22.7	0.36
22.8	0.35
22.85	0.34
22.9	0.335
22.962	0.325
23	0.325
23.1	0.315
23.15	0.315
23.215	0.305
23.25	0.305
23.35	0.305
23.4	0.3
23.45	0.3
23.55	0.295
23.6	0.295
23.7	0.29
23.75	0.29
23.85	0.28
23.9	0.275
24	0.265
24.05	0.265
24.15	0.26
24.2	0.255
24.3	0.255
24.35	0.25
24.45	0.24
24.5	0.24
24.6	0.23
24.65	0.23
24.712	0.225
24.75	0.225
24.85	0.22
24.9	0.215
25	0.235
25.05	0.22
25.15	0.205
25.2	0.195
25.3	0.19
25.35	0.185
25.45	0.18
25.5	0.175
25.6	0.17
25.65	0.16
25.75	0.15
25.8	0.14
25.9	0.125
25.95	0.115
26.05	0.085
26.1	0.065
26.2	0.015
26.25	-0.005
26.35	-0.025
26.4	-0.025
26.5	-0.02
26.55	-0.015
26.65	-0.015
26.7	-0.015
26.75	-0.015
26.85	-0.01
26.9	0.025
27	0.07
27.05	0.09
27.114	0.135
27.15	0.145
27.25	0.175
27.3	0.19
27.4	0.215
27.45	0.225
27.55	0.235
27.6	0.24
27.7	0.25
27.75	0.255
27.8	0.26
27.864	0.265
27.9	0.265
28	0.275
28.05	0.275
28.113	0.28
28.15	0.28
28.25	0.28
28.3	0.285
28.4	0.29
28.45	0.29
28.55	0.295
28.6	0.295
28.65	0.295
28.75	0.3
28.8	0.3
28.9	0.305
28.95	0.305
29.014	0.305
29.05	0.305
29.15	0.305
29.2	0.305
29.262	0.305
29.3	0.305
29.4	0.31
29.45	0.31
29.55	0.315
29.6	0.315
29.7	0.315
29.75	0.315
29.811	0.32
29.85	0.32
29.95	0.33
30	0.335
30.1	0.35
30.15	0.36
30.25	0.38
30.3	0.39
30.4	0.405
30.45	0.415
30.55	0.425
30.6	0.435
30.7	0.45
30.75	0.46
30.85	0.48
30.9	0.485
31	0.505
31.05	0.515
31.15	0.54
31.2	0.55
31.3	0.58
31.35	0.59
31.45	0.625
31.5	0.64
31.562	0.67
31.6	0.68
31.7	0.715
31.75	0.735
31.85	0.78
31.9	0.8
31.96	0.84
32	0.855
32.1	0.905
32.15	0.93
32.25	0.985
32.3	1.015
32.4	1.09
32.45	1.12
32.55	1.195
32.6	1.23
32.7	1.305
32.75	1.35
32.85	1.455
32.9	1.5
32.95	1.52
33.05	1.525
33.1	1.52
33.15	1.515
33.25	1.515
33.3	1.51
33.4	1.505
33.45	1.505
33.55	1.505
33.6	1.5
33.7	1.445
33.75	1.41
33.85	1.325
33.9	1.27
33.963	1.175
34	1.145
34.1	1.055
34.15	1.01
34.25	0.93
34.3	0.895
34.4	0.83
34.45	0.795
34.55	0.735
34.6	0.71
34.7	0.67
34.75	0.65
34.85	0.6
34.9	0.585
34.95	0.565
35	0.545
35.05	0.535
35.15	0.51
35.2	0.5
35.3	0.475
35.35	0.46
35.45	0.44
35.5	0.43
35.6	0.41
35.65	0.405
35.75	0.38
35.8	0.37
35.9	0.355
35.95	0.35
36.05	0.34
36.1	0.34
36.2	0.325
36.25	0.32
36.35	0.315
36.4	0.315
36.5	0.305
36.55	0.305
36.65	0.3
36.7	0.3
36.8	0.295
36.85	0.295
36.95	0.29
37	0.29
37.063	0.285
37.1	0.285
37.2	0.275
37.25	0.27
37.35	0.265
37.4	0.265
37.5	0.26
37.55	0.255
37.65	0.25
37.7	0.245
37.8	0.24
37.85	0.235
37.95	0.23
38	0.23
38.1	0.225
38.15	0.22
38.25	0.215
38.3	0.215
38.4	0.205
38.45	0.2
38.5	0.195
38.6	0.19
38.65	0.185
38.75	0.18
38.8	0.175
38.9	0.165
38.95	0.16
39.05	0.145
39.1	0.14
39.2	0.125
39.25	0.12
39.313	0.1
39.35	0.095
39.45	0.06
39.5	0.035
39.6	-0.015
39.65	-0.025
39.75	-0.025
39.8	-0.025
39.9	-0.015
39.95	-0.015
40.05	-0.015
40.1	-0.01
40.15	-0.01
40.25	0.03
40.3	0.05
40.403	0.12
40.45	0.13
40.55	0.175
40.6	0.185
40.7	0.215
40.75	0.215
40.85	0.235
40.9	0.235
41	0.25
41.05	0.25
41.15	0.26
41.2	0.26
41.3	0.27
41.35	0.27
41.45	0.275
41.5	0.28
41.6	0.28
41.65	0.285
41.75	0.29
41.8	0.29
41.863	0.295
41.9	0.295
42	0.295
42.05	0.3
42.15	0.3
42.2	0.305
42.3	0.305
42.35	0.305
42.45	0.305
42.5	0.305
42.6	0.305
42.65	0.305
42.75	0.31
42.8	0.31
42.9	0.31
42.95	0.315
43.05	0.32
43.1	0.32
43.2	0.325
43.25	0.325
43.35	0.335
43.4	0.34
43.5	0.36
43.55	0.37
43.65	0.39
43.7	0.4
43.8	0.415
43.85	0.42
43.95	0.435
44	0.445
44.1	0.465
44.15	0.47
44.25	0.49
44.3	0.495
44.4	0.515
44.45	0.53
44.55	0.555
44.6	0.565
44.65	0.58
44.75	0.61
44.8	0.63
44.9	0.665
44.95	0.68
45.05	0.715
45.1	0.74
45.2	0.78
45.25	0.805
45.35	0.86
45.4	0.885
45.5	0.94
45.55	0.965
45.65	1.025
45.7	1.06
45.764	1.125
45.8	1.14
45.9	1.215
45.95	1.245
46.05	1.33
46.1	1.37
46.2	1.49
46.25	1.505
46.35	1.515
46.4	1.515
46.5	1.51
46.55	1.505
46.65	1.505
46.7	1.5
46.8	1.5
46.85	1.5
46.95	1.43
47	1.4
47.1	1.3
47.15	1.265
47.25	1.145
47.3	1.095
47.4	1.005
47.45	0.955
47.5	0.92
47.6	0.845
47.65	0.815
47.75	0.765
47.8	0.73
47.9	0.68
47.95	0.66
48.05	0.615
48.1	0.6
48.2	0.56
48.25	0.55
48.35	0.52
48.4	0.51
48.5	0.485
48.55	0.47
48.65	0.445
48.7	0.44
48.8	0.415
48.85	0.41
48.95	0.385
49	0.38
49.1	0.37
49.15	0.36
49.25	0.35
49.3	0.345
49.4	0.335
49.45	0.33
49.55	0.32
49.6	0.315
49.7	0.31
49.75	0.31
49.85	0.305
49.9	0.3
50	0.295
50.05	0.295
50.15	0.295
50.2	0.29
50.3	0.285
50.35	0.285
50.45	0.275
50.5	0.27
50.6	0.265
50.65	0.26
50.75	0.25
50.8	0.25
50.9	0.245
50.95	0.24
51.05	0.24
51.1	0.235
51.2	0.23
51.25	0.23
51.35	0.225
51.4	0.215
51.5	0.215
51.55	0.21
51.65	0.205
51.7	0.2
51.8	0.195
51.85	0.19
51.95	0.185
52	0.18
52.1	0.17
52.15	0.165
52.25	0.155
52.3	0.15
52.4	0.135
52.45	0.13
52.55	0.105
52.6	0.09
52.7	0.05
52.75	0.03
52.85	-0.025
52.903	-0.025
53	-0.03
53.05	-0.025
53.15	-0.02
53.2	-0.015
53.3	-0.01
53.35	-0.01
53.45	0.015
53.5	0.03
53.55	0.055
53.65	0.105
53.7	0.135
53.8	0.175
53.85	0.19
53.95	0.215
54	0.22
54.1	0.235
54.15	0.24
54.25	0.25
54.3	0.25
54.4	0.26
54.45	0.265
54.55	0.27
54.6	0.27
54.7	0.275
54.75	0.28
54.85	0.285
54.9	0.285
55	0.29
55.05	0.295
55.15	0.295
55.2	0.3
55.3	0.3
55.35	0.3
55.45	0.305
55.5	0.305
55.6	0.305
55.65	0.305
55.75	0.305
55.8	0.305
55.9	0.31
55.95	0.31
56.05	0.31
56.1	0.31
56.214	0.315
56.25	0.315
56.35	0.315
56.4	0.32
56.5	0.325
56.55	0.325
56.65	0.345
56.7	0.35
56.8	0.365
56.85	0.375
56.95	0.4
57	0.405
57.1	0.42
57.15	0.425
57.25	0.445
57.3	0.455
57.4	0.475
57.45	0.48
57.55	0.495
57.6	0.505
57.7	0.535
57.75	0.545
57.85	0.565
57.9	0.58
58	0.61
58.05	0.625
58.116	0.655
58.15	0.665
58.25	0.7
58.3	0.72
58.4	0.76
58.45	0.785
58.55	0.825
58.6	0.86
58.7	0.915
58.75	0.94
58.85	1
58.9	1.03
59	1.1
59.05	1.135
59.15	1.21
59.2	1.25
59.3	1.34
59.35	1.375
59.45	1.48
59.5	1.51
59.6	1.515
59.65	1.515
59.75	1.51
59.8	1.505
59.9	1.5
59.95	1.495
60.05	1.495
60.1	1.495
60.2	1.42
60.25	1.39
60.35	1.31
60.4	1.24
60.5	1.13
60.55	1.08
60.65	0.975
60.7	0.94
60.8	0.87
60.85	0.835
60.95	0.77
61	0.745
61.1	0.685
61.15	0.67
61.25	0.625
61.3	0.61
61.4	0.575
61.45	0.555
61.55	0.525
61.6	0.51
61.7	0.485
61.75	0.475
61.85	0.45
61.9	0.44
62	0.415
62.05	0.41
62.15	0.385
62.2	0.38
62.3	0.365
62.35	0.36
62.45	0.345
62.5	0.345
62.6	0.335
62.65	0.325
62.75	0.32
62.8	0.315
62.9	0.31
62.95	0.31
63.05	0.305
63.1	0.305
63.2	0.3
63.25	0.295
63.35	0.29
63.4	0.29
63.5	0.285
63.55	0.285
63.65	0.275
63.7	0.27
63.8	0.265
63.85	0.26
63.95	0.255
64	0.255
64.1	0.25
64.15	0.245
64.25	0.24
64.3	0.235
64.4	0.23
64.45	0.225
64.55	0.225
64.6	0.22
64.7	0.215
64.75	0.215
64.85	0.21
64.9	0.205
65	0.2
65.05	0.195
65.15	0.19
65.2	0.185
65.3	0.175
65.35	0.17
65.45	0.16
65.5	0.155
65.6	0.14
65.65	0.135
65.75	0.115
65.8	0.105
65.9	0.06
65.95	0.045
66.05	-0.005
66.1	-0.02
66.2	-0.03
66.25	-0.03
66.35	-0.02
66.4	-0.025
66.5	-0.025
66.55	-0.025
66.65	-0.02
66.7	0.015
66.8	0.07
66.85	0.09
66.95	0.145
67	0.165
67.1	0.195
67.15	0.205
67.25	0.225
67.3	0.23
67.4	0.24
67.45	0.245
67.55	0.255
67.6	0.255
67.7	0.265
67.75	0.27
67.85	0.275
67.9	0.275
68	0.28
68.05	0.28
68.15	0.285
68.2	0.29
68.3	0.29
68.35	0.295
68.45	0.295
68.5	0.295
68.6	0.3
68.65	0.3
68.75	0.305
68.8	0.305
68.9	0.305
68.95	0.305
69.05	0.305
69.1	0.305
69.2	0.31
69.25	0.31
69.35	0.31
69.4	0.315
69.5	0.32
69.55	0.32
69.65	0.325
69.7	0.325
69.8	0.33
69.85	0.335
69.95	0.35
70	0.36
70.1	0.38
70.15	0.39
70.25	0.41
70.3	0.415
70.4	0.43
70.45	0.435
70.55	0.455
70.6	0.465
70.7	0.485
70.75	0.49
70.85	0.505
70.9	0.52
71	0.545
71.05	0.555
71.15	0.585
71.2	0.595
71.3	0.63
71.35	0.645
71.45	0.69
71.5	0.7
71.6	0.745
71.65	0.76
71.75	0.815
71.8	0.835
71.9	0.895
71.95	0.915
72.05	0.985
72.1	1.005
72.2	1.075
72.25	1.11
72.35	1.185
72.4	1.22
72.5	1.305
72.55	1.34
72.65	1.45
72.7	1.49
72.8	1.51
72.85	1.51
72.95	1.505
73	1.5
73.1	1.49
73.15	1.49
73.25	1.485
73.3	1.485
73.4	1.43
73.45	1.395
73.55	1.32
73.6	1.265
73.7	1.135
73.75	1.1
73.85	1
73.9	0.96
74	0.885
74.05	0.85
74.15	0.78
74.2	0.755
74.3	0.69
74.35	0.675
74.45	0.635
74.5	0.615
74.6	0.57
74.65	0.555
74.75	0.52
74.8	0.51
74.9	0.485
74.95	0.475
75.05	0.45
75.1	0.445
75.2	0.42
75.25	0.41
75.35	0.39
75.4	0.385
75.5	0.365
75.55	0.355
75.65	0.345
75.7	0.34
75.8	0.33
75.85	0.325
75.95	0.315
76	0.315
76.1	0.31
76.15	0.305
76.3	0.3
76.35	0.3
76.45	0.295
76.5	0.295
76.6	0.29
76.65	0.285
76.75	0.285
76.8	0.28
76.9	0.27
76.95	0.265
77.05	0.26
77.1	0.26
77.2	0.255
77.25	0.25
77.35	0.245
77.4	0.245
77.5	0.235
77.55	0.235
77.657	0.23
77.7	0.225
77.8	0.225
77.85	0.22
77.95	0.215
78	0.215
78.1	0.205
78.15	0.205
78.25	0.195
78.3	0.19
78.4	0.185
78.45	0.18
78.55	0.17
78.6	0.17
78.7	0.16
78.75	0.15
78.85	0.135
78.9	0.13
79	0.105
79.05	0.1
79.15	0.06
79.2	0.035
79.3	-0.02
79.35	-0.03
79.45	-0.035
79.5	-0.03
79.6	-0.025
79.65	-0.025
79.75	-0.02
79.8	-0.02
79.9	0.01
79.95	0.03
80.05	0.09
80.1	0.105
80.2	0.155
80.25	0.17
80.35	0.205
80.4	0.21
80.5	0.225
80.55	0.235
80.65	0.24
80.7	0.245
80.8	0.255
80.85	0.26
80.95	0.265
81	0.27
81.1	0.275
81.15	0.275
81.25	0.28
81.3	0.28
81.4	0.29
81.45	0.29
81.55	0.295
81.6	0.295
81.7	0.3
81.75	0.3
81.85	0.3
81.9	0.305
82	0.305
82.05	0.305
82.15	0.305
82.2	0.305
82.3	0.305
82.35	0.305
82.45	0.31
82.5	0.31
82.6	0.31
82.65	0.315
82.75	0.315
82.8	0.315
82.9	0.325
82.95	0.325
83.05	0.335
83.1	0.34
83.2	0.355
83.25	0.36
83.35	0.385
83.4	0.395
83.5	0.41
83.55	0.415
83.65	0.43
83.7	0.44
83.8	0.46
83.85	0.465
83.95	0.48
84	0.49
84.1	0.51
84.15	0.52
84.25	0.545
84.3	0.555
84.4	0.585
84.45	0.595
84.55	0.63
84.6	0.65
84.7	0.69
84.75	0.705
84.85	0.75
84.9	0.765
85	0.825
85.05	0.84
85.15	0.9
85.2	0.925
85.3	0.99
85.35	1.015
85.45	1.085
85.5	1.115
85.6	1.205
85.65	1.225
85.75	1.315
85.8	1.355
85.9	1.465
85.95	1.495
86.05	1.51
86.1	1.505
86.205	1.505
86.25	1.5
86.354	1.495
86.4	1.495
86.5	1.49
86.55	1.49
86.65	1.415
86.7	1.395
86.8	1.295
86.85	1.25
86.95	1.125
87	1.085
87.1	0.98
87.15	0.955
87.264	0.855
87.3	0.83
87.4	0.77
87.45	0.75
87.556	0.68
87.6	0.67
87.7	0.625
87.75	0.61
87.85	0.565
87.9	0.55
88	0.515
88.05	0.505
88.15	0.485
88.2	0.475
88.3	0.45
88.35	0.44
88.45	0.415
88.5	0.405
88.6	0.385
88.65	0.375
88.75	0.36
88.8	0.355
88.9	0.345
88.95	0.345
89.05	0.335
89.1	0.33
89.2	0.32
89.25	0.32
89.35	0.31
89.4	0.31
89.502	0.305
89.55	0.305
89.65	0.3
89.7	0.3
89.8	0.29
89.85	0.29
89.95	0.285
90	0.285
90.1	0.275
90.15	0.27
90.25	0.26
90.3	0.26
90.4	0.255
90.45	0.255
90.55	0.245
90.6	0.245
90.7	0.24
90.75	0.235
90.85	0.23
90.9	0.23
91	0.225
91.05	0.22
91.15	0.215
91.2	0.215
91.3	0.21
91.35	0.205
91.45	0.195
91.5	0.195
91.604	0.185
91.65	0.18
91.75	0.175
91.8	0.17
91.9	0.16
91.95	0.155
92.05	0.14
92.1	0.135
92.2	0.115
92.25	0.105
92.35	0.065
92.4	0.05
92.5	-0.005
92.55	-0.03
92.65	-0.04
92.7	-0.04
92.8	-0.035
92.85	-0.03
92.95	-0.025
93	-0.025
93.1	-0.02
93.15	0.005
93.25	0.06
93.3	0.08
93.4	0.14
93.45	0.155
93.55	0.19
93.6	0.2
93.7	0.22
93.75	0.225
93.85	0.24
93.9	0.245
94	0.255
94.05	0.255
94.15	0.265
94.2	0.265
94.302	0.27
94.35	0.275
94.45	0.28
94.5	0.28
94.603	0.285
94.65	0.285
94.75	0.29
94.8	0.295
94.9	0.3
94.95	0.3
95.05	0.3
95.1	0.3
95.201	0.305
95.25	0.305
95.35	0.305
95.4	0.305
95.5	0.31
95.55	0.31
95.65	0.31
95.7	0.31
95.8	0.31
95.85	0.31
95.958	0.315
96.001	0.315
96.1	0.32
96.151	0.325
96.262	0.33
96.3	0.335
96.4	0.355
96.45	0.36
96.552	0.38
96.6	0.385
96.7	0.405
96.75	0.41
96.851	0.425
96.9	0.43
97	0.45
97.05	0.46
97.15	0.475
97.2	0.48
97.3	0.5
97.35	0.505
97.45	0.535
97.5	0.545
97.6	0.57
97.65	0.58
97.75	0.62
97.8	0.63
97.9	0.67
97.95	0.68
98.05	0.725
98.1	0.74
98.2	0.795
98.25	0.815
98.35	0.88
98.4	0.895
98.502	0.965
98.55	0.98
98.65	1.05
98.7	1.08
98.8	1.16
98.85	1.185
98.952	1.285
99	1.31
99.103	1.435
99.15	1.455
99.25	1.475
99.3	1.475
99.4	1.475
99.45	1.47
99.55	1.465
99.6	1.465
99.7	1.465
99.75	1.45
99.85	1.38
99.9	1.35
100.003	1.22

## Sheet: Figure 3c
~1.5 Hz			~1.8 Hz
Time (s)	Voltage (V)		Time (s)	Voltage (V)
-0.48748	0.00251		0	-0.014
-0.48746	-0.00686		1e-05	-0.018
-0.48744	-0.01051		2e-05	-0.012
-0.48742	-0.0064		3e-05	-0.002
-0.4874	-0.00737		4e-05	0.018
-0.48738	-0.0076		5e-05	0.014
-0.48736	-0.01606		6e-05	0.026
-0.48734	-0.01749		7e-05	0.008
-0.48732	-0.02177		8e-05	0.026
-0.4873	-0.01709		9e-05	0.004
-0.48728	-0.02131		0.0001	0.032
-0.48726	-0.01897		0.00011	0.06
-0.48724	-0.0104		0.00012	0.03
-0.48722	-0.0068		0.00013	0.038
-0.4872	-0.01469		0.00014	0.034
-0.48718	-0.01937		0.00015	0.018
-0.48716	-0.01366		0.00016	0.03
-0.48714	-0.01103		0.00017	0.044
-0.48712	-0.01234		0.00018	0.034
-0.4871	-0.01177		0.00019	0.014
-0.48708	-0.00703		0.0002	0.008
-0.48706	-0.00589		0.00021	-0.026
-0.48704	-0.00994		0.00022	0.008
-0.48702	-0.012		0.00023	0.004
-0.487	-0.01086		0.00024	0.03
-0.48698	-0.01269		0.00025	0.002
-0.48696	-0.01006		0.00026	-0.016
-0.48694	-0.00949		0.00027	0.012
-0.48692	-0.01309		0.00028	0.044
-0.4869	-0.02686		0.00029	-0.01
-0.48688	0.00674		0.0003	0.022
-0.48686	0.01937		0.00031	-0.006
-0.48684	0.01297		0.00032	-0.006
-0.48682	-0.02183		0.00033	0.028
-0.4868	-0.01686		0.00034	0.012
-0.48678	-0.01486		0.00035	0.02
-0.48676	-0.01109		0.00036	0.036
-0.48674	-0.01309		0.00037	0.016
-0.48672	-0.01469		0.00038	0.052
-0.4867	-0.01303		0.00039	0.002
-0.48668	-0.00943		0.0004	-0.008
-0.48666	-0.00726		0.00041	0.024
-0.48664	-0.00526		0.00042	0.026
-0.48662	-0.00806		0.00043	0
-0.4866	-0.01149		0.00044	0
-0.48658	-0.01531		0.00045	0.02
-0.48656	-0.014		0.00046	0.02
-0.48654	-0.00863		0.00047	0.054
-0.48652	-0.01469		0.00048	0.02
-0.4865	-0.01926		0.00049	0.018
-0.48648	-0.01543		0.0005	-0.008
-0.48646	-0.00469		0.00051	0.03
-0.48644	-0.01023		0.00052	0.02
-0.48642	-0.01503		0.00053	0.034
-0.4864	-0.01223		0.00054	0.038
-0.48638	-0.00771		0.00055	0.012
-0.48636	-0.00571		0.00056	0.042
-0.48634	-0.01051		0.00057	0.062
-0.48632	-0.014		0.00058	0.018
-0.4863	-0.0164		0.00059	0.008
-0.48628	-0.01234		0.0006	0.052
-0.48626	-0.01046		0.00061	0.034
-0.48624	-0.01006		0.00062	0.006
-0.48622	-0.00977		0.00063	0.012
-0.4862	-0.01594		0.00064	0.042
-0.48618	-0.01771		0.00065	0.014
-0.48616	-0.00914		0.00066	-0.008
-0.48614	0.00223		0.00067	0.03
-0.48612	-0.00406		0.00068	-0.02
-0.4861	-0.0096		0.00069	-0.002
-0.48608	-0.0104		0.0007	0.036
-0.48606	-0.0072		0.00071	0.026
-0.48604	-0.00937		0.00072	-0.002
-0.48602	-0.00583		0.00073	0.046
-0.486	-0.00686		0.00074	0.01
-0.48598	-0.00897		0.00075	0.006
-0.48596	-0.01017		0.00076	0.03
-0.48594	-0.01171		0.00077	0.028
-0.48592	-0.00754		0.00078	-0.014
-0.4859	-0.00246		0.00079	0.014
-0.48588	-0.000628571		0.0008	0.024
-0.48586	-0.00549		0.00081	0.004
-0.48584	-0.00971		0.00082	-0.018
-0.48582	-0.0084		0.00083	-0.002
-0.4858	-0.0056		0.00084	0.012
-0.48578	-0.00177		0.00085	0.01
-0.48576	-0.00389		0.00086	0.016
-0.48574	-0.00394		0.00087	0.01
-0.48572	-0.00657		0.00088	0.004
-0.4857	-0.00526		0.00089	-0.002
-0.48568	0.000514286		0.0009	0.02
-0.48566	0.000514286		0.00091	0.048
-0.48564	-0.00349		0.00092	-0.01
-0.48562	-0.00811		0.00093	0.018
-0.4856	-0.00526		0.00094	0.006
-0.48558	-0.0084		0.00095	0.02
-0.48556	-0.01486		0.00096	0.03
-0.48554	-0.014		0.00097	0.02
-0.48552	-0.00783		0.00098	0.002
-0.4855	-0.00834		0.00099	0.012
-0.48548	-0.01354		0.001	-0.014
-0.48546	-0.01109		0.00101	-0.018
-0.48544	-0.00514		0.00102	-0.004
-0.48542	-0.00349		0.00103	0.024
-0.4854	-0.00709		0.00104	0.022
-0.48538	-0.00903		0.00105	0.034
-0.48536	-0.01063		0.00106	0.01
-0.48534	-0.0064		0.00107	0.036
-0.48532	-0.00337		0.00108	0.038
-0.4853	-0.00154		0.00109	0.024
-0.48528	-0.00377		0.0011	0.012
-0.48526	-0.00589		0.00111	0.016
-0.48524	-5.71429e-05		0.00112	0.05
-0.48522	0.000342857		0.00113	0.032
-0.4852	-0.00491		0.00114	0.028
-0.48518	-0.01383		0.00115	0.006
-0.48516	-0.0172		0.00116	0.004
-0.48514	-0.01949		0.00117	0.008
-0.48512	-0.01611		0.00118	0.008
-0.4851	-0.01109		0.00119	-0.02
-0.48508	-0.00811		0.0012	0.004
-0.48506	-0.00731		0.00121	-0.012
-0.48504	-0.01297		0.00122	-0.01
-0.48502	-0.01749		0.00123	-0.014
-0.485	-0.0144		0.00124	0.016
-0.48498	-0.00537		0.00125	0.028
-0.48496	-0.000914286		0.00126	0.024
-0.48494	-0.00583		0.00127	0.002
-0.48492	-0.00897		0.00128	0.006
-0.4849	-0.01314		0.00129	0.044
-0.48488	-0.00697		0.0013	0.004
-0.48486	-0.02949		0.00131	0.034
-0.48484	-0.03817		0.00132	0.022
-0.48482	-0.03577		0.00133	0.058
-0.4848	-0.01366		0.00134	0.03
-0.48478	-0.01629		0.00135	0.052
-0.48476	-0.01777		0.00136	0.046
-0.48474	-0.01594		0.00137	0.05
-0.48472	-0.00891		0.00138	0.05
-0.4847	-0.008		0.00139	0.018
-0.48468	-0.01383		0.0014	0.018
-0.48466	-0.01074		0.00141	0.042
-0.48464	-0.00394		0.00142	-0.006
-0.48462	-0.000285714		0.00143	-0.006
-0.4846	-0.00434		0.00144	-0.024
-0.48458	-0.01223		0.00145	-0.018
-0.48456	-0.014		0.00146	-0.002
-0.48454	-0.01469		0.00147	0.006
-0.48452	-0.01371		0.00148	-0.012
-0.4845	-0.0184		0.00149	-0.012
-0.48448	-0.01526		0.0015	0
-0.48446	-0.01594		0.00151	-0.012
-0.48444	-0.01303		0.00152	0.02
-0.48442	-0.01549		0.00153	0.016
-0.4844	-0.01589		0.00154	-0.01
-0.48438	-0.01823		0.00155	-0.012
-0.48436	-0.01057		0.00156	-0.02
-0.48434	-0.00983		0.00157	0.008
-0.48432	-0.01189		0.00158	-0.002
-0.4843	-0.0108		0.00159	0.022
-0.48428	-0.00509		0.0016	0.03
-0.48426	-0.01069		0.00161	0.024
-0.48424	-0.0216		0.00162	0.008
-0.48422	-0.02314		0.00163	-0.014
-0.4842	-0.02177		0.00164	0.028
-0.48418	-0.01834		0.00165	0.026
-0.48416	-0.02491		0.00166	0.022
-0.48414	-0.02423		0.00167	0.04
-0.48412	-0.01829		0.00168	0.004
-0.4841	-0.00703		0.00169	0.018
-0.48408	-0.01086		0.0017	0.018
-0.48406	-0.00869		0.00171	0.018
-0.48404	0.000571429		0.00172	0.044
-0.48402	0.000571429		0.00173	0.01
-0.484	-0.0092		0.00174	-0.002
-0.48398	-0.00983		0.00175	0.032
-0.48396	-0.00206		0.00176	0.032
-0.48394	-0.00234		0.00177	0.04
-0.48392	-0.01017		0.00178	0.03
-0.4839	-0.01126		0.00179	-0.006
-0.48388	-0.00234		0.0018	0.03
-0.48386	0.00154		0.00181	0.022
-0.48384	-0.000342857		0.00182	0.034
-0.48382	-0.00714		0.00183	0.002
-0.4838	-0.00737		0.00184	0.046
-0.48378	-0.00977		0.00185	0.046
-0.48376	-0.00337		0.00186	0.022
-0.48374	-0.00469		0.00187	0.026
-0.48372	-0.00211		0.00188	0.02
-0.4837	-0.00891		0.00189	0.024
-0.48368	-0.00743		0.0019	0.014
-0.48366	-0.00543		0.00191	0.052
-0.48364	-0.00731		0.00192	0.004
-0.48362	-0.0092		0.00193	0.008
-0.4836	-0.00709		0.00194	0.04
-0.48358	0.00149		0.00195	0.004
-0.48356	-0.00497		0.00196	0.032
-0.48354	-0.00823		0.00197	0.006
-0.48352	-0.00783		0.00198	0.054
-0.4835	-0.0024		0.00199	0.018
-0.48348	0.000914286		0.002	0.014
-0.48346	-0.00497		0.00201	0.044
-0.48344	-0.00714		0.00202	0.026
-0.48342	-0.01269		0.00203	-0.01
-0.4834	-0.01389		0.00204	-0.004
-0.48338	-0.01366		0.00205	-0.01
-0.48336	-0.00891		0.00206	0
-0.48334	-0.00846		0.00207	0
-0.48332	-0.00697		0.00208	0
-0.4833	-0.000514286		0.00209	0.026
-0.48328	-0.00143		0.0021	0.014
-0.48326	-0.00114		0.00211	0.038
-0.48324	-0.00954		0.00212	0.02
-0.48322	0.02251		0.00213	-0.016
-0.4832	0.02651		0.00214	0.016
-0.48318	0.01629		0.00215	0.01
-0.48316	-0.0164		0.00216	0.01
-0.48314	-0.01		0.00217	0.02
-0.48312	-0.00537		0.00218	0.05
-0.4831	-0.01011		0.00219	0.034
-0.48308	-0.0164		0.0022	0.014
-0.48306	-0.01926		0.00221	0.004
-0.48304	-0.00983		0.00222	0.012
-0.48302	-0.01257		0.00223	0.02
-0.483	-0.0164		0.00224	0.04
-0.48298	-0.01451		0.00225	0.014
-0.48296	-0.00337		0.00226	0.012
-0.48294	-0.03737		0.00227	0.012
-0.48292	-0.04954		0.00228	0.036
-0.4829	-0.03709		0.00229	0.02
-0.48288	-0.0072		0.0023	0.026
-0.48286	-0.01743		0.00231	0.03
-0.48284	-0.01331		0.00232	0.032
-0.48282	-0.00726		0.00233	0.03
-0.4828	-0.0044		0.00234	0.008
-0.48278	-0.01114		0.00235	0.01
-0.48276	-0.01469		0.00236	-0.01
-0.48274	-0.01371		0.00237	-0.006
-0.48272	-0.00686		0.00238	0.006
-0.4827	-0.00497		0.00239	0.006
-0.48268	-0.00789		0.0024	-0.008
-0.48266	-0.00943		0.00241	-0.014
-0.48264	-0.00886		0.00242	-0.008
-0.48262	-0.01074		0.00243	0.016
-0.4826	-0.01069		0.00244	-0.014
-0.48258	-0.00846		0.00245	0.02
-0.48256	-0.00377		0.00246	0.006
-0.48254	-0.00503		0.00247	0.002
-0.48252	-0.00789		0.00248	0.028
-0.4825	-0.00114		0.00249	-0.004
-0.48248	0.01189		0.0025	-0.008
-0.48246	0.00566		0.00251	0.03
-0.48244	-0.0188		0.00252	0.044
-0.48242	-0.02777		0.00253	0.066
-0.4824	-0.02286		0.00254	-0.004
-0.48238	-0.02223		0.00255	-0.022
-0.48236	-0.0172		0.00256	0.052
-0.48234	-0.02543		0.00257	0.02
-0.48232	-0.03366		0.00258	0.046
-0.4823	-0.0456		0.00259	0
-0.48228	-0.02251		0.0026	0.044
-0.48226	-0.014		0.00261	0.036
-0.48224	-0.00503		0.00262	0.032
-0.48222	-0.01109		0.00263	0.032
-0.4822	-0.01023		0.00264	0.028
-0.48218	-0.01137		0.00265	0.038
-0.48216	-0.00857		0.00266	0.05
-0.48214	-0.00771		0.00267	0.08
-0.48212	-0.00903		0.00268	0.04
-0.4821	-0.01571		0.00269	0.038
-0.48208	-0.01389		0.0027	0.072
-0.48206	-0.01811		0.00271	0.026
-0.48204	-0.01766		0.00272	0.014
-0.48202	-0.01817		0.00273	0.026
-0.482	-0.01446		0.00274	0.04
-0.48198	-0.012		0.00275	0.004
-0.48196	-0.0128		0.00276	0.03
-0.48194	-0.01669		0.00277	-0.012
-0.48192	-0.01497		0.00278	0.046
-0.4819	-0.00451		0.00279	0.016
-0.48188	0.00509		0.0028	0.05
-0.48186	-0.00531		0.00281	0.024
-0.48184	-0.01011		0.00282	0.022
-0.48182	-0.00811		0.00283	0.03
-0.4818	-0.00183		0.00284	0.016
-0.48178	-0.01109		0.00285	0.032
-0.48176	-0.01091		0.00286	-0.01
-0.48174	-0.01029		0.00287	0.016
-0.48172	-0.00931		0.00288	-0.014
-0.4817	-0.01994		0.00289	0.028
-0.48168	-0.02429		0.0029	0.014
-0.48166	-0.02549		0.00291	0.036
-0.48164	-0.01514		0.00292	0.024
-0.48162	-0.00423		0.00293	0.022
-0.4816	3.25261e-19		0.00294	0.034
-0.48158	0.00291		0.00295	0.03
-0.48156	0.00457		0.00296	-0.018
-0.48154	0.000342857		0.00297	-0.014
-0.48152	-0.00611		0.00298	0.032
-0.4815	-0.00297		0.00299	0.022
-0.48148	-0.00331		0.003	0.022
-0.48146	-0.00669		0.00301	0.006
-0.48144	-0.00737		0.00302	0.002
-0.48142	-0.00406		0.00303	0.04
-0.4814	-0.00291		0.00304	0.028
-0.48138	-0.00206		0.00305	-0.002
-0.48136	-0.0008		0.00306	0.01
-0.48134	-0.00994		0.00307	0.002
-0.48132	-0.01246		0.00308	-0.008
-0.4813	-0.01303		0.00309	0
-0.48128	-0.01057		0.0031	0.04
-0.48126	-0.012		0.00311	0.018
-0.48124	-0.01006		0.00312	0.04
-0.48122	-0.00709		0.00313	0.02
-0.4812	-0.00423		0.00314	0.006
-0.48118	-0.000285714		0.00315	0
-0.48116	-0.0056		0.00316	0.048
-0.48114	-0.00903		0.00317	0.01
-0.48112	-0.01194		0.00318	0.03
-0.4811	-0.00891		0.00319	0.004
-0.48108	-0.01177		0.0032	0.04
-0.48106	-0.00989		0.00321	0.034
-0.48104	-0.00417		0.00322	0.03
-0.48102	-0.00669		0.00323	0.066
-0.481	-0.01274		0.00324	-0.008
-0.48098	-0.01989		0.00325	0.028
-0.48096	-0.01297		0.00326	0.016
-0.48094	-0.00846		0.00327	0.054
-0.48092	-0.00349		0.00328	0.026
-0.4809	-0.00731		0.00329	0.04
-0.48088	-0.00949		0.0033	0.016
-0.48086	-0.01526		0.00331	0
-0.48084	-0.01806		0.00332	0.04
-0.48082	-0.0076		0.00333	0.026
-0.4808	-0.0004		0.00334	0.04
-0.48078	-0.00703		0.00335	0.038
-0.48076	-0.01411		0.00336	0.02
-0.48074	-0.00594		0.00337	0.018
-0.48072	-0.03577		0.00338	-0.01
-0.4807	-0.04971		0.00339	0.002
-0.48068	-0.03303		0.0034	0.002
-0.48066	-0.00223		0.00341	0.028
-0.48064	-0.00897		0.00342	0.022
-0.48062	-0.0136		0.00343	-0.018
-0.4806	-0.01046		0.00344	0
-0.48058	-0.01086		0.00345	0.042
-0.48056	-0.00811		0.00346	0.036
-0.48054	-0.01263		0.00347	0.026
-0.48052	-0.01754		0.00348	0.002
-0.4805	-0.01583		0.00349	0.018
-0.48048	-0.00857		0.0035	0.016
-0.48046	-0.01051		0.00351	0.03
-0.48044	-0.0136		0.00352	0.022
-0.48042	-0.00343		0.00353	0.016
-0.4804	0.00194		0.00354	0.008
-0.48038	-0.000971429		0.00355	0
-0.48036	-0.00977		0.00356	0.042
-0.48034	-0.00977		0.00357	-0.022
-0.48032	-0.01051		0.00358	0.008
-0.4803	-0.01137		0.00359	-0.018
-0.48028	-0.01531		0.0036	0.02
-0.48026	-0.01291		0.00361	-0.016
-0.48024	-0.01286		0.00362	-0.008
-0.48022	-0.01046		0.00363	0.022
-0.4802	-0.00829		0.00364	0.024
-0.48018	-0.00434		0.00365	0.01
-0.48016	-0.00543		0.00366	-0.006
-0.48014	-0.00354		0.00367	0.018
-0.48012	-0.00183		0.00368	-0.012
-0.4801	-0.0072		0.00369	-0.022
-0.48008	-0.01194		0.0037	0.008
-0.48006	-0.01217		0.00371	-0.02
-0.48004	-0.01206		0.00372	-0.018
-0.48002	-0.01446		0.00373	0.002
-0.48	-0.01143		0.00374	0.006
-0.47998	-0.01371		0.00375	0.018
-0.47996	-0.0144		0.00376	0.028
-0.47994	-0.01823		0.00377	0.012
-0.47992	-0.01149		0.00378	0.012
-0.4799	-0.00977		0.00379	-0.022
-0.47988	-0.00937		0.0038	0
-0.47986	-0.00783		0.00381	0.008
-0.47984	-0.00537		0.00382	0.002
-0.47982	0.000342857		0.00383	-0.002
-0.4798	-0.00297		0.00384	-0.012
-0.47978	-0.00629		0.00385	-0.002
-0.47976	-0.01046		0.00386	0.03
-0.47974	-0.006		0.00387	0.02
-0.47972	-0.00846		0.00388	0.006
-0.4797	-0.01451		0.00389	0.004
-0.47968	-0.01909		0.0039	0.034
-0.47966	-0.01749		0.00391	0.018
-0.47964	-0.0148		0.00392	0.052
-0.47962	-0.00463		0.00393	0.026
-0.4796	-0.00469		0.00394	0.032
-0.47958	-0.0132		0.00395	0.044
-0.47956	-0.00869		0.00396	-0.01
-0.47954	-0.00251		0.00397	0.026
-0.47952	0.000514286		0.00398	-0.012
-0.4795	-0.01097		0.00399	0
-0.47948	-0.01177		0.004	0.016
-0.47946	-0.01103		0.00401	0.016
-0.47944	-0.0112		0.00402	0.006
-0.47942	-0.01491		0.00403	0.03
-0.4794	-0.0104		0.00404	0.05
-0.47938	-0.00789		0.00405	0.018
-0.47936	0.000457143		0.00406	-0.002
-0.47934	0.00286		0.00407	0.008
-0.47932	-0.000114286		0.00408	0.014
-0.4793	-0.016		0.00409	0.022
-0.47928	-0.01046		0.0041	0.026
-0.47926	-0.00983		0.00411	0.02
-0.47924	-0.01234		0.00412	0.026
-0.47922	-0.01406		0.00413	0.024
-0.4792	-0.01034		0.00414	0.006
-0.47918	-0.01097		0.00415	0.032
-0.47916	-0.01709		0.00416	0.046
-0.47914	-0.01903		0.00417	0.03
-0.47912	-0.01794		0.00418	0.024
-0.4791	-0.01091		0.00419	0.034
-0.47908	-0.01126		0.0042	0.014
-0.47906	-0.01429		0.00421	0.008
-0.47904	-0.0212		0.00422	0.01
-0.47902	-0.01926		0.00423	-0.01
-0.479	-0.01137		0.00424	-0.008
-0.47898	-0.00554		0.00425	0.002
-0.47896	-0.0068		0.00426	0.012
-0.47894	-0.00697		0.00427	0.012
-0.47892	-0.00571		0.00428	0.02
-0.4789	-0.008		0.00429	-0.018
-0.47888	-0.0096		0.0043	0.002
-0.47886	-0.01177		0.00431	0.02
-0.47884	-0.01171		0.00432	-0.006
-0.47882	-0.01646		0.00433	0.022
-0.4788	-0.01926		0.00434	0.004
-0.47878	-0.01914		0.00435	0.022
-0.47876	-0.01491		0.00436	0.004
-0.47874	-0.01126		0.00437	0.024
-0.47872	-0.01006		0.00438	-0.004
-0.4787	-0.00509		0.00439	0
-0.47868	-0.00897		0.0044	0.018
-0.47866	-0.01674		0.00441	0.01
-0.47864	-0.02063		0.00442	0.026
-0.47862	-0.01623		0.00443	0.01
-0.4786	-0.01771		0.00444	0.02
-0.47858	-0.01566		0.00445	0.022
-0.47856	-0.01269		0.00446	0.038
-0.47854	-0.01429		0.00447	0.036
-0.47852	-0.01926		0.00448	0
-0.4785	-0.01674		0.00449	0.02
-0.47848	-0.01331		0.0045	0.018
-0.47846	-0.0096		0.00451	0.02
-0.47844	-0.01251		0.00452	0.064
-0.47842	-0.01514		0.00453	0
-0.4784	-0.01137		0.00454	0.014
-0.47838	-0.00343		0.00455	0.022
-0.47836	-0.00223		0.00456	0.028
-0.47834	-0.00406		0.00457	-0.002
-0.47832	-0.00634		0.00458	-0.006
-0.4783	-0.01131		0.00459	-0.012
-0.47828	-0.00674		0.0046	0.052
-0.47826	-0.00434		0.00461	0.044
-0.47824	-0.01097		0.00462	0.042
-0.47822	-0.00303		0.00463	0.024
-0.4782	0.00554		0.00464	0.02
-0.47818	0.00137		0.00465	0.056
-0.47816	0.000228571		0.00466	0.024
-0.47814	0.0032		0.00467	0.034
-0.47812	-0.00166		0.00468	0.026
-0.4781	-0.00754		0.00469	0.04
-0.47808	-0.000457143		0.0047	0.042
-0.47806	-0.00257		0.00471	0
-0.47804	-0.00669		0.00472	0.064
-0.47802	-0.00686		0.00473	0.02
-0.478	-0.00714		0.00474	0.018
-0.47798	-0.00177		0.00475	0.014
-0.47796	-0.00149		0.00476	0.016
-0.47794	-0.00823		0.00477	0.042
-0.47792	-0.01617		0.00478	0.05
-0.4779	-0.01703		0.00479	0.026
-0.47788	-0.01697		0.0048	0.014
-0.47786	-0.0172		0.00481	0.052
-0.47784	-0.01394		0.00482	0.018
-0.47782	-0.01189		0.00483	0.054
-0.4778	-0.01503		0.00484	0.064
-0.47778	-0.01994		0.00485	0.026
-0.47776	-0.01411		0.00486	0.008
-0.47774	-0.00714		0.00487	0.054
-0.47772	-0.00269		0.00488	0.012
-0.4777	-0.008		0.00489	0.042
-0.47768	-0.00714		0.0049	-0.006
-0.47766	-0.01069		0.00491	-0.006
-0.47764	-0.00583		0.00492	0.004
-0.47762	-0.00326		0.00493	0.022
-0.4776	-0.00354		0.00494	-0.002
-0.47758	-0.01143		0.00495	0.028
-0.47756	-0.014		0.00496	0
-0.47754	-0.0112		0.00497	0.008
-0.47752	-0.00914		0.00498	0.028
-0.4775	-0.00783		0.00499	-0.036
-0.47748	-0.01006		0.005	0
-0.47746	-0.01394		0.00501	-0.01
-0.47744	-0.01434		0.00502	-0.018
-0.47742	-0.0068		0.00503	0.02
-0.4774	-0.00309		0.00504	0.04
-0.47738	-0.0036		0.00505	0.004
-0.47736	-0.00566		0.00506	0.002
-0.47734	-0.01297		0.00507	0.014
-0.47732	-0.01629		0.00508	0.02
-0.4773	-0.01229		0.00509	0.036
-0.47728	-0.00434		0.0051	0.002
-0.47726	-0.00377		0.00511	-0.002
-0.47724	-0.00777		0.00512	0.006
-0.47722	-0.00954		0.00513	0.04
-0.4772	-0.01143		0.00514	-0.006
-0.47718	-0.0064		0.00515	0.03
-0.47716	-0.00897		0.00516	-0.002
-0.47714	-0.01206		0.00517	0.004
-0.47712	-0.01537		0.00518	-0.008
-0.4771	-0.01217		0.00519	0.004
-0.47708	-0.00577		0.0052	0
-0.47706	-0.00177		0.00521	-0.01
-0.47704	-0.000742857		0.00522	0.036
-0.47702	-0.00743		0.00523	-0.028
-0.477	-0.01023		0.00524	0.028
-0.47698	-0.01223		0.00525	0.002
-0.47696	-0.01474		0.00526	0.026
-0.47694	-0.00131		0.00527	0.004
-0.47692	0.00314		0.00528	0.02
-0.4769	-0.00183		0.00529	0.004
-0.47688	-0.01337		0.0053	-0.004
-0.47686	-0.00691		0.00531	0.036
-0.47684	-0.00154		0.00532	-0.004
-0.47682	-0.00737		0.00533	0.006
-0.4768	-0.01349		0.00534	0.01
-0.47678	-0.01503		0.00535	0.024
-0.47676	-0.0084		0.00536	0.038
-0.47674	-0.0056		0.00537	0.008
-0.47672	-0.00589		0.00538	0.008
-0.4767	-0.00309		0.00539	0.042
-0.47668	-0.00983		0.0054	0.028
-0.47666	-0.01583		0.00541	0
-0.47664	-0.01909		0.00542	0.048
-0.47662	-0.01229		0.00543	0.026
-0.4766	-0.0092		0.00544	0.006
-0.47658	-0.01086		0.00545	0.044
-0.47656	-0.01663		0.00546	-0.002
-0.47654	-0.01983		0.00547	0
-0.47652	-0.02257		0.00548	0.016
-0.4765	-0.01851		0.00549	-0.026
-0.47648	-0.014		0.0055	-0.012
-0.47646	-0.00737		0.00551	0.012
-0.47644	-0.00977		0.00552	0.022
-0.47642	-0.01211		0.00553	0
-0.4764	-0.01514		0.00554	-0.01
-0.47638	-0.01863		0.00555	0.008
-0.47636	-0.00989		0.00556	0.01
-0.47634	-0.00331		0.00557	0.002
-0.47632	0.000685714		0.00558	0.018
-0.4763	-0.0096		0.00559	-0.014
-0.47628	-0.01091		0.0056	0.008
-0.47626	-0.01171		0.00561	0.048
-0.47624	-0.00983		0.00562	0.032
-0.47622	-0.00931		0.00563	0.004
-0.4762	-0.00834		0.00564	0.034
-0.47618	-0.01274		0.00565	-0.002
-0.47616	-0.01131		0.00566	0.054
-0.47614	-0.00903		0.00567	0.024
-0.47612	-0.00554		0.00568	0.006
-0.4761	-0.01109		0.00569	0.008
-0.47608	-0.01074		0.0057	0.002
-0.47606	-0.01257		0.00571	0.006
-0.47604	-0.0172		0.00572	-0.006
-0.47602	-0.01617		0.00573	0.022
-0.476	-0.00949		0.00574	-0.002
-0.47598	-0.00394		0.00575	-0.002
-0.47596	-0.00971		0.00576	0
-0.47594	-0.01057		0.00577	0.002
-0.47592	-0.01194		0.00578	-0.014
-0.4759	-0.01126		0.00579	0.024
-0.47588	-0.01		0.0058	0.01
-0.47586	-0.0084		0.00581	0.002
-0.47584	-0.01063		0.00582	0.028
-0.47582	-0.0064		0.00583	-0.004
-0.4758	-0.00623		0.00584	0.022
-0.47578	-0.00743		0.00585	0.018
-0.47576	-0.01503		0.00586	0.016
-0.47574	-0.01046		0.00587	0.01
-0.47572	-0.01863		0.00588	0
-0.4757	-0.01549		0.00589	-0.01
-0.47568	-0.0124		0.0059	0.026
-0.47566	-0.0068		0.00591	0.018
-0.47564	-0.01109		0.00592	0.026
-0.47562	-0.01411		0.00593	0.026
-0.4756	-0.01354		0.00594	0.032
-0.47558	-0.01594		0.00595	0.052
-0.47556	-0.01663		0.00596	0.05
-0.47554	-0.01326		0.00597	0.006
-0.47552	-0.00509		0.00598	0.012
-0.4755	-0.00571		0.00599	0.014
-0.47548	-0.00834		0.006	0.026
-0.47546	-0.00966		0.00601	-0.012
-0.47544	-0.0084		0.00602	-0.004
-0.47542	-0.0124		0.00603	0
-0.4754	-0.00926		0.00604	0.018
-0.47538	-0.00589		0.00605	0.022
-0.47536	-0.00383		0.00606	0.036
-0.47534	-0.01057		0.00607	0.016
-0.47532	-0.00526		0.00608	0.002
-0.4753	-0.0008		0.00609	0
-0.47528	0.00171		0.0061	0.01
-0.47526	-0.01269		0.00611	0.01
-0.47524	-0.01749		0.00612	0.038
-0.47522	-0.0208		0.00613	0.058
-0.4752	-0.00697		0.00614	0.012
-0.47518	-0.00686		0.00615	0.024
-0.47516	0.00297		0.00616	0.02
-0.47514	0.00274		0.00617	0
-0.47512	0.00269		0.00618	0.018
-0.4751	-0.00594		0.00619	0.012
-0.47508	-0.00583		0.0062	0.016
-0.47506	-0.0028		0.00621	0.016
-0.47504	-0.00789		0.00622	0.004
-0.47502	-0.01069		0.00623	0.034
-0.475	-0.01114		0.00624	0.014
-0.47498	-0.01		0.00625	0
-0.47496	-0.01183		0.00626	0.014
-0.47494	-0.01394		0.00627	-0.032
-0.47492	-0.0032		0.00628	-0.006
-0.4749	-0.000514286		0.00629	-0.01
-0.47488	-0.00137		0.0063	0.006
-0.47486	-0.00737		0.00631	0.042
-0.47484	-0.01171		0.00632	0.052
-0.47482	-0.01389		0.00633	0.002
-0.4748	-0.01463		0.00634	-0.014
-0.47478	-0.00937		0.00635	0.018
-0.47476	-0.00846		0.00636	0.02
-0.47474	-0.00217		0.00637	0.04
-0.47472	-0.0128		0.00638	0.038
-0.4747	-0.01749		0.00639	0.016
-0.47468	-0.016		0.0064	0.022
-0.47466	-0.00737		0.00641	0.008
-0.47464	-0.0084		0.00642	0.018
-0.47462	-0.00754		0.00643	0.006
-0.4746	-0.01057		0.00644	0.022
-0.47458	-0.01537		0.00645	0.004
-0.47456	-0.01657		0.00646	0.024
-0.47454	-0.01737		0.00647	0.036
-0.47452	-0.01771		0.00648	0.024
-0.4745	-0.01611		0.00649	0.018
-0.47448	-0.01411		0.0065	0.042
-0.47446	-0.01583		0.00651	0.018
-0.47444	-0.01874		0.00652	0.004
-0.47442	-0.01686		0.00653	0.016
-0.4744	-0.01211		0.00654	0.002
-0.47438	-0.00629		0.00655	0.024
-0.47436	-0.00971		0.00656	0.042
-0.47434	-0.01177		0.00657	0.026
-0.47432	-0.01389		0.00658	0.018
-0.4743	-0.0116		0.00659	0.032
-0.47428	-0.01429		0.0066	0.008
-0.47426	-0.01251		0.00661	0.006
-0.47424	-0.00806		0.00662	-0.018
-0.47422	-0.01029		0.00663	0.034
-0.4742	-0.02154		0.00664	-0.006
-0.47418	-0.02297		0.00665	-0.004
-0.47416	-0.0124		0.00666	0.002
-0.47414	-0.00549		0.00667	0.03
-0.47412	-0.00651		0.00668	0.004
-0.4741	-0.00931		0.00669	-0.032
-0.47408	-0.01234		0.0067	-0.03
-0.47406	-0.01349		0.00671	0.008
-0.47404	-0.01589		0.00672	-0.004
-0.47402	-0.01103		0.00673	0.002
-0.474	-0.008		0.00674	-0.022
-0.47398	-0.00891		0.00675	-0.002
-0.47396	-0.01754		0.00676	-0.024
-0.47394	-0.01606		0.00677	0.016
-0.47392	-0.01903		0.00678	0.014
-0.4739	-0.01863		0.00679	-0.006
-0.47388	-0.01829		0.0068	0.012
-0.47386	-0.01263		0.00681	0.016
-0.47384	-0.01606		0.00682	-0.012
-0.47382	-0.0132		0.00683	-0.002
-0.4738	-0.012		0.00684	0.022
-0.47378	-0.01006		0.00685	0.008
-0.47376	-0.00714		0.00686	0.012
-0.47374	-0.00531		0.00687	0.018
-0.47372	-0.00531		0.00688	0.024
-0.4737	-0.00949		0.00689	0.04
-0.47368	-0.01229		0.0069	0.01
-0.47366	-0.0124		0.00691	0.018
-0.47364	-0.01034		0.00692	0.01
-0.47362	-0.00869		0.00693	0.058
-0.4736	-0.01023		0.00694	0
-0.47358	-0.01154		0.00695	0.06
-0.47356	-0.01423		0.00696	0.01
-0.47354	-0.01491		0.00697	0.012
-0.47352	-0.01634		0.00698	0.062
-0.4735	-0.01709		0.00699	0.042
-0.47348	-0.01171		0.007	0.046
-0.47346	-0.00686		0.00701	0.04
-0.47344	-0.00629		0.00702	0.016
-0.47342	-0.0072		0.00703	0.018
-0.4734	-0.01034		0.00704	0.036
-0.47338	-0.01617		0.00705	0.018
-0.47336	-0.01137		0.00706	0.018
-0.47334	-0.00771		0.00707	-0.006
-0.47332	-0.00566		0.00708	0.006
-0.4733	-0.00977		0.00709	0.008
-0.47328	-0.00863		0.0071	0.022
-0.47326	-0.00646		0.00711	0.034
-0.47324	-0.00274		0.00712	-0.008
-0.47322	-0.00246		0.00713	0.022
-0.4732	-0.00651		0.00714	-0.006
-0.47318	-0.01034		0.00715	0.012
-0.47316	-0.01263		0.00716	0.044
-0.47314	-0.01389		0.00717	0.012
-0.47312	-0.01229		0.00718	-0.008
-0.4731	-0.008		0.00719	0.008
-0.47308	-0.00303		0.0072	0.008
-0.47306	-0.00486		0.00721	0.04
-0.47304	-0.00726		0.00722	0.002
-0.47302	-0.00806		0.00723	0.004
-0.473	-0.00931		0.00724	0.024
-0.47298	-0.01977		0.00725	0.008
-0.47296	-0.01589		0.00726	0.006
-0.47294	-0.0088		0.00727	0.034
-0.47292	-0.00354		0.00728	0.004
-0.4729	-0.00257		0.00729	0.034
-0.47288	-0.00274		0.0073	0.004
-0.47286	-0.00526		0.00731	0.026
-0.47284	-0.01149		0.00732	0.042
-0.47282	-0.01011		0.00733	0.012
-0.4728	-0.00777		0.00734	0.012
-0.47278	-0.00411		0.00735	0
-0.47276	-0.00629		0.00736	0.034
-0.47274	-0.0108		0.00737	0.06
-0.47272	-0.01223		0.00738	0.036
-0.4727	-0.01194		0.00739	0.026
-0.47268	-0.01086		0.0074	0.028
-0.47266	-0.00817		0.00741	0.044
-0.47264	-0.00766		0.00742	0.044
-0.47262	-0.00886		0.00743	0.028
-0.4726	-0.00811		0.00744	0.016
-0.47258	-0.00789		0.00745	0.018
-0.47256	-0.01051		0.00746	-0.004
-0.47254	-0.00954		0.00747	0.018
-0.47252	-0.01137		0.00748	0.02
-0.4725	-0.01114		0.00749	0
-0.47248	-0.01023		0.0075	0.006
-0.47246	-0.00943		0.00751	-0.002
-0.47244	-0.01303		0.00752	-0.016
-0.47242	-0.01189		0.00753	-0.024
-0.4724	-0.00634		0.00754	-0.02
-0.47238	-0.00989		0.00755	0.006
-0.47236	-0.00783		0.00756	-0.03
-0.47234	-0.00857		0.00757	0.006
-0.47232	-0.00509		0.00758	0.02
-0.4723	-0.01394		0.00759	0.022
-0.47228	-0.01171		0.0076	-0.014
-0.47226	-0.01051		0.00761	0.034
-0.47224	-0.00394		0.00762	0.022
-0.47222	-0.00851		0.00763	0.004
-0.4722	-0.01623		0.00764	-0.002
-0.47218	-0.01549		0.00765	0.026
-0.47216	-0.0112		0.00766	0.01
-0.47214	-0.00131		0.00767	-0.006
-0.47212	-0.00469		0.00768	0.04
-0.4721	-0.01429		0.00769	0.062
-0.47208	-0.02034		0.0077	0.028
-0.47206	-0.0204		0.00771	0.018
-0.47204	-0.01234		0.00772	-0.002
-0.47202	-0.03817		0.00773	0.01
-0.472	-0.03554		0.00774	0.038
-0.47198	-0.02611		0.00775	0
-0.47196	0.01354		0.00776	0.018
-0.47194	0.00766		0.00777	-0.004
-0.47192	0.00234		0.00778	0.002
-0.4719	-0.01057		0.00779	0.026
-0.47188	-0.00737		0.0078	0.038
-0.47186	-0.01114		0.00781	0.032
-0.47184	-0.02057		0.00782	-0.002
-0.47182	-0.01931		0.00783	0
-0.4718	-0.01434		0.00784	0.046
-0.47178	-0.01246		0.00785	0.03
-0.47176	-0.02		0.00786	0.006
-0.47174	-0.01657		0.00787	-0.008
-0.47172	-0.01349		0.00788	0.004
-0.4717	-0.01509		0.00789	0.014
-0.47168	-0.01914		0.0079	0.022
-0.47166	-0.02211		0.00791	0
-0.47164	-0.0188		0.00792	-0.002
-0.47162	-0.01857		0.00793	0.008
-0.4716	-0.01229		0.00794	0.014
-0.47158	-0.01011		0.00795	0.01
-0.47156	-0.0104		0.00796	0.024
-0.47154	-0.00926		0.00797	0.052
-0.47152	-0.01131		0.00798	0.006
-0.4715	-0.0116		0.00799	0.004
-0.47148	-0.01491		0.008	-0.002
-0.47146	-0.00646		0.00801	0.02
-0.47144	-0.01114		0.00802	0.024
-0.47142	-0.01497		0.00803	-0.022
-0.4714	-0.01577		0.00804	0.022
-0.47138	-0.01537		0.00805	-0.012
-0.47136	-0.01823		0.00806	-0.026
-0.47134	-0.01657		0.00807	-0.006
-0.47132	-0.01149		0.00808	0.012
-0.4713	-0.0056		0.00809	-0.002
-0.47128	-0.00566		0.0081	0.002
-0.47126	-0.00937		0.00811	0.034
-0.47124	-0.01		0.00812	-0.016
-0.47122	-0.00423		0.00813	0.038
-0.4712	-0.00246		0.00814	0.032
-0.47118	-0.00606		0.00815	0.012
-0.47116	-0.00303		0.00816	0.02
-0.47114	-0.00571		0.00817	0.004
-0.47112	-0.00697		0.00818	0.018
-0.4711	-0.00857		0.00819	0
-0.47108	-0.00874		0.0082	-0.012
-0.47106	-0.01137		0.00821	0.016
-0.47104	-0.00669		0.00822	0.002
-0.47102	-0.00463		0.00823	0.002
-0.471	-0.00903		0.00824	-0.014
-0.47098	-0.01137		0.00825	0.046
-0.47096	-0.00989		0.00826	0.002
-0.47094	-0.00823		0.00827	0.03
-0.47092	-0.00846		0.00828	0.024
-0.4709	-0.00623		0.00829	0.006
-0.47088	-0.0064		0.0083	0.026
-0.47086	-0.00109		0.00831	-0.02
-0.47084	-0.00566		0.00832	0.004
-0.47082	-0.00966		0.00833	-0.008
-0.4708	-0.01446		0.00834	0.036
-0.47078	-0.01126		0.00835	0.016
-0.47076	-0.00869		0.00836	0.012
-0.47074	-0.00537		0.00837	0.022
-0.47072	-0.00274		0.00838	0.018
-0.4707	-0.00714		0.00839	0.002
-0.47068	-0.01646		0.0084	0.006
-0.47066	-0.01246		0.00841	0.022
-0.47064	-0.00194		0.00842	0.058
-0.47062	-0.0036		0.00843	0.016
-0.4706	-0.01474		0.00844	0.034
-0.47058	-0.01406		0.00845	0.036
-0.47056	-0.01017		0.00846	0.016
-0.47054	-0.00863		0.00847	0.056
-0.47052	-0.0116		0.00848	0.02
-0.4705	-0.01103		0.00849	0.02
-0.47048	-0.00674		0.0085	0.018
-0.47046	0.00103		0.00851	0.026
-0.47044	-0.00514		0.00852	0.034
-0.47042	0.000342857		0.00853	0.034
-0.4704	0.00229		0.00854	0.058
-0.47038	-0.00114		0.00855	0.02
-0.47036	-0.01771		0.00856	0.032
-0.47034	-0.01811		0.00857	0.022
-0.47032	-0.012		0.00858	0.038
-0.4703	-0.00874		0.00859	0.006
-0.47028	-0.01566		0.0086	-0.01
-0.47026	-0.02109		0.00861	-0.02
-0.47024	-0.01789		0.00862	0.016
-0.47022	-0.01217		0.00863	0.008
-0.4702	-0.0088		0.00864	0.03
-0.47018	-0.00806		0.00865	-0.02
-0.47016	-0.00777		0.00866	0.008
-0.47014	-0.0104		0.00867	0.022
-0.47012	-0.00771		0.00868	0.03
-0.4701	-0.01337		0.00869	0.028
-0.47008	-0.01577		0.0087	0.008
-0.47006	-0.01983		0.00871	0.022
-0.47004	-0.0176		0.00872	0.066
-0.47002	-0.01731		0.00873	0.01
-0.47	-0.01406		0.00874	0.03
-0.46998	-0.01211		0.00875	0.02
-0.46996	-0.01389		0.00876	0.044
-0.46994	-0.01429		0.00877	0.008
-0.46992	-0.01589		0.00878	0.042
-0.4699	-0.01023		0.00879	0.024
-0.46988	-0.00646		0.0088	0.008
-0.46986	-0.00611		0.00881	0.002
-0.46984	-0.00983		0.00882	-0.018
-0.46982	-0.00697		0.00883	0.008
-0.4698	-0.00674		0.00884	-0.024
-0.46978	-0.01114		0.00885	-0.01
-0.46976	-0.01074		0.00886	-0.004
-0.46974	-0.00629		0.00887	0.018
-0.46972	-0.00326		0.00888	0.002
-0.4697	-0.00874		0.00889	0.02
-0.46968	-0.00989		0.0089	0
-0.46966	-0.01549		0.00891	0.022
-0.46964	-0.01771		0.00892	0.048
-0.46962	-0.01366		0.00893	0.038
-0.4696	-0.00189		0.00894	0.042
-0.46958	0.00149		0.00895	0.024
-0.46956	-0.00331		0.00896	0.05
-0.46954	-0.00749		0.00897	0.022
-0.46952	-0.00783		0.00898	0.018
-0.4695	-0.01023		0.00899	0.01
-0.46948	-0.00937		0.009	0.032
-0.46946	-0.01269		0.00901	0.03
-0.46944	-0.01183		0.00902	0.048
-0.46942	-0.00703		0.00903	0.026
-0.4694	-0.00211		0.00904	0.056
-0.46938	-0.00589		0.00905	0.04
-0.46936	-0.01189		0.00906	0.018
-0.46934	-0.014		0.00907	0.092
-0.46932	-0.01429		0.00908	0.02
-0.4693	-0.01137		0.00909	0.036
-0.46928	-0.01051		0.0091	0.008
-0.46926	-0.01297		0.00911	-0.008
-0.46924	-0.01383		0.00912	0.046
-0.46922	-0.01811		0.00913	0.038
-0.4692	-0.01006		0.00914	0.016
-0.46918	0.000914286		0.00915	0.024
-0.46916	0.00234		0.00916	0.026
-0.46914	-0.00686		0.00917	0.02
-0.46912	-0.00863		0.00918	0.01
-0.4691	-0.000857143		0.00919	-0.016
-0.46908	-0.00389		0.0092	0.01
-0.46906	-0.00343		0.00921	0.024
-0.46904	-0.00566		0.00922	0.016
-0.46902	-0.00497		0.00923	0.05
-0.469	-0.00743		0.00924	0.03
-0.46898	-0.00811		0.00925	0.006
-0.46896	-0.00571		0.00926	0.02
-0.46894	-0.00526		0.00927	0.02
-0.46892	-0.00143		0.00928	0.008
-0.4689	-0.00509		0.00929	0.032
-0.46888	-0.01063		0.0093	-0.004
-0.46886	-0.01177		0.00931	0.004
-0.46884	-0.00674		0.00932	0.038
-0.46882	-0.00297		0.00933	0.006
-0.4688	-0.004		0.00934	0.032
-0.46878	-0.00806		0.00935	0.024
-0.46876	-0.00703		0.00936	0.002
-0.46874	-0.00463		0.00937	0.006
-0.46872	-0.00583		0.00938	0.004
-0.4687	-0.00806		0.00939	0.002
-0.46868	-0.0056		0.0094	-0.006
-0.46866	-0.00703		0.00941	-0.006
-0.46864	-0.00583		0.00942	-0.002
-0.46862	-0.00217		0.00943	0.002
-0.4686	-0.00549		0.00944	0
-0.46858	-0.01474		0.00945	0.014
-0.46856	-0.01743		0.00946	-0.03
-0.46854	-0.00817		0.00947	-0.01
-0.46852	-0.00657		0.00948	-0.034
-0.4685	-0.00697		0.00949	0.004
-0.46848	-0.0148		0.0095	0.024
-0.46846	-0.01017		0.00951	-0.006
-0.46844	-0.01423		0.00952	-0.02
-0.46842	-0.01394		0.00953	-0.012
-0.4684	-0.01394		0.00954	0.012
-0.46838	-0.01189		0.00955	-0.012
-0.46836	-0.00863		0.00956	-0.042
-0.46834	-0.00977		0.00957	-0.006
-0.46832	-0.01349		0.00958	0.002
-0.4683	-0.02189		0.00959	0.006
-0.46828	-0.02034		0.0096	0.02
-0.46826	-0.01577		0.00961	0.036
-0.46824	-0.00971		0.00962	0.02
-0.46822	-0.0124		0.00963	0.012
-0.4682	-0.02109		0.00964	0
-0.46818	-0.02097		0.00965	-0.012
-0.46816	-0.01206		0.00966	0.012
-0.46814	-0.00463		0.00967	0.002
-0.46812	-0.00691		0.00968	0.018
-0.4681	-0.01177		0.00969	0.038
-0.46808	-0.00943		0.0097	0.002
-0.46806	-0.00549		0.00971	0.002
-0.46804	-0.00606		0.00972	-0.026
-0.46802	-0.01223		0.00973	0.018
-0.468	-0.00834		0.00974	-0.024
-0.46798	-0.02577		0.00975	0.006
-0.46796	-0.02989		0.00976	-0.008
-0.46794	-0.02491		0.00977	0.022
-0.46792	-0.0084		0.00978	0.016
-0.4679	-0.01029		0.00979	0.012
-0.46788	-0.00857		0.0098	0.008
-0.46786	-0.0088		0.00981	-0.012
-0.46784	-0.00863		0.00982	0
-0.46782	-0.00891		0.00983	0.006
-0.4678	-0.01314		0.00984	0.046
-0.46778	-0.01326		0.00985	0.016
-0.46776	-0.00606		0.00986	0.006
-0.46774	-0.00491		0.00987	0.014
-0.46772	-0.00297		0.00988	0.018
-0.4677	-0.000342857		0.00989	-0.03
-0.46768	-0.000628571		0.0099	0.024
-0.46766	-0.0044		0.00991	-0.004
-0.46764	-0.00834		0.00992	0.006
-0.46762	-0.00931		0.00993	0.034
-0.4676	-0.01297		0.00994	0.038
-0.46758	-0.0104		0.00995	0.012
-0.46756	-0.01663		0.00996	0.016
-0.46754	-0.0148		0.00997	-0.012
-0.46752	-0.01823		0.00998	0.016
-0.4675	-0.0212		0.00999	-0.008
-0.46748	-0.02314		0.01	0.008
-0.46746	-0.01743		0.01001	0.024
-0.46744	-0.01394		0.01002	0.03
-0.46742	-0.00726		0.01003	0.01
-0.4674	-0.00977		0.01004	-0.004
-0.46738	-0.00709		0.01005	0.02
-0.46736	-0.0148		0.01006	0.05
-0.46734	-0.00806		0.01007	0.016
-0.46732	-0.01046		0.01008	0.018
-0.4673	-0.01149		0.01009	-0.008
-0.46728	-0.01817		0.0101	0.014
-0.46726	-0.00703		0.01011	0.016
-0.46724	-0.00457		0.01012	0.058
-0.46722	-0.00869		0.01013	0.032
-0.4672	-0.01069		0.01014	0.022
-0.46718	-0.00377		0.01015	0.022
-0.46716	-0.00737		0.01016	0.028
-0.46714	-0.00914		0.01017	0.006
-0.46712	-0.00594		0.01018	0.032
-0.4671	-0.00377		0.01019	0.026
-0.46708	-0.01034		0.0102	0.022
-0.46706	-0.0108		0.01021	0.008
-0.46704	-0.00994		0.01022	0.018
-0.46702	-0.00914		0.01023	0.022
-0.467	-0.01137		0.01024	0.018
-0.46698	-0.00823		0.01025	0.022
-0.46696	-0.00994		0.01026	0.046
-0.46694	-0.01		0.01027	0.038
-0.46692	-0.00686		0.01028	0.012
-0.4669	-0.00531		0.01029	0.014
-0.46688	-0.00703		0.0103	0.01
-0.46686	-0.00897		0.01031	-0.006
-0.46684	-0.01034		0.01032	0.014
-0.46682	-0.01051		0.01033	0.008
-0.4668	-0.0088		0.01034	0.02
-0.46678	-0.00349		0.01035	0.004
-0.46676	-0.00343		0.01036	0.036
-0.46674	-0.01046		0.01037	0.022
-0.46672	-0.00886		0.01038	0.016
-0.4667	-0.00743		0.01039	0.036
-0.46668	-0.00863		0.0104	0.014
-0.46666	-0.01549		0.01041	0.026
-0.46664	0.00417		0.01042	0.036
-0.46662	0.00663		0.01043	0.056
-0.4666	0.0004		0.01044	0.028
-0.46658	-0.01143		0.01045	0.042
-0.46656	-0.00571		0.01046	0.05
-0.46654	-0.00914		0.01047	0
-0.46652	-0.01383		0.01048	0.036
-0.4665	-0.01434		0.01049	0.042
-0.46648	-0.0064		0.0105	0.024
-0.46646	-0.00691		0.01051	0.024
-0.46644	-0.00606		0.01052	0.048
-0.46642	-0.00194		0.01053	0.01
-0.4664	0.00171		0.01054	0.032
-0.46638	0.000742857		0.01055	0.03
-0.46636	-0.00171		0.01056	-0.004
-0.46634	-0.00491		0.01057	0.022
-0.46632	-0.01754		0.01058	0.048
-0.4663	-0.01537		0.01059	0.014
-0.46628	-0.00846		0.0106	0.018
-0.46626	-0.00531		0.01061	0.04
-0.46624	-0.01149		0.01062	0.03
-0.46622	-0.01669		0.01063	-0.006
-0.4662	-0.0156		0.01064	0.034
-0.46618	-0.01257		0.01065	0.03
-0.46616	-0.01183		0.01066	0.034
-0.46614	-0.01091		0.01067	0.012
-0.46612	-0.01366		0.01068	0.006
-0.4661	-0.01617		0.01069	0.036
-0.46608	-0.02383		0.0107	0.022
-0.46606	-0.0188		0.01071	0.04
-0.46604	-0.01331		0.01072	0.02
-0.46602	-0.01034		0.01073	0.02
-0.466	-0.01069		0.01074	0.004
-0.46598	-0.01371		0.01075	0.008
-0.46596	-0.016		0.01076	-0.006
-0.46594	-0.0172		0.01077	0.012
-0.46592	-0.01171		0.01078	0.002
-0.4659	-0.00994		0.01079	0.018
-0.46588	-0.01189		0.0108	0.032
-0.46586	-0.016		0.01081	0.048
-0.46584	-0.01777		0.01082	-0.016
-0.46582	-0.01234		0.01083	0.002
-0.4658	-0.01126		0.01084	0.024
-0.46578	-0.01863		0.01085	0.022
-0.46576	-0.01737		0.01086	0.02
-0.46574	-0.01069		0.01087	-0.038
-0.46572	-0.0052		0.01088	0.024
-0.4657	-0.00994		0.01089	-0.008
-0.46568	-0.01074		0.0109	0.002
-0.46566	-0.01137		0.01091	0.024
-0.46564	-0.00731		0.01092	0.002
-0.46562	-0.00754		0.01093	0.036
-0.4656	-0.00777		0.01094	0.01
-0.46558	-0.01057		0.01095	0.006
-0.46556	-0.01229		0.01096	0.008
-0.46554	-0.01114		0.01097	0.004
-0.46552	-0.0084		0.01098	-0.006
-0.4655	-0.00811		0.01099	0.014
-0.46548	-0.01223		0.011	-0.012
-0.46546	-0.00989		0.01101	0.012
-0.46544	-0.01		0.01102	0.014
-0.46542	-0.00177		0.01103	0.02
-0.4654	-0.000228571		0.01104	-0.004
-0.46538	-0.00291		0.01105	0
-0.46536	-0.00994		0.01106	0.02
-0.46534	-0.00806		0.01107	0.026
-0.46532	-0.00834		0.01108	0.012
-0.4653	-0.01366		0.01109	0.002
-0.46528	-0.01446		0.0111	0.016
-0.46526	-0.01223		0.01111	0.016
-0.46524	-0.00743		0.01112	0.016
-0.46522	-0.00657		0.01113	0.014
-0.4652	-0.00949		0.01114	0.016
-0.46518	-0.01514		0.01115	0.046
-0.46516	-0.01617		0.01116	0.024
-0.46514	-0.01434		0.01117	0.01
-0.46512	-0.01131		0.01118	0.004
-0.4651	-0.008		0.01119	0.022
-0.46508	-0.01057		0.0112	0.024
-0.46506	-0.01491		0.01121	-0.004
-0.46504	-0.01417		0.01122	0.002
-0.46502	-0.01057		0.01123	0.02
-0.465	-0.00554		0.01124	0.014
-0.46498	-0.00549		0.01125	-0.01
-0.46496	-0.0088		0.01126	0.016
-0.46494	0.0016		0.01127	-0.014
-0.46492	0.00789		0.01128	0.004
-0.4649	0.0016		0.01129	-0.016
-0.46488	-0.00914		0.0113	0.024
-0.46486	-0.00377		0.01131	0.006
-0.46484	-0.00429		0.01132	0.008
-0.46482	-0.0144		0.01133	-0.02
-0.4648	-0.01857		0.01134	0.018
-0.46478	-0.01183		0.01135	0.02
-0.46476	-5.71429e-05		0.01136	0.006
-0.46474	0.000285714		0.01137	0.016
-0.46472	-0.00154		0.01138	0.004
-0.4647	0.00177		0.01139	0.01
-0.46468	0.00549		0.0114	0.038
-0.46466	-0.00206		0.01141	-0.002
-0.46464	-0.000285714		0.01142	0.006
-0.46462	0.0024		0.01143	0.004
-0.4646	0.00771		0.01144	0.018
-0.46458	0.00269		0.01145	0.042
-0.46456	5.71429e-05		0.01146	0.02
-0.46454	-0.00514		0.01147	0.014
-0.46452	-0.00554		0.01148	0.008
-0.4645	-0.00549		0.01149	0.014
-0.46448	-0.000742857		0.0115	0.03
-0.46446	-0.00457		0.01151	-0.002
-0.46444	-0.00891		0.01152	-0.006
-0.46442	-0.00926		0.01153	0.01
-0.4644	-0.0056		0.01154	0.004
-0.46438	-0.0016		0.01155	-0.004
-0.46436	-0.0016		0.01156	0.022
-0.46434	-0.00183		0.01157	-0.02
-0.46432	-0.0084		0.01158	0.014
-0.4643	-0.00291		0.01159	0.012
-0.46428	-0.00806		0.0116	0.018
-0.46426	-0.00314		0.01161	0.02
-0.46424	0.000685714		0.01162	0.008
-0.46422	0.00429		0.01163	0.014
-0.4642	-0.00297		0.01164	0.054
-0.46418	-0.00269		0.01165	-0.01
-0.46416	-0.01057		0.01166	0.014
-0.46414	-0.02834		0.01167	0.01
-0.46412	-0.02994		0.01168	0.004
-0.4641	-0.01823		0.01169	-0.014
-0.46408	-0.00691		0.0117	0
-0.46406	-0.00937		0.01171	0.012
-0.46404	-0.00794		0.01172	-0.018
-0.46402	-0.00806		0.01173	0
-0.464	-0.01017		0.01174	0
-0.46398	-0.0072		0.01175	-0.034
-0.46396	-0.00806		0.01176	-0.014
-0.46394	-0.0132		0.01177	0
-0.46392	-0.01309		0.01178	0
-0.4639	-0.00634		0.01179	0.03
-0.46388	-0.00623		0.0118	0.042
-0.46386	-0.01389		0.01181	0.024
-0.46384	-0.01291		0.01182	0.012
-0.46382	-0.01497		0.01183	-0.006
-0.4638	-0.01217		0.01184	0.02
-0.46378	-0.00994		0.01185	0.02
-0.46376	-0.00749		0.01186	0.02
-0.46374	-0.01097		0.01187	0.038
-0.46372	-0.01217		0.01188	0.044
-0.4637	-0.01674		0.01189	0.036
-0.46368	-0.01583		0.0119	0.004
-0.46366	-0.01469		0.01191	0.044
-0.46364	-0.01206		0.01192	-0.002
-0.46362	-0.01183		0.01193	0.034
-0.4636	-0.01143		0.01194	0.028
-0.46358	-0.01509		0.01195	0.044
-0.46356	-0.016		0.01196	0.008
-0.46354	-0.00657		0.01197	0.03
-0.46352	-0.0248		0.01198	0.044
-0.4635	-0.03297		0.01199	0.022
-0.46348	-0.02914		0.012	0.02
-0.46346	-0.00851		0.01201	-0.026
-0.46344	-0.00714		0.01202	-0.01
-0.46342	-0.00749		0.01203	0.02
-0.4634	-0.0056		0.01204	0.004
-0.46338	-0.00486		0.01205	0.01
-0.46336	-0.0024		0.01206	0.034
-0.46334	-0.01463		0.01207	0.004
-0.46332	-0.01714		0.01208	0.014
-0.4633	-0.01109		0.01209	-0.016
-0.46328	-0.00423		0.0121	-0.024
-0.46326	-0.00726		0.01211	0
-0.46324	-0.01154		0.01212	0.002
-0.46322	-0.01011		0.01213	0
-0.4632	-0.01006		0.01214	0.008
-0.46318	-0.01114		0.01215	-0.006
-0.46316	-0.01451		0.01216	-0.006
-0.46314	-0.01263		0.01217	0.018
-0.46312	-0.00549		0.01218	0.028
-0.4631	-0.00411		0.01219	-0.002
-0.46308	-0.00651		0.0122	0.01
-0.46306	-0.01703		0.01221	0.014
-0.46304	-0.01811		0.01222	0.002
-0.46302	-0.01343		0.01223	-0.012
-0.463	-0.00709		0.01224	0
-0.46298	-0.00177		0.01225	0.008
-0.46296	-0.00583		0.01226	-0.02
-0.46294	-0.00686		0.01227	-0.01
-0.46292	-0.01269		0.01228	-0.008
-0.4629	-0.0096		0.01229	0.012
-0.46288	-0.01371		0.0123	0.038
-0.46286	-0.00349		0.01231	0.044
-0.46284	-0.00131		0.01232	0.02
-0.46282	-0.00189		0.01233	0.02
-0.4628	-0.01069		0.01234	0.052
-0.46278	-0.00669		0.01235	0.03
-0.46276	-0.00777		0.01236	0.014
-0.46274	-0.00949		0.01237	0.014
-0.46272	-0.01429		0.01238	0
-0.4627	-0.01589		0.01239	0.01
-0.46268	-0.01411		0.0124	0.012
-0.46266	-0.0144		0.01241	0.02
-0.46264	-0.01109		0.01242	0.012
-0.46262	-0.00789		0.01243	-0.018
-0.4626	-0.00857		0.01244	0.018
-0.46258	-0.0016		0.01245	0.03
-0.46256	0.00914		0.01246	0.008
-0.46254	0.0044		0.01247	-0.004
-0.46252	-0.00789		0.01248	0.036
-0.4625	-0.01154		0.01249	0.026
-0.46248	-0.00674		0.0125	0.04
-0.46246	-0.00971		0.01251	0.026
-0.46244	-0.00457		0.01252	0.016
-0.46242	-0.00531		0.01253	0.004
-0.4624	-0.01194		0.01254	0.006
-0.46238	-0.01406		0.01255	0.028
-0.46236	-0.00949		0.01256	0.016
-0.46234	-0.00726		0.01257	0.004
-0.46232	-0.01034		0.01258	0.012
-0.4623	-0.01086		0.01259	0.016
-0.46228	-0.00926		0.0126	-0.012
-0.46226	-0.01417		0.01261	0.022
-0.46224	-0.01463		0.01262	0.048
-0.46222	-0.00789		0.01263	0.008
-0.4622	-0.00331		0.01264	0.014
-0.46218	-0.008		0.01265	-0.006
-0.46216	-0.00989		0.01266	0
-0.46214	-0.00554		0.01267	-0.02
-0.46212	0.000457143		0.01268	0.024
-0.4621	0.002		0.01269	-0.008
-0.46208	0.000114286		0.0127	-0.002
-0.46206	-0.00857		0.01271	0.016
-0.46204	-0.00874		0.01272	0.032
-0.46202	-0.0096		0.01273	0.014
-0.462	-0.00657		0.01274	0.064
-0.46198	-0.00623		0.01275	0.006
-0.46196	-0.00937		0.01276	0.016
-0.46194	-0.01206		0.01277	0.018
-0.46192	-0.00703		0.01278	0
-0.4619	-0.00646		0.01279	0.01
-0.46188	-0.01		0.0128	-0.002
-0.46186	-0.00954		0.01281	0.006
-0.46184	-0.01554		0.01282	0.02
-0.46182	-0.0124		0.01283	0.022
-0.4618	-0.00657		0.01284	0.004
-0.46178	0.00206		0.01285	0.002
-0.46176	-0.01149		0.01286	0.018
-0.46174	-0.01874		0.01287	0.03
-0.46172	-0.01709		0.01288	-0.008
-0.4617	-0.01034		0.01289	-0.006
-0.46168	-0.0084		0.0129	0.03
-0.46166	-0.0068		0.01291	0.012
-0.46164	-0.000571429		0.01292	0.026
-0.46162	-0.00251		0.01293	0
-0.4616	-0.00709		0.01294	0.014
-0.46158	-0.00874		0.01295	0.036
-0.46156	-0.0044		0.01296	0.006
-0.46154	-0.00714		0.01297	0
-0.46152	-0.01274		0.01298	0.002
-0.4615	-0.01834		0.01299	0.018
-0.46148	-0.01314		0.013	0.032
-0.46146	-0.00669		0.01301	-0.004
-0.46144	-0.00857		0.01302	0.032
-0.46142	-0.01543		0.01303	0.024
-0.4614	-0.0136		0.01304	0.034
-0.46138	-0.00983		0.01305	-0.014
-0.46136	-0.00886		0.01306	0.028
-0.46134	-0.01377		0.01307	0.012
-0.46132	-0.01377		0.01308	-0.018
-0.4613	-0.01063		0.01309	0.02
-0.46128	-0.00966		0.0131	0.002
-0.46126	-0.0056		0.01311	0.012
-0.46124	-0.00657		0.01312	0.014
-0.46122	-0.00366		0.01313	0.02
-0.4612	-0.00674		0.01314	0.018
-0.46118	-0.01006		0.01315	0.04
-0.46116	-0.01183		0.01316	0.01
-0.46114	-0.01234		0.01317	0.018
-0.46112	-0.01343		0.01318	0.024
-0.4611	-0.01731		0.01319	0.01
-0.46108	-0.01063		0.0132	0.032
-0.46106	-0.01286		0.01321	0.032
-0.46104	-0.01526		0.01322	0.032
-0.46102	-0.01463		0.01323	0.016
-0.461	-0.01017		0.01324	0.05
-0.46098	-0.01446		0.01325	0.052
-0.46096	-0.02006		0.01326	0.044
-0.46094	-0.02109		0.01327	0.044
-0.46092	-0.02074		0.01328	0.006
-0.4609	-0.01509		0.01329	0.02
-0.46088	-0.01326		0.0133	-0.004
-0.46086	-0.01263		0.01331	0.05
-0.46084	-0.00977		0.01332	0.026
-0.46082	-0.00526		0.01333	-0.01
-0.4608	-0.00749		0.01334	0.01
-0.46078	-0.01583		0.01335	0.02
-0.46076	-0.01491		0.01336	-0.018
-0.46074	-0.01297		0.01337	-0.01
-0.46072	-0.01189		0.01338	0.008
-0.4607	-0.01794		0.01339	-0.002
-0.46068	-0.01806		0.0134	-0.002
-0.46066	-0.01606		0.01341	0.004
-0.46064	-0.00897		0.01342	-0.012
-0.46062	-0.00634		0.01343	-0.014
-0.4606	-0.01343		0.01344	0.022
-0.46058	-0.02069		0.01345	-0.018
-0.46056	-0.0192		0.01346	-0.022
-0.46054	-0.01577		0.01347	-0.032
-0.46052	-0.014		0.01348	-0.012
-0.4605	-0.01651		0.01349	-0.006
-0.46048	-0.01434		0.0135	-0.018
-0.46046	-0.01509		0.01351	0
-0.46044	-0.0152		0.01352	0.012
-0.46042	-0.01286		0.01353	0.006
-0.4604	-0.00663		0.01354	0
-0.46038	-0.00297		0.01355	0.002
-0.46036	-0.00817		0.01356	-0.016
-0.46034	-0.00743		0.01357	-0.01
-0.46032	-0.00897		0.01358	-0.006
-0.4603	-0.0092		0.01359	0.024
-0.46028	-0.00737		0.0136	0.02
-0.46026	-0.0032		0.01361	0.054
-0.46024	-0.00869		0.01362	0.018
-0.46022	-0.01291		0.01363	0.016
-0.4602	-0.01343		0.01364	0.014
-0.46018	-0.00537		0.01365	0.058
-0.46016	0.000742857		0.01366	0.024
-0.46014	-0.00577		0.01367	0.008
-0.46012	-0.01749		0.01368	-0.004
-0.4601	-0.01297		0.01369	0.056
-0.46008	-0.00909		0.0137	0.014
-0.46006	-0.0136		0.01371	0.04
-0.46004	-0.01623		0.01372	0.012
-0.46002	-0.0092		0.01373	0.022
-0.46	-0.00966		0.01374	0.032
-0.45998	-0.01114		0.01375	0.022
-0.45996	-0.01034		0.01376	0.01
-0.45994	-0.01154		0.01377	0.02
-0.45992	-0.01109		0.01378	0.014
-0.4599	-0.00754		0.01379	0.018
-0.45988	-0.00503		0.0138	0.042
-0.45986	-0.00611		0.01381	0.024
-0.45984	-0.00686		0.01382	0.018
-0.45982	-0.00869		0.01383	0.026
-0.4598	-0.01314		0.01384	0.01
-0.45978	-0.01583		0.01385	0.032
-0.45976	-0.01874		0.01386	0.024
-0.45974	-0.01029		0.01387	0.016
-0.45972	-0.00274		0.01388	0.014
-0.4597	-0.00309		0.01389	0.042
-0.45968	-0.01297		0.0139	0.056
-0.45966	-0.01149		0.01391	0.024
-0.45964	-0.0072		0.01392	0.012
-0.45962	-0.01023		0.01393	0.05
-0.4596	-0.01069		0.01394	0.012
-0.45958	-0.00697		0.01395	0.006
-0.45956	0.00463		0.01396	0.026
-0.45954	0.01451		0.01397	0.012
-0.45952	-0.00646		0.01398	0.034
-0.4595	-0.0228		0.01399	0.02
-0.45948	-0.0184		0.014	0.036
-0.45946	0.00777		0.01401	0.008
-0.45944	0.00189		0.01402	-0.006
-0.45942	-0.00857		0.01403	0.04
-0.4594	-0.01617		0.01404	-0.008
-0.45938	-0.01046		0.01405	0.01
-0.45936	-0.00897		0.01406	0.046
-0.45934	-0.00817		0.01407	0.036
-0.45932	-0.01097		0.01408	-0.002
-0.4593	-0.0084		0.01409	0.008
-0.45928	-0.00617		0.0141	0.012
-0.45926	-0.00863		0.01411	-0.004
-0.45924	-0.01691		0.01412	0.012
-0.45922	-0.0068		0.01413	-0.006
-0.4592	0.00394		0.01414	0.01
-0.45918	0.00783		0.01415	0.008
-0.45916	-0.00491		0.01416	-0.008
-0.45914	-0.00429		0.01417	0.01
-0.45912	-0.00731		0.01418	0.016
-0.4591	-0.00257		0.01419	0.008
-0.45908	-0.00423		0.0142	0.02
-0.45906	-0.0092		0.01421	0
-0.45904	-0.01069		0.01422	-0.01
-0.45902	-0.0088		0.01423	-0.016
-0.459	-0.01474		0.01424	0.004
-0.45898	-0.01131		0.01425	0.04
-0.45896	-0.0076		0.01426	0.02
-0.45894	-0.00691		0.01427	0.018
-0.45892	-0.01623		0.01428	0.014
-0.4589	-0.00674		0.01429	0.014
-0.45888	-0.01126		0.0143	0.006
-0.45886	-0.01554		0.01431	-0.002
-0.45884	-0.01429		0.01432	0.004
-0.45882	-0.00503		0.01433	0.028
-0.4588	-0.00766		0.01434	-0.02
-0.45878	-0.0064		0.01435	-0.016
-0.45876	-0.00937		0.01436	0.008
-0.45874	-0.00943		0.01437	0.028
-0.45872	-0.01269		0.01438	-0.022
-0.4587	-0.01109		0.01439	-0.006
-0.45868	-0.01063		0.0144	0.014
-0.45866	-0.00709		0.01441	0.006
-0.45864	-0.00897		0.01442	0.014
-0.45862	-0.01349		0.01443	0.016
-0.4586	-0.01149		0.01444	0.006
-0.45858	-0.0072		0.01445	0.012
-0.45856	-0.00297		0.01446	0.016
-0.45854	-0.000342857		0.01447	0.004
-0.45852	-0.00154		0.01448	0.022
-0.4585	-0.006		0.01449	0.014
-0.45848	0.00674		0.0145	0.044
-0.45846	0.01274		0.01451	0.032
-0.45844	0.01		0.01452	0.004
-0.45842	-0.00754		0.01453	0.028
-0.4584	-0.00697		0.01454	-0.004
-0.45838	-0.01017		0.01455	0.006
-0.45836	-0.00823		0.01456	0.028
-0.45834	-0.00903		0.01457	0.028
-0.45832	-0.00651		0.01458	0.014
-0.4583	-0.00886		0.01459	-0.004
-0.45828	-0.00674		0.0146	0.022
-0.45826	0.000114286		0.01461	0.026
-0.45824	0.0016		0.01462	0.012
-0.45822	-0.00171		0.01463	0.018
-0.4582	-0.00594		0.01464	0.02
-0.45818	-0.00354		0.01465	0.026
-0.45816	-0.008		0.01466	0.06
-0.45814	-0.00766		0.01467	0.014
-0.45812	-0.00777		0.01468	0
-0.4581	-0.00514		0.01469	0.014
-0.45808	-0.01034		0.0147	0.024
-0.45806	-0.01669		0.01471	0.04
-0.45804	-0.01743		0.01472	0.01
-0.45802	-0.01017		0.01473	0.018
-0.458	-0.00863		0.01474	0.01
-0.45798	-0.01303		0.01475	-0.008
-0.45796	-0.0152		0.01476	0.018
-0.45794	-0.0144		0.01477	0.012
-0.45792	-0.01389		0.01478	0.024
-0.4579	-0.01326		0.01479	0.004
-0.45788	-0.0164		0.0148	0.018
-0.45786	-0.006		0.01481	-0.008
-0.45784	0.00223		0.01482	0.03
-0.45782	0.00309		0.01483	-0.006
-0.4578	-0.00737		0.01484	0.024
-0.45778	-0.00417		0.01485	-0.014
-0.45776	-0.00857		0.01486	0.004
-0.45774	-0.01154		0.01487	0.01
-0.45772	-0.0104		0.01488	0.018
-0.4577	-0.00851		0.01489	-0.036
-0.45768	-0.014		0.0149	-0.01
-0.45766	-0.01577		0.01491	0
-0.45764	-0.0144		0.01492	-0.004
-0.45762	-0.01331		0.01493	0.008
-0.4576	-0.01211		0.01494	0
-0.45758	-0.0148		0.01495	0
-0.45756	-0.01669		0.01496	0.026
-0.45754	-0.01674		0.01497	0.018
-0.45752	-0.01286		0.01498	-0.004
-0.4575	-0.00349		0.01499	0.02
-0.45748	-0.004		0.015	0.038
-0.45746	-0.00771		0.01501	0.04
-0.45744	-0.01057		0.01502	0.012
-0.45742	-0.00509		0.01503	0.024
-0.4574	-0.00537		0.01504	0.02
-0.45738	-0.01149		0.01505	0.008
-0.45736	-0.01251		0.01506	0.026
-0.45734	-0.0124		0.01507	0.018
-0.45732	-0.01189		0.01508	0.046
-0.4573	-0.01543		0.01509	0.006
-0.45728	-0.00943		0.0151	0.042
-0.45726	-0.00754		0.01511	-0.018
-0.45724	-0.01726		0.01512	0.01
-0.45722	-0.0124		0.01513	0.012
-0.4572	-0.00223		0.01514	0.02
-0.45718	-0.00703		0.01515	-0.01
-0.45716	-0.0172		0.01516	0.006
-0.45714	-0.0076		0.01517	0.034
-0.45712	-0.00171		0.01518	0.026
-0.4571	-0.00811		0.01519	0.042
-0.45708	-0.01383		0.0152	0.02
-0.45706	-0.01486		0.01521	0.058
-0.45704	-0.01211		0.01522	0.018
-0.45702	-0.01109		0.01523	0.012
-0.457	-0.00943		0.01524	0.012
-0.45698	-0.006		0.01525	0.024
-0.45696	-0.00137		0.01526	-0.018
-0.45694	-0.00486		0.01527	0.046
-0.45692	-0.00909		0.01528	0.012
-0.4569	-0.00629		0.01529	0.002
-0.45688	-0.02543		0.0153	-0.002
-0.45686	-0.0308		0.01531	0.034
-0.45684	-0.02097		0.01532	0.012
-0.45682	-0.00446		0.01533	0.032
-0.4568	-0.01189		0.01534	0.036
-0.45678	-0.00566		0.01535	0.022
-0.45676	-0.00183		0.01536	-0.002
-0.45674	-0.00366		0.01537	0.024
-0.45672	-0.00777		0.01538	0.01
-0.4567	-0.0068		0.01539	-0.004
-0.45668	-0.00646		0.0154	0.012
-0.45666	-0.00811		0.01541	0.01
-0.45664	-0.00989		0.01542	0.02
-0.45662	-0.00783		0.01543	0.02
-0.4566	-0.01		0.01544	0.01
-0.45658	-0.01429		0.01545	0.012
-0.45656	-0.018		0.01546	0.014
-0.45654	-0.00749		0.01547	-0.02
-0.45652	-0.00537		0.01548	0.01
-0.4565	-0.00571		0.01549	0.042
-0.45648	-0.01137		0.0155	0.042
-0.45646	-0.00577		0.01551	0.008
-0.45644	-0.000228571		0.01552	0.03
-0.45642	-0.00137		0.01553	0.008
-0.4564	-0.00354		0.01554	0.028
-0.45638	-0.00326		0.01555	0.018
-0.45636	-0.00857		0.01556	0.036
-0.45634	-0.00926		0.01557	0.01
-0.45632	-0.00777		0.01558	0.014
-0.4563	-0.00314		0.01559	0.004
-0.45628	-0.00777		0.0156	0.024
-0.45626	-0.00931		0.01561	0.052
-0.45624	-0.01229		0.01562	0.038
-0.45622	-0.01257		0.01563	0.052
-0.4562	-0.0108		0.01564	0.052
-0.45618	-0.000742857		0.01565	0.056
-0.45616	0.01223		0.01566	0.032
-0.45614	0.00823		0.01567	0.062
-0.45612	0.00109		0.01568	0.054
-0.4561	0.00269		0.01569	0.046
-0.45608	0.00549		0.0157	0.048
-0.45606	-0.0072		0.01571	0.056
-0.45604	-0.00577		0.01572	0.028
-0.45602	0.000571429		0.01573	0.026
-0.456	0.00194		0.01574	0.034
-0.45598	-0.008		0.01575	0.022
-0.45596	-0.01269		0.01576	0.03
-0.45594	-0.01886		0.01577	0.01
-0.45592	-0.01909		0.01578	0.048
-0.4559	-0.01103		0.01579	0.02
-0.45588	-0.00389		0.0158	0.004
-0.45586	-0.00497		0.01581	0.048
-0.45584	-0.00731		0.01582	0.01
-0.45582	-0.00703		0.01583	0.002
-0.4558	-0.00463		0.01584	0.044
-0.45578	-0.00337		0.01585	0.018
-0.45576	-0.00366		0.01586	0.02
-0.45574	-0.00549		0.01587	0.068
-0.45572	-0.00669		0.01588	0.03
-0.4557	-0.00766		0.01589	0.018
-0.45568	-0.00714		0.0159	-0.02
-0.45566	-0.0084		0.01591	0.03
-0.45564	-0.00857		0.01592	0.006
-0.45562	-0.01143		0.01593	0.04
-0.4556	-0.01394		0.01594	-0.002
-0.45558	-0.01954		0.01595	0.014
-0.45556	-0.01606		0.01596	0.014
-0.45554	-0.01686		0.01597	-0.002
-0.45552	-0.01446		0.01598	-0.008
-0.4555	-0.016		0.01599	-0.032
-0.45548	-0.01206		0.016	-0.016
-0.45546	-0.01491		0.01601	-0.01
-0.45544	-0.01411		0.01602	-0.022
-0.45542	-0.01166		0.01603	-0.02
-0.4554	-0.00806		0.01604	-0.016
-0.45538	-0.00491		0.01605	-0.01
-0.45536	-0.00811		0.01606	0.028
-0.45534	-0.01326		0.01607	-0.008
-0.45532	-0.01817		0.01608	0.002
-0.4553	-0.01686		0.01609	0.004
-0.45528	-0.01246		0.0161	-0.02
-0.45526	-0.00686		0.01611	-0.012
-0.45524	-0.0052		0.01612	-0.018
-0.45522	-0.00863		0.01613	-0.002
-0.4552	-0.012		0.01614	0.02
-0.45518	-0.01537		0.01615	-0.004
-0.45516	-0.01794		0.01616	-0.036
-0.45514	-0.02143		0.01617	-0.012
-0.45512	-0.01314		0.01618	0.01
-0.4551	-0.00469		0.01619	0.042
-0.45508	-0.000228571		0.0162	0.016
-0.45506	-0.01937		0.01621	0.03
-0.45504	-0.0292		0.01622	0.054
-0.45502	-0.02463		0.01623	0.052
-0.455	-0.01189		0.01624	0.014
-0.45498	-0.01263		0.01625	0.002
-0.45496	-0.01229		0.01626	0.022
-0.45494	-0.01143		0.01627	0.024
-0.45492	-0.01091		0.01628	0.018
-0.4549	-0.01257		0.01629	0.036
-0.45488	-0.00503		0.0163	0.05
-0.45486	-0.00554		0.01631	-0.008
-0.45484	-0.01206		0.01632	0.02
-0.45482	-0.01474		0.01633	0.03
-0.4548	-0.01017		0.01634	-0.002
-0.45478	-0.0072		0.01635	0.024
-0.45476	-0.01143		0.01636	0.036
-0.45474	-0.01229		0.01637	0.006
-0.45472	-0.01029		0.01638	0.014
-0.4547	-0.00829		0.01639	-0.006
-0.45468	-0.00737		0.0164	0.018
-0.45466	-0.01331		0.01641	0.026
-0.45464	-0.01149		0.01642	-0.014
-0.45462	-0.01217		0.01643	-0.02
-0.4546	-0.00669		0.01644	0.014
-0.45458	-0.00829		0.01645	0.02
-0.45456	-0.01131		0.01646	0.004
-0.45454	-0.01189		0.01647	0.012
-0.45452	-0.00983		0.01648	0.044
-0.4545	-0.0072		0.01649	0.006
-0.45448	-0.01297		0.0165	0.01
-0.45446	-0.00914		0.01651	0.05
-0.45444	-0.00886		0.01652	0.012
-0.45442	-0.00857		0.01653	0.018
-0.4544	-0.01269		0.01654	0.062
-0.45438	-0.00697		0.01655	0.004
-0.45436	0.00286		0.01656	0.036
-0.45434	0.00149		0.01657	0.022
-0.45432	-0.000742857		0.01658	0.016
-0.4543	-0.00217		0.01659	-0.008
-0.45428	-0.000285714		0.0166	0.022
-0.45426	-0.00851		0.01661	0.008
-0.45424	-0.01349		0.01662	0.04
-0.45422	-0.01263		0.01663	0.038
-0.4542	-0.01126		0.01664	-0.004
-0.45418	-0.00857		0.01665	0.014
-0.45416	-0.00537		0.01666	0.026
-0.45414	-0.00354		0.01667	-0.006
-0.45412	-0.00594		0.01668	0.018
-0.4541	-0.00634		0.01669	-0.012
-0.45408	-0.00571		0.0167	0.014
-0.45406	-0.00223		0.01671	-0.01
-0.45404	-0.0008		0.01672	0.012
-0.45402	0.00177		0.01673	0.022
-0.454	0.0028		0.01674	-0.008
-0.45398	0.00463		0.01675	-0.014
-0.45396	0.00491		0.01676	0.01
-0.45394	0.00257		0.01677	-0.026
-0.45392	0.00143		0.01678	-0.002
-0.4539	-0.0056		0.01679	0.002
-0.45388	-0.01194		0.0168	0.008
-0.45386	-0.01686		0.01681	-0.002
-0.45384	-0.00331		0.01682	0.018
-0.45382	-0.00223		0.01683	-0.012
-0.4538	-0.00783		0.01684	0.006
-0.45378	-0.01291		0.01685	0.026
-0.45376	-0.0088		0.01686	0.018
-0.45374	-0.00491		0.01687	0.04
-0.45372	-0.0056		0.01688	0.014
-0.4537	-0.00651		0.01689	0.008
-0.45368	-0.01217		0.0169	-0.01
-0.45366	-0.01343		0.01691	0.002
-0.45364	-0.01354		0.01692	0.028
-0.45362	-0.00937		0.01693	0.008
-0.4536	-0.00794		0.01694	-0.002
-0.45358	-0.00611		0.01695	-0.002
-0.45356	-0.0084		0.01696	0.008
-0.45354	-0.0112		0.01697	-0.01
-0.45352	-0.02006		0.01698	0.03
-0.4535	-0.01389		0.01699	0.042
-0.45348	-0.00983		0.017	0.008
-0.45346	-0.00737		0.01701	0.018
-0.45344	-0.0148		0.01702	0.018
-0.45342	-0.01434		0.01703	0.03
-0.4534	-0.01143		0.01704	0.022
-0.45338	-0.00531		0.01705	0.022
-0.45336	-0.00583		0.01706	0.004
-0.45334	-0.0092		0.01707	0.008
-0.45332	-0.01297		0.01708	0.002
-0.4533	-0.01046		0.01709	0.016
-0.45328	-0.00337		0.0171	-0.006
-0.45326	-0.0044		0.01711	-0.018
-0.45324	-0.01091		0.01712	-0.012
-0.45322	-0.01131		0.01713	0.002
-0.4532	-0.00994		0.01714	0.002
-0.45318	-0.00971		0.01715	0
-0.45316	-0.01023		0.01716	0.012
-0.45314	-0.01137		0.01717	0.008
-0.45312	-0.01309		0.01718	-0.016
-0.4531	-0.00377		0.01719	0.022
-0.45308	-0.00309		0.0172	-0.002
-0.45306	-0.0128		0.01721	-0.018
-0.45304	-0.01629		0.01722	0.014
-0.45302	-0.01491		0.01723	-0.016
-0.453	-0.01		0.01724	0.024
-0.45298	-0.01149		0.01725	0.01
-0.45296	-0.00491		0.01726	0.03
-0.45294	-0.01051		0.01727	0.014
-0.45292	-0.01343		0.01728	-0.004
-0.4529	-0.01863		0.01729	0
-0.45288	-0.01977		0.0173	0.044
-0.45286	-0.01383		0.01731	0.022
-0.45284	-0.01051		0.01732	0.014
-0.45282	-0.00874		0.01733	0.014
-0.4528	-0.01217		0.01734	0.046
-0.45278	-0.01069		0.01735	0.008
-0.45276	-0.00623		0.01736	0.04
-0.45274	-0.02069		0.01737	0.012
-0.45272	-0.02549		0.01738	0.014
-0.4527	-0.02509		0.01739	0.02
-0.45268	-0.00131		0.0174	0.008
-0.45266	-0.00154		0.01741	0.018
-0.45264	-0.0024		0.01742	0.004
-0.45262	-0.01143		0.01743	0.016
-0.4526	-0.00931		0.01744	-0.002
-0.45258	-0.01337		0.01745	-0.002
-0.45256	-0.01206		0.01746	0.002
-0.45254	-0.01417		0.01747	0.024
-0.45252	-0.01469		0.01748	0.022
-0.4525	-0.01269		0.01749	0.02
-0.45248	-0.0096		0.0175	0.002
-0.45246	-0.01377		0.01751	0.036
-0.45244	-0.01057		0.01752	0.042
-0.45242	-0.00314		0.01753	0.01
-0.4524	-0.00651		0.01754	0.04
-0.45238	-0.01051		0.01755	0
-0.45236	-0.00103		0.01756	0.044
-0.45234	-0.00291		0.01757	0.04
-0.45232	-0.00811		0.01758	0.004
-0.4523	-0.01686		0.01759	0.016
-0.45228	-0.01189		0.0176	0.06
-0.45226	-0.01503		0.01761	0.024
-0.45224	-0.00583		0.01762	0.044
-0.45222	-0.01006		0.01763	0.052
-0.4522	-0.00994		0.01764	0.044
-0.45218	-0.00977		0.01765	0.062
-0.45216	-0.00686		0.01766	0.04
-0.45214	-0.0128		0.01767	0.052
-0.45212	-0.01566		0.01768	0
-0.4521	-0.01251		0.01769	0.02
-0.45208	-0.00291		0.0177	0.034
-0.45206	-0.00371		0.01771	0.012
-0.45204	-0.01103		0.01772	0.008
-0.45202	-0.00469		0.01773	0.02
-0.452	0.01143		0.01774	0.006
-0.45198	0.01171		0.01775	0.016
-0.45196	-0.0016		0.01776	0.008
-0.45194	-0.00669		0.01777	-0.01
-0.45192	-0.01109		0.01778	-0.004
-0.4519	-0.00423		0.01779	0.006
-0.45188	-0.01034		0.0178	0.004
-0.45186	0.000857143		0.01781	0.008
-0.45184	-0.000457143		0.01782	0.014
-0.45182	-0.00429		0.01783	0
-0.4518	-0.01463		0.01784	-0.002
-0.45178	-0.00411		0.01785	0.024
-0.45176	0.00583		0.01786	0.006
-0.45174	0.0036		0.01787	-0.006
-0.45172	0.00183		0.01788	0.002
-0.4517	-0.00583		0.01789	0.014
-0.45168	-0.00777		0.0179	0.018
-0.45166	-0.00743		0.01791	0.04
-0.45164	-0.0056		0.01792	0.05
-0.45162	-0.00149		0.01793	0.008
-0.4516	0.00411		0.01794	0.028
-0.45158	0.00166		0.01795	-0.01
-0.45156	-0.00343		0.01796	0.018
-0.45154	-0.00874		0.01797	0.004
-0.45152	-0.01497		0.01798	0.014
-0.4515	-0.02303		0.01799	0.056
-0.45148	-0.01874		0.018	0.04
-0.45146	-0.002		0.01801	0.01
-0.45144	0.00869		0.01802	0.012
-0.45142	0.008		0.01803	-0.002
-0.4514	-0.00857		0.01804	0.028
-0.45138	-0.01234		0.01805	0.044
-0.45136	-0.00903		0.01806	0.048
-0.45134	-0.002		0.01807	0.048
-0.45132	-0.00863		0.01808	0.006
-0.4513	-0.01114		0.01809	0.006
-0.45128	-0.01206		0.0181	0.026
-0.45126	-0.01549		0.01811	-0.002
-0.45124	-0.01577		0.01812	0.028
-0.45122	-0.01257		0.01813	0.028
-0.4512	-0.0108		0.01814	0.01
-0.45118	-0.01726		0.01815	0.016
-0.45116	-0.01109		0.01816	0.036
-0.45114	-0.00611		0.01817	0.016
-0.45112	-0.00874		0.01818	0.014
-0.4511	-0.01623		0.01819	-0.014
-0.45108	-0.01497		0.0182	0.008
-0.45106	-0.0136		0.01821	0.022
-0.45104	-0.01297		0.01822	-0.014
-0.45102	-0.01126		0.01823	0.056
-0.451	-0.01126		0.01824	0
-0.45098	-0.01034		0.01825	0.004
-0.45096	-0.00789		0.01826	0.01
-0.45094	-0.00457		0.01827	-0.008
-0.45092	-0.00446		0.01828	0
-0.4509	-0.00171		0.01829	0
-0.45088	-0.00143		0.0183	-0.004
-0.45086	0.00749		0.01831	0.002
-0.45084	0.00274		0.01832	0
-0.45082	-0.00646		0.01833	0
-0.4508	-0.01709		0.01834	0
-0.45078	-0.01143		0.01835	0.012
-0.45076	-0.00623		0.01836	-0.002
-0.45074	-0.00434		0.01837	0
-0.45072	-0.00783		0.01838	0.01
-0.4507	-0.00103		0.01839	0.052
-0.45068	0.000742857		0.0184	-0.004
-0.45066	-0.00314		0.01841	0.012
-0.45064	-0.0092		0.01842	0.008
-0.45062	-0.00857		0.01843	0.038
-0.4506	-0.00686		0.01844	0.028
-0.45058	-0.01309		0.01845	0
-0.45056	-0.00646		0.01846	0
-0.45054	-0.00623		0.01847	0.01
-0.45052	0.000971429		0.01848	0.008
-0.4505	-0.00537		0.01849	0.014
-0.45048	-0.00491		0.0185	0.02
-0.45046	-0.00309		0.01851	-0.02
-0.45044	-0.000171429		0.01852	0.01
-0.45042	-0.00457		0.01853	-0.004
-0.4504	-0.01183		0.01854	0.008
-0.45038	-0.00966		0.01855	0.04
-0.45036	-0.01194		0.01856	0.02
-0.45034	-0.00863		0.01857	0.006
-0.45032	-0.00451		0.01858	0.022
-0.4503	-0.00177		0.01859	0.028
-0.45028	-0.00697		0.0186	0.006
-0.45026	-0.01291		0.01861	0.036
-0.45024	-0.02046		0.01862	0.006
-0.45022	-0.0184		0.01863	0.044
-0.4502	-0.01251		0.01864	0.038
-0.45018	-0.00497		0.01865	0.004
-0.45016	-0.0104		0.01866	0.028
-0.45014	-0.01263		0.01867	0.02
-0.45012	-0.01594		0.01868	0.048
-0.4501	-0.00777		0.01869	-0.01
-0.45008	0.000514286		0.0187	0.002
-0.45006	0.00154		0.01871	0.014
-0.45004	-0.00606		0.01872	0.02
-0.45002	-0.01674		0.01873	0.024
-0.45	-0.01303		0.01874	-0.018
-0.44998	-0.00731		0.01875	0.038
-0.44996	0.000457143		0.01876	0.006
-0.44994	-0.0072		0.01877	-0.014
-0.44992	-0.00789		0.01878	-0.042
-0.4499	-0.01143		0.01879	0.018
-0.44988	-0.0068		0.0188	0.02
-0.44986	-0.01251		0.01881	0.014
-0.44984	-0.00663		0.01882	0.024
-0.44982	-0.00451		0.01883	0.014
-0.4498	-0.0004		0.01884	-0.014
-0.44978	-0.00337		0.01885	0.004
-0.44976	-0.00314		0.01886	-0.002
-0.44974	-0.00823		0.01887	-0.014
-0.44972	-0.01126		0.01888	0.02
-0.4497	-0.00869		0.01889	-0.008
-0.44968	0.000342857		0.0189	-0.018
-0.44966	0.0036		0.01891	0.02
-0.44964	0.00697		0.01892	-0.006
-0.44962	0.000114286		0.01893	0.004
-0.4496	-0.0068		0.01894	-0.034
-0.44958	-0.01343		0.01895	-0.002
-0.44956	-0.0076		0.01896	0.01
-0.44954	-0.00777		0.01897	0.026
-0.44952	-0.0052		0.01898	0.044
-0.4495	-0.00646		0.01899	0.024
-0.44948	-0.00726		0.019	0.022
-0.44946	-0.01491		0.01901	0.016
-0.44944	-0.01234		0.01902	-0.006
-0.44942	-0.01034		0.01903	0
-0.4494	-0.00909		0.01904	-0.01
-0.44938	-0.00777		0.01905	-0.002
-0.44936	-0.00531		0.01906	0.012
-0.44934	-0.00537		0.01907	0.036
-0.44932	-0.00891		0.01908	0.018
-0.4493	-0.00594		0.01909	-0.002
-0.44928	-0.00131		0.0191	0.03
-0.44926	-0.00434		0.01911	0.006
-0.44924	-0.00337		0.01912	0.018
-0.44922	-0.00497		0.01913	0.026
-0.4492	0.00497		0.01914	0.038
-0.44918	-0.00131		0.01915	0.026
-0.44916	-0.00697		0.01916	0.032
-0.44914	-0.01349		0.01917	0.03
-0.44912	-0.01297		0.01918	0.054
-0.4491	-0.01554		0.01919	0.028
-0.44908	-0.01686		0.0192	0.03
-0.44906	-0.01674		0.01921	0.064
-0.44904	-0.0184		0.01922	-0.016
-0.44902	-0.01909		0.01923	0.018
-0.449	-0.00989		0.01924	0.018
-0.44898	-0.000571429		0.01925	0.024
-0.44896	-0.00126		0.01926	0.026
-0.44894	-0.00869		0.01927	0.008
-0.44892	-0.00954		0.01928	0.026
-0.4489	-0.00554		0.01929	0.046
-0.44888	-0.00611		0.0193	0.054
-0.44886	-0.01091		0.01931	0.032
-0.44884	-0.00766		0.01932	0.018
-0.44882	-0.01194		0.01933	0.024
-0.4488	-0.01171		0.01934	0.024
-0.44878	-0.0152		0.01935	0.006
-0.44876	-0.00989		0.01936	0.014
-0.44874	-0.01326		0.01937	0
-0.44872	-0.01006		0.01938	-0.012
-0.4487	-0.01029		0.01939	0.012
-0.44868	-0.0084		0.0194	0
-0.44866	-0.01091		0.01941	0.01
-0.44864	-0.00891		0.01942	0.006
-0.44862	-0.01194		0.01943	0.016
-0.4486	-0.01171		0.01944	-0.006
-0.44858	-0.01326		0.01945	0.034
-0.44856	-0.01331		0.01946	0.01
-0.44854	-0.01211		0.01947	0.022
-0.44852	-0.00434		0.01948	0.03
-0.4485	-0.00514		0.01949	0.03
-0.44848	-0.0044		0.0195	0
-0.44846	-0.00829		0.01951	0.024
-0.44844	-0.00897		0.01952	-0.03
-0.44842	-0.0144		0.01953	0.016
-0.4484	-0.0132		0.01954	0.012
-0.44838	-0.01023		0.01955	0.028
-0.44836	-0.00474		0.01956	0.05
-0.44834	-0.00623		0.01957	0.052
-0.44832	-0.0112		0.01958	0.044
-0.4483	-0.00954		0.01959	0.016
-0.44828	-0.00977		0.0196	0.024
-0.44826	-0.01234		0.01961	0.036
-0.44824	-0.01057		0.01962	-0.012
-0.44822	-0.00771		0.01963	0.048
-0.4482	-0.00891		0.01964	0.036
-0.44818	-0.00651		0.01965	0.034
-0.44816	-0.00726		0.01966	0.012
-0.44814	-0.01257		0.01967	0.014
-0.44812	-0.01297		0.01968	0.012
-0.4481	-0.01634		0.01969	0.038
-0.44808	-0.02097		0.0197	0.018
-0.44806	-0.02109		0.01971	0
-0.44804	-0.00977		0.01972	-0.008
-0.44802	-0.01251		0.01973	0.01
-0.448	-0.01326		0.01974	0.004
-0.44798	-0.01149		0.01975	0.034
-0.44796	-0.00463		0.01976	-0.02
-0.44794	-0.00531		0.01977	-0.012
-0.44792	-0.00874		0.01978	0.032
-0.4479	-0.00971		0.01979	-0.006
-0.44788	-0.00909		0.0198	0.006
-0.44786	-0.00663		0.01981	0.008
-0.44784	-0.01326		0.01982	0.008
-0.44782	-0.01063		0.01983	0.018
-0.4478	-0.00771		0.01984	-0.006
-0.44778	-0.00743		0.01985	-0.004
-0.44776	-0.00874		0.01986	0.032
-0.44774	-0.00514		0.01987	0.01
-0.44772	-0.00171		0.01988	-0.008
-0.4477	-0.0056		0.01989	0.02
-0.44768	-0.00743		0.0199	0.02
-0.44766	-0.01137		0.01991	0.016
-0.44764	-0.01131		0.01992	-0.006
-0.44762	-0.00897		0.01993	-0.018
-0.4476	-0.00926		0.01994	0.006
-0.44758	-0.01074		0.01995	0.022
-0.44756	-0.0124		0.01996	0.008
-0.44754	-0.00389		0.01997	0.042
[truncated: 998,002+ more rows]

## Sheet: Figure 3d
Time (s)	Volatge (V)
5.205	-0.00931
5.20502	-0.0112
5.20504	-0.00663
5.20506	-0.00531
5.20508	-0.0108
5.2051	-0.01251
5.20512	-0.01166
5.20514	-0.01251
5.20516	-0.01651
5.20518	-0.02131
5.2052	-0.02097
5.20522	-0.01789
5.20524	-0.01514
5.20526	-0.00994
5.20528	-0.00897
5.2053	-0.01137
5.20532	-0.01726
5.20534	-0.01474
5.20536	-0.01326
5.20538	-0.00606
5.2054	-0.00497
5.20542	-0.00303
5.20544	-0.00931
5.20546	-0.01051
5.20548	-0.0148
5.2055	-0.01189
5.20552	-0.01143
5.20554	-0.00371
5.20556	-0.00366
5.20558	-0.00554
5.2056	-0.01309
5.20562	-0.01326
5.20564	-0.01069
5.20566	-0.0072
5.20568	-0.01069
5.2057	-0.0104
5.20572	-0.00389
5.20574	-0.00274
5.20576	-0.0084
5.20578	-0.01051
5.2058	-0.01006
5.20582	-0.01229
5.20584	-0.01046
5.20586	-0.01149
5.20588	-0.0108
5.2059	-0.0108
5.20592	-0.01286
5.20594	-0.0172
5.20596	-0.01646
5.20598	-0.01023
5.206	-0.0128
5.20602	-0.01423
5.20604	-0.01063
5.20606	-0.008
5.20608	-0.01086
5.2061	-0.01269
5.20612	-0.01091
5.20614	-0.00971
5.20616	-0.00943
5.20618	-0.00846
5.2062	-0.01371
5.20622	-0.0124
5.20624	-0.00857
5.20626	-0.01057
5.20628	-0.01063
5.2063	-0.00954
5.20632	-0.00823
5.20634	-0.01286
5.20636	-0.00829
5.20638	-0.00691
5.2064	-0.01166
5.20642	-0.01457
5.20644	-0.0148
5.20646	-0.01069
5.20648	-0.01486
5.2065	-0.01263
5.20652	-0.01063
5.20654	-0.00463
5.20656	-0.00463
5.20658	-0.01451
5.2066	-0.02074
5.20662	-0.01846
5.20664	-0.0112
5.20666	-0.01429
5.20668	-0.01617
5.2067	-0.01366
5.20672	-0.01303
5.20674	-0.01686
5.20676	-0.01571
5.20678	-0.01349
5.2068	-0.0092
5.20682	-0.01331
5.20684	-0.00914
5.20686	-0.00886
5.20688	-0.00451
5.2069	-0.00863
5.20692	-0.0084
5.20694	-0.0104
5.20696	-0.00509
5.20698	-0.00291
5.207	-0.00583
5.20702	-0.0128
5.20704	-0.01434
5.20706	-0.00914
5.20708	-0.00217
5.2071	-0.00291
5.20712	-0.00926
5.20714	-0.01166
5.20716	-0.00771
5.20718	-0.00229
5.2072	0.00417
5.20722	0.00474
5.20724	-0.000742857
5.20726	-0.00771
5.20728	-0.00743
5.2073	-0.02566
5.20732	-0.03486
5.20734	0.19491
5.20736	0.77909
5.20738	1.52337
5.2074	2.10109
5.20742	2.44869
5.20744	2.63389
5.20746	2.72429
5.20748	2.78691
5.2075	2.80903
5.20752	2.81457
5.20754	2.8044
5.20756	2.80869
5.20758	2.81
5.2076	2.8136
5.20762	2.81834
5.20764	2.81874
5.20766	2.8284
5.20768	2.8324
5.2077	2.84063
5.20772	2.85886
5.20774	2.87966
5.20776	2.67657
5.20778	2.12086
5.2078	1.37977
5.20782	0.78783
5.20784	0.43697
5.20786	0.24777
5.20788	0.15291
5.2079	0.1024
5.20792	0.0832
5.20794	0.07749
5.20796	0.07949
5.20798	0.08
5.208	0.07497
5.20802	0.06617
5.20804	0.06257
5.20806	0.06326
5.20808	0.06423
5.2081	0.05286
5.20812	0.04486
5.20814	0.04377
5.20816	0.04154
5.20818	0.03606
5.2082	0.02509
5.20822	0.01834
5.20824	0.01314
5.20826	0.01663
5.20828	0.01046
5.2083	0.00394
5.20832	0.00297
5.20834	-0.00566
5.20836	-0.01629
5.20838	-0.01537
5.2084	-0.01149
5.20842	-0.0128
5.20844	-0.01851
5.20846	-0.01617
5.20848	-0.01966
5.2085	-0.01331
5.20852	-0.01251
5.20854	-0.01291
5.20856	-0.01749
5.20858	-0.01806
5.2086	-0.01846
5.20862	-0.0136
5.20864	-0.01469
5.20866	-0.02457
5.20868	-0.02349
5.2087	-0.02069
5.20872	-0.0224
5.20874	-0.02931
5.20876	-0.00771
5.20878	-0.00349
5.2088	-0.00577
5.20882	-0.01211
5.20884	-0.00691
5.20886	-0.00971
5.20888	-0.01326
5.2089	-0.01126
5.20892	-0.01257
5.20894	-0.01194
5.20896	-0.01371
5.20898	-0.01194
5.209	-0.01257
5.20902	-0.01194
5.20904	-0.00931
5.20906	-0.01063
5.20908	-0.01217
5.2091	-0.01109
5.20912	-0.00583
5.20914	-0.00514
5.20916	-0.00434
5.20918	-0.00857
5.2092	-0.00766
5.20922	-0.00634
5.20924	-0.00777
5.20926	-0.01377
5.20928	-0.02354
5.2093	-0.022
5.20932	-0.01406
5.20934	-0.00954
5.20936	-0.01737
5.20938	-0.01063
5.2094	-0.00234
5.20942	-0.00337
5.20944	-0.01023
5.20946	-0.00486
5.20948	-0.01383
5.2095	-0.01743
5.20952	-0.01994
5.20954	-0.01343
5.20956	-0.0116
5.20958	0.002
5.2096	0.00331
5.20962	-0.00394
5.20964	-0.01383
5.20966	-0.01086
5.20968	-0.00943
5.2097	-0.00749
5.20972	-0.01217
5.20974	-0.01229
5.20976	-0.00971
5.20978	-0.00731
5.2098	-0.00817
5.20982	-0.01069
5.20984	-0.01297
5.20986	-0.0132
5.20988	-0.00337
5.2099	0.002
5.20992	-0.00954
5.20994	-0.02246
5.20996	-0.0152
5.20998	-0.01429
5.21	-0.01474

## Sheet: Figure 3g
Intrinsic ECG			After RFA
Time (s)	ECG (mV)		Time (s)	ECG (mV)
0	-0.40771		0	-0.07355
0.00102	-0.41489		0	-0.07324
0.00204	-0.4216		0	-0.07278
0.003	-0.42816		0	-0.07233
0.00402	-0.43503		0	-0.07278
0.00504	-0.44144		0	-0.07278
0.006	-0.44723		0.006	-0.07294
0.00702	-0.45242		0.006	-0.07309
0.00804	-0.45822		0.006	-0.07385
0.009	-0.46341		0.006	-0.07416
0.01002	-0.46783		0.006	-0.07507
0.01104	-0.47241		0.006	-0.07523
0.012	-0.47592		0.012	-0.07568
0.01302	-0.47928		0.012	-0.07614
0.01404	-0.48279		0.012	-0.07584
0.015	-0.48599		0.012	-0.07492
0.01602	-0.48859		0.012	-0.07492
0.01704	-0.49133		0.012	-0.07385
0.018	-0.4924		0.018	-0.07355
0.01902	-0.49377		0.018	-0.07294
0.02004	-0.49377		0.018	-0.07339
0.021	-0.49301		0.018	-0.0737
0.02202	-0.49164		0.018	-0.07385
0.02304	-0.48966		0.018	-0.07401
0.024	-0.48538		0.024	-0.07339
0.02502	-0.48035		0.024	-0.07263
0.02604	-0.47409		0.024	-0.07126
0.027	-0.46692		0.024	-0.07065
0.02802	-0.45837		0.024	-0.06912
0.02904	-0.44952		0.024	-0.06882
0.03	-0.43991		0.03	-0.06683
0.03102	-0.42969		0.03	-0.06592
0.03204	-0.42007		0.03	-0.06409
0.033	-0.4097		0.03	-0.0621
0.03402	-0.39917		0.03	-0.06042
0.03504	-0.38879		0.03	-0.05859
0.036	-0.37857		0.036	-0.05783
0.03702	-0.36896		0.036	-0.05707
0.03804	-0.35812		0.036	-0.05676
0.039	-0.34805		0.036	-0.05646
0.04002	-0.33737		0.036	-0.05585
0.04104	-0.32715		0.042	-0.056
0.042	-0.31693		0.042	-0.05615
0.04302	-0.30685		0.042	-0.05646
0.04404	-0.29724		0.042	-0.05661
0.045	-0.28702		0.042	-0.05753
0.04602	-0.27756		0.042	-0.05814
0.04704	-0.26825		0.048	-0.0592
0.048	-0.25955		0.048	-0.06058
0.04902	-0.25116		0.048	-0.06104
0.05004	-0.24353		0.048	-0.0621
0.051	-0.2359		0.048	-0.06287
0.05202	-0.22903		0.048	-0.06378
0.05304	-0.22263		0.054	-0.065
0.054	-0.21713		0.054	-0.06561
0.05502	-0.21179		0.054	-0.06592
0.05604	-0.20706		0.054	-0.06546
0.057	-0.20142		0.054	-0.06561
0.05802	-0.19714		0.054	-0.06516
0.05904	-0.19257		0.06	-0.06485
0.06	-0.18845		0.06	-0.06577
0.06102	-0.18448		0.06	-0.06714
0.06204	-0.18005		0.06	-0.06897
0.063	-0.1767		0.06	-0.06958
0.06402	-0.17227		0.06	-0.0705
0.06504	-0.16876		0.066	-0.07004
0.066	-0.16419		0.066	-0.06912
0.06702	-0.15991		0.066	-0.0676
0.06804	-0.15488		0.066	-0.06729
0.069	-0.14999		0.066	-0.06592
0.07002	-0.14694		0.066	-0.065
0.07104	-0.14374		0.072	-0.06424
0.072	-0.1416		0.072	-0.06302
0.07302	-0.13886		0.072	-0.06134
0.07404	-0.13825		0.072	-0.06012
0.075	-0.13733		0.072	-0.0589
0.07602	-0.13657		0.072	-0.05783
0.07704	-0.13504		0.078	-0.05737
0.078	-0.13397		0.078	-0.05753
0.07902	-0.1329		0.078	-0.05646
0.08004	-0.1326		0.078	-0.05692
0.081	-0.13046		0.078	-0.05615
0.08202	-0.1294		0.078	-0.05508
0.08304	-0.12817		0.084	-0.05432
0.084	-0.12741		0.084	-0.05493
0.08502	-0.12619		0.084	-0.05493
0.08604	-0.12573		0.084	-0.05554
0.087	-0.12421		0.084	-0.05661
0.08802	-0.1239		0.084	-0.05737
0.08904	-0.12222		0.084	-0.05859
0.09	-0.1207		0.09	-0.05966
0.09102	-0.11887		0.09	-0.06027
0.09204	-0.11795		0.09	-0.06165
0.093	-0.11688		0.09	-0.06317
0.09402	-0.11551		0.09	-0.06653
0.09504	-0.11536		0.09	-0.06943
0.096	-0.11429		0.096	-0.07431
0.09702	-0.11459		0.096	-0.0798
0.09804	-0.11368		0.096	-0.08713
0.099	-0.11292		0.096	-0.09415
0.10002	-0.11231		0.096	-0.10391
0.10104	-0.11185		0.096	-0.11307
0.102	-0.11185		0.102	-0.12421
0.10302	-0.11185		0.102	-0.13473
0.10404	-0.11154		0.102	-0.14648
0.105	-0.11078		0.102	-0.15762
0.10602	-0.11017		0.102	-0.16983
0.10704	-0.10849		0.102	-0.18143
0.108	-0.10666		0.108	-0.19409
0.10902	-0.10605		0.108	-0.20676
0.11004	-0.10422		0.108	-0.21988
0.111	-0.10391		0.108	-0.23285
0.11202	-0.103		0.108	-0.24582
0.11304	-0.1033		0.108	-0.2594
0.114	-0.10284		0.114	-0.27329
0.11502	-0.103		0.114	-0.28702
0.11604	-0.10239		0.114	-0.30228
0.117	-0.1033		0.114	-0.31662
0.11802	-0.10346		0.114	-0.3305
0.11904	-0.10437		0.114	-0.34424
0.12	-0.10452		0.12	-0.35858
0.12102	-0.10468		0.12	-0.37308
0.12204	-0.10437		0.12	-0.38849
0.123	-0.10452		0.12	-0.40436
0.12402	-0.10391		0.12	-0.42191
0.12504	-0.10407		0.12	-0.43991
0.126	-0.1033		0.126	-0.45761
0.12702	-0.10315		0.126	-0.47562
0.12804	-0.10269		0.126	-0.4921
0.129	-0.10208		0.126	-0.50797
0.13002	-0.10223		0.126	-0.52139
0.13104	-0.10071		0.132	-0.53268
0.132	-0.09918		0.132	-0.54062
0.13302	-0.09842		0.132	-0.54474
0.13404	-0.09598		0.132	-0.54642
0.135	-0.09521		0.132	-0.54336
0.13602	-0.09399		0.132	-0.53711
0.13704	-0.09308		0.138	-0.52689
0.138	-0.09232		0.138	-0.5127
0.13902	-0.09186		0.138	-0.49454
0.14004	-0.09109		0.138	-0.47257
0.141	-0.09048		0.138	-0.44739
0.14202	-0.08987		0.138	-0.41855
0.14304	-0.08911		0.144	-0.38696
0.144	-0.0885		0.144	-0.35263
0.14502	-0.08728		0.144	-0.31693
0.14604	-0.08606		0.144	-0.27969
0.147	-0.08423		0.144	-0.24338
0.14802	-0.0824		0.144	-0.20645
0.14904	-0.08087		0.15	-0.17166
0.15	-0.07965		0.15	-0.13886
0.15102	-0.07889		0.15	-0.10925
0.15204	-0.07828		0.15	-0.08331
0.153	-0.07828		0.15	-0.06134
0.15402	-0.07843		0.15	-0.04242
0.15504	-0.07858		0.156	-0.0267
0.156	-0.07797		0.156	-0.01404
0.15702	-0.0766		0.156	-0.00412
0.15804	-0.07538		0.156	0.00381
0.159	-0.0737		0.156	0.00885
0.16002	-0.07248		0.156	0.01236
0.16104	-0.07141		0.162	0.01434
0.162	-0.07034		0.162	0.01511
0.16302	-0.06866		0.162	0.01434
0.16404	-0.0679		0.162	0.01358
0.165	-0.065		0.162	0.01266
0.16602	-0.06378		0.162	0.01099
0.16704	-0.06119		0.168	0.00946
0.168	-0.06012		0.168	0.00717
0.16902	-0.05737		0.168	0.00458
0.17004	-0.05646		0.168	0.00168
0.171	-0.05478		0.168	-0.000762939
0.17202	-0.05325		0.168	-0.0029
0.17304	-0.05157		0.174	-0.00473
0.174	-0.05096		0.174	-0.00717
0.17502	-0.04974		0.174	-0.00824
0.17604	-0.04959		0.174	-0.01022
0.177	-0.04868		0.174	-0.01312
0.17802	-0.04913		0.174	-0.0177
0.17904	-0.04929		0.174	-0.02197
0.18	-0.0499		0.18	-0.02686
0.18102	-0.05005		0.18	-0.03265
0.18204	-0.0499		0.18	-0.0386
0.183	-0.04944		0.18	-0.04364
0.18402	-0.04974		0.18	-0.04959
0.18504	-0.04959		0.18	-0.05493
0.186	-0.04913		0.186	-0.06042
0.18702	-0.04852		0.186	-0.065
0.18804	-0.0473		0.186	-0.07004
0.189	-0.04654		0.186	-0.07401
0.19002	-0.04608		0.186	-0.07797
0.19104	-0.04562		0.186	-0.08133
0.192	-0.04547		0.192	-0.0853
0.19302	-0.04593		0.192	-0.0882
0.19404	-0.0473		0.192	-0.09232
0.195	-0.0473		0.192	-0.09506
0.19602	-0.04807		0.192	-0.09857
0.19704	-0.04868		0.192	-0.10132
0.198	-0.04837		0.198	-0.103
0.19902	-0.04776		0.198	-0.10361
0.20004	-0.04639		0.198	-0.10468
0.201	-0.04501		0.198	-0.10468
0.20202	-0.04456		0.198	-0.10513
0.20304	-0.0444		0.198	-0.10437
0.204	-0.04395		0.204	-0.10407
0.20502	-0.04242		0.204	-0.103
0.20604	-0.04074		0.204	-0.10147
0.207	-0.03998		0.204	-0.09933
0.20802	-0.03799		0.204	-0.0972
0.20904	-0.03693		0.204	-0.0943
0.21	-0.03464		0.21	-0.09064
0.21102	-0.03311		0.21	-0.08591
0.21204	-0.03128		0.21	-0.08133
0.213	-0.03067		0.21	-0.07553
0.21402	-0.02808		0.21	-0.06973
0.21504	-0.02686		0.21	-0.06271
0.216	-0.02563		0.216	-0.05615
0.21702	-0.02518		0.216	-0.04944
0.21804	-0.02533		0.216	-0.04349
0.219	-0.02625		0.216	-0.03815
0.22002	-0.02655		0.216	-0.03387
0.22104	-0.02808		0.216	-0.03021
0.222	-0.02884		0.222	-0.02716
0.22302	-0.02975		0.222	-0.02335
0.22404	-0.03006		0.222	-0.02075
0.225	-0.03113		0.222	-0.01785
0.22602	-0.03128		0.222	-0.01526
0.22704	-0.03342		0.228	-0.01328
0.228	-0.03372		0.228	-0.0119
0.22902	-0.0354		0.228	-0.01099
0.23004	-0.03647		0.228	-0.00931
0.231	-0.03815		0.228	-0.00824
0.23202	-0.03937		0.228	-0.00702
0.23304	-0.0415		0.234	-0.00458
0.234	-0.04395		0.234	-0.00351
0.23502	-0.04623		0.234	-0.00198
0.23604	-0.04868		0.234	-0.00107
0.237	-0.05096		0.234	-0.000305176
0.23802	-0.05325		0.234	0
0.23904	-0.05569		0.24	0.000915527
0.24	-0.05753		0.24	0.00259
0.24102	-0.06058		0.24	0.00336
0.24204	-0.06271		0.24	0.00412
0.243	-0.06668		0.24	0.00458
0.24402	-0.0705		0.24	0.00488
0.24504	-0.07462		0.246	0.00488
0.246	-0.07843		0.246	0.00427
0.24702	-0.08224		0.246	0.00305
0.24804	-0.08514		0.246	0.00244
0.249	-0.08728		0.246	0.00153
0.25002	-0.08987		0.246	0.000915527
0.25104	-0.09186		0.252	-0.000152588
0.252	-0.09415		0.252	-0.00153
0.25302	-0.09552		0.252	-0.0029
0.25404	-0.09644		0.252	-0.00366
0.255	-0.09674		0.252	-0.00519
0.25602	-0.09659		0.252	-0.00443
0.25704	-0.09476		0.258	-0.00534
0.258	-0.09308		0.258	-0.00565
0.25902	-0.09018		0.258	-0.00641
0.26004	-0.08652		0.258	-0.00732
0.261	-0.0827		0.258	-0.00916
0.26202	-0.07858		0.258	-0.01129
0.26304	-0.07324		0.264	-0.01297
0.264	-0.06653		0.264	-0.01358
0.26502	-0.05936		0.264	-0.01343
0.26604	-0.05157		0.264	-0.01266
0.267	-0.04318		0.264	-0.01114
0.26802	-0.0354		0.264	-0.00992
0.26904	-0.02762		0.264	-0.00961
0.27	-0.02106		0.27	-0.00809
0.27102	-0.01419		0.27	-0.00778
0.27204	-0.00977		0.27	-0.00656
0.273	-0.00504		0.27	-0.00549
0.27402	-0.00122		0.27	-0.00412
0.27504	0.00214		0.27	-0.00366
0.276	0.00412		0.276	-0.00244
0.27702	0.00534		0.276	-0.00214
0.27804	0.00671		0.276	-0.00214
0.279	0.00748		0.276	-0.00183
0.28002	0.00671		0.276	-0.00183
0.28104	0.0061		0.276	-0.00107
0.282	0.00534		0.282	-0.000762939
0.28302	0.00427		0.282	0
0.28404	0.00275		0.282	0.000152588
0.285	0.000305176		0.282	-0.000152588
0.28602	-0.0029		0.282	-0.00107
0.28704	-0.00488		0.282	-0.00198
0.288	-0.00763		0.288	-0.00229
0.28902	-0.00931		0.288	-0.0032
0.29004	-0.01129		0.288	-0.00381
0.291	-0.01175		0.288	-0.0032
0.29202	-0.01328		0.288	-0.00305
0.29304	-0.01389		0.288	-0.00168
0.294	-0.01526		0.294	-0.00168
0.29502	-0.01556		0.294	-0.000610352
0.29604	-0.01663		0.294	-0.000457764
0.297	-0.0177		0.294	0.000305176
0.29802	-0.01724		0.294	0.000762939
0.29904	-0.01663		0.294	0.00153
0.3	-0.01541		0.3	0.00214
0.30102	-0.01526		0.3	0.00198
0.30204	-0.01495		0.3	0.00107
0.303	-0.0145		0.3	0.000762939
0.30402	-0.01389		0.3	-0.000762939
0.30504	-0.01312		0.3	-0.000152588
0.306	-0.01205		0.306	-0.000152588
0.30702	-0.01099		0.306	-0.000152588
0.30804	-0.00931		0.306	0.000610352
0.309	-0.00717		0.306	0.00122
0.31002	-0.00687		0.306	0.000915527
0.31104	-0.00717		0.306	0.000762939
0.312	-0.00732		0.312	0.000305176
0.31302	-0.00854		0.312	0
0.31404	-0.01022		0.312	-0.00107
0.315	-0.01175		0.312	-0.00107
0.31602	-0.01251		0.312	-0.00137
0.31704	-0.01404		0.318	-0.00168
0.318	-0.01602		0.318	-0.00214
0.31902	-0.01816		0.318	-0.00244
0.32004	-0.01907		0.318	-0.00351
0.321	-0.02167		0.318	-0.00443
0.32202	-0.02274		0.318	-0.00473
0.32304	-0.02502		0.324	-0.00427
0.324	-0.02548		0.324	-0.00443
0.32502	-0.02792		0.324	-0.00473
0.32604	-0.02853		0.324	-0.00443
0.327	-0.03021		0.324	-0.00534
0.32802	-0.03067		0.324	-0.0058
0.32904	-0.0325		0.33	-0.00687
0.33	-0.03235		0.33	-0.00687
0.33102	-0.03265		0.33	-0.00671
0.33204	-0.0322		0.33	-0.00549
0.333	-0.0325		0.33	-0.00366
0.33402	-0.03204		0.33	-0.000915527
0.33504	-0.03128		0.336	0.000762939
0.336	-0.03128		0.336	0.00214
0.33702	-0.03159		0.336	0.0032
0.33804	-0.03128		0.336	0.00336
0.339	-0.03128		0.336	0.00366
0.34002	-0.03067		0.336	0.00366
0.34104	-0.03067		0.342	0.00351
0.342	-0.03067		0.342	0.00275
0.34302	-0.03067		0.342	0.00153
0.34404	-0.03098		0.342	0.00107
0.345	-0.03082		0.342	-0.000152588
0.34602	-0.03067		0.342	-0.000610352
0.34704	-0.02975		0.348	-0.00107
0.348	-0.02853		0.348	-0.000915527
0.34902	-0.02823		0.348	0.000152588
0.35004	-0.02823		0.348	0.000762939
0.351	-0.02869		0.348	0.00183
0.35202	-0.02899		0.348	0.00229
0.35304	-0.03006		0.354	0.00183
0.354	-0.03143		0.354	0.00229
0.35502	-0.03296		0.354	0.00259
0.35604	-0.03418		0.354	0.00366
0.357	-0.03418		0.354	0.00473
0.35802	-0.03571		0.354	0.00687
0.35904	-0.03677		0.354	0.00793
0.36	-0.03845		0.36	0.00946
0.36102	-0.04089		0.36	0.01022
0.36204	-0.04486		0.36	0.01099
0.363	-0.04883		0.36	0.0116
0.36402	-0.05402		0.36	0.01282
0.36504	-0.0592		0.36	0.01419
0.366	-0.06607		0.366	0.01633
0.36702	-0.07294		0.366	0.0177
0.36804	-0.08026		0.366	0.01846
0.369	-0.0882		0.366	0.01877
0.37002	-0.0975		0.366	0.01953
0.37104	-0.10666		0.366	0.02075
0.372	-0.11475		0.372	0.02151
0.37302	-0.12161		0.372	0.02319
0.37404	-0.12665		0.372	0.02594
0.375	-0.12787		0.372	0.02823
0.37602	-0.12634		0.372	0.03006
0.37704	-0.11948		0.372	0.03143
0.378	-0.10849		0.378	0.03189
0.37902	-0.09018		0.378	0.03235
0.38004	-0.06683		0.378	0.03265
0.381	-0.03784		0.378	0.03265
0.38202	-0.00336		0.378	0.03281
0.38304	0.0354		0.378	0.03311
0.384	0.07629		0.384	0.03342
0.38502	0.11978		0.384	0.03296
0.38604	0.16373		0.384	0.0322
0.387	0.2092		0.384	0.03204
0.38802	0.2536		0.384	0.03143
0.38904	0.29739		0.384	0.03204
0.39	0.33844		0.39	0.03265
0.39102	0.37491		0.39	0.03464
0.39204	0.40634		0.39	0.03479
0.393	0.43121		0.39	0.03601
0.39402	0.45029		0.39	0.03616
0.39504	0.46127		0.39	0.03754
0.396	0.46585		0.396	0.03784
0.39702	0.46432		0.396	0.03922
0.39804	0.45898		0.396	0.04105
0.399	0.44815		0.396	0.0441
0.40002	0.4335		0.396	0.04593
0.40104	0.41519		0.396	0.04868
0.402	0.3923		0.402	0.05081
0.40302	0.36774		0.402	0.05188
0.40404	0.34088		0.402	0.05325
0.405	0.31433		0.402	0.05478
0.40602	0.28854		0.402	0.05615
0.40704	0.26291		0.408	0.05753
0.408	0.23773		0.408	0.05829
0.40902	0.21378		0.408	0.05936
0.41004	0.19104		0.408	0.0592
0.411	0.168		0.408	0.06042
0.41202	0.14648		0.408	0.06104
0.41304	0.12634		0.414	0.06195
0.414	0.10742		0.414	0.06332
0.41502	0.08942		0.414	0.06454
0.41604	0.0737		0.414	0.06653
0.417	0.05768		0.414	0.06821
0.41802	0.04349		0.414	0.06912
0.41904	0.03037		0.42	0.06927
0.42	0.01831		0.42	0.06912
0.42102	0.00702		0.42	0.06851
0.42204	-0.00168		0.42	0.0679
0.423	-0.00961		0.42	0.06912
0.42402	-0.01633		0.42	0.06989
0.42504	-0.02258		0.426	0.07126
0.426	-0.02747		0.426	0.07294
0.42702	-0.03113		0.426	0.07446
0.42804	-0.03525		0.426	0.07645
0.429	-0.03738		0.426	0.07797
0.43002	-0.03937		0.426	0.07935
0.43104	-0.04044		0.432	0.08209
0.432	-0.0415		0.432	0.08514
0.43302	-0.04242		0.432	0.0885
0.43404	-0.04288		0.432	0.09247
0.435	-0.04242		0.432	0.09598
0.43602	-0.04196		0.432	0.09842
0.43704	-0.04135		0.438	0.10086
0.438	-0.04028		0.438	0.10315
0.43902	-0.03906		0.438	0.1059
0.44004	-0.03784		0.438	0.10925
0.441	-0.03708		0.438	0.11169
0.44202	-0.0354		0.438	0.1149
0.44304	-0.03525		0.444	0.11673
0.444	-0.03555		0.444	0.11902
0.44502	-0.03586		0.444	0.12039
0.44604	-0.03738		0.444	0.12161
0.447	-0.0383		0.444	0.12253
0.44802	-0.03891		0.444	0.12421
0.44904	-0.04013		0.45	0.12573
0.45	-0.04135		0.45	0.12848
0.45102	-0.04288		0.45	0.13001
0.45204	-0.04471		0.45	0.13199
0.453	-0.04684		0.45	0.13214
0.45402	-0.04852		0.45	0.13336
0.45504	-0.05066		0.45	0.13443
0.456	-0.05264		0.456	0.13672
0.45702	-0.05417		0.456	0.13779
0.45804	-0.05569		0.456	0.13977
0.459	-0.05661		0.456	0.14038
0.46002	-0.05859		0.456	0.14191
0.46104	-0.06012		0.456	0.14145
0.462	-0.06104		0.462	0.14175
0.46302	-0.0621		0.462	0.14252
0.46404	-0.06241		0.462	0.14389
0.465	-0.06165		0.462	0.14694
0.46602	-0.06042		0.462	0.15045
0.46704	-0.0589		0.462	0.15488
0.468	-0.05737		0.468	0.159
0.46902	-0.05554		0.468	0.16235
0.47004	-0.05478		0.468	0.16495
0.471	-0.05371		0.468	0.16739
0.47202	-0.05341		0.468	0.1712
0.47304	-0.05295		0.468	0.17441
0.474	-0.05356		0.474	0.17822
0.47502	-0.05325		0.474	0.18127
0.47604	-0.05417		0.474	0.18417
0.477	-0.05402		0.474	0.18616
0.47802	-0.05432		0.474	0.18829
0.47904	-0.05341		0.474	0.18982
0.48	-0.0531		0.48	0.19134
0.48102	-0.05219		0.48	0.19348
0.48204	-0.0528		0.48	0.19608
0.483	-0.05203		0.48	0.19836
0.48402	-0.05219		0.48	0.19989
0.48504	-0.0528		0.48	0.20096
0.486	-0.05264		0.486	0.20111
0.48702	-0.05295		0.486	0.20111
0.48804	-0.05234		0.486	0.20126
0.489	-0.05219		0.486	0.20187
0.49002	-0.05173		0.486	0.20294
0.49104	-0.05112		0.486	0.20508
0.492	-0.05005		0.492	0.2066
0.49302	-0.05051		0.492	0.20844
0.49404	-0.05066		0.492	0.20935
0.495	-0.05127		0.492	0.21088
0.49602	-0.05249		0.492	0.21164
0.49704	-0.05356		0.498	0.2121
0.498	-0.05417		0.498	0.21286
0.49902	-0.05463		0.498	0.21423
0.50004	-0.05493		0.498	0.21454
0.501	-0.05554		0.498	0.21408
0.50202	-0.0563		0.498	0.21286
0.50304	-0.05676		0.504	0.21088
0.504	-0.05783		0.504	0.20874
0.50502	-0.05722		0.504	0.20706
0.50604	-0.05585		0.504	0.20447
0.507	-0.05539		0.504	0.20325
0.50802	-0.05325		0.504	0.20096
0.50904	-0.05249		0.51	0.19836
0.51	-0.05127		0.51	0.1947
0.51102	-0.05142		0.51	0.19073
0.51204	-0.05127		0.51	0.18585
0.513	-0.05173		0.51	0.18036
0.51402	-0.05173		0.51	0.17502
0.51504	-0.05219		0.516	0.17014
0.516	-0.05249		0.516	0.1651
0.51702	-0.0531		0.516	0.15945
0.51804	-0.05325		0.516	0.15442
0.519	-0.05463		0.516	0.14847
0.52002	-0.05493		0.516	0.14282
0.52104	-0.05661		0.522	0.13611
0.522	-0.05737		0.522	0.13062
0.52302	-0.05875		0.522	0.12466
0.52404	-0.05981		0.522	0.11948
0.525	-0.06073		0.522	0.11307
0.52602	-0.0621		0.522	0.10666
0.52704	-0.06302		0.528	0.09872
0.528	-0.06424		0.528	0.09155
0.52902	-0.06516		0.528	0.08347
0.53004	-0.06546		0.528	0.07629
0.531	-0.06485		0.528	0.06958
0.53202	-0.06424		0.528	0.06454
0.53304	-0.06409		0.534	0.05966
0.534	-0.06302		0.534	0.05569
0.53502	-0.06302		0.534	0.05203
0.53604	-0.06241		0.534	0.04837
0.537	-0.06302		0.534	0.04501
0.53802	-0.06302		0.534	0.04074
0.53904	-0.06317		0.54	0.03723
0.54	-0.06287		0.54	0.03448
0.54102	-0.06271		0.54	0.03128
0.54204	-0.06302		0.54	0.02838
0.543	-0.06332		0.54	0.02563
0.54402	-0.06348		0.54	0.0235
0.54504	-0.06348		0.54	0.0209
0.546	-0.06439		0.546	0.01968
0.54702	-0.06378		0.546	0.01831
0.54804	-0.06454		0.546	0.0177
0.549	-0.06454		0.546	0.0174
0.55002	-0.06638		0.546	0.0174
0.55104	-0.0676		0.546	0.01694
0.552	-0.06927		0.552	0.01633
0.55302	-0.07141		0.552	0.01465
0.55404	-0.07385		0.552	0.01404
0.555	-0.07629		0.552	0.01343
0.55602	-0.07874		0.552	0.01343
0.55704	-0.07996		0.552	0.01328
0.558	-0.08163		0.558	0.01373
0.55902	-0.08255		0.558	0.01358
0.56004	-0.08484		0.558	0.01373
0.561	-0.08636		0.558	0.01343
0.56202	-0.08835		0.558	0.01266
0.56304	-0.09033		0.558	0.01175
0.564	-0.09186		0.564	0.0116
0.56502	-0.09323		0.564	0.01175
0.56604	-0.09476		0.564	0.01251
0.567	-0.09583		0.564	0.01297
0.56802	-0.09674		0.564	0.01282
0.56904	-0.0972		0.564	0.01312
0.57	-0.09872		0.57	0.01282
0.57102	-0.09949		0.57	0.01251
0.57204	-0.10071		0.57	0.01358
0.573	-0.10162		0.57	0.01495
0.57402	-0.103		0.57	0.01633
0.57504	-0.10468		0.57	0.01755
0.576	-0.1062		0.576	0.01846
0.57702	-0.10864		0.576	0.01846
0.57804	-0.11185		0.576	0.01785
0.579	-0.11459		0.576	0.01694
0.58002	-0.11826		0.576	0.01526
0.58104	-0.12131		0.576	0.01389
0.582	-0.12405		0.582	0.0119
0.58302	-0.12619		0.582	0.01053
0.58404	-0.12924		0.582	0.0087
0.585	-0.13153		0.582	0.00732
0.58602	-0.13397		0.582	0.00519
0.58704	-0.13565		0.582	0.00275
0.588	-0.1387		0.588	0.00153
0.58902	-0.14114		0.588	0
0.59004	-0.14481		0.588	-0.000915527
0.591	-0.14847		0.588	-0.00153
0.59202	-0.1532		0.588	-0.00214
0.59304	-0.15717		0.594	-0.0029
0.594	-0.16281		0.594	-0.00366
0.59502	-0.16876		0.594	-0.00488
0.59604	-0.17441		0.594	-0.00549
0.597	-0.18005		0.594	-0.00595
0.59802	-0.18509		0.594	-0.00549
0.59904	-0.19073		0.6	-0.00458
0.6	-0.19592		0.6	-0.00351
0.60102	-0.20126		0.6	-0.00244
0.60204	-0.20676		0.6	-0.00168
0.603	-0.21271		0.6	-0.00122
0.60402	-0.21851		0.6	-0.00107
0.60504	-0.22507		0.606	-0.000762939
0.606	-0.2301		0.606	-0.00107
0.60702	-0.23651		0.606	-0.000305176
0.60804	-0.24216		0.606	-0.00122
0.609	-0.24857		0.606	-0.00153
0.61002	-0.25467		0.606	-0.00229
0.61104	-0.26108		0.612	-0.00244
0.612	-0.26764		0.612	-0.00336
0.61302	-0.2742		0.612	-0.0032
0.61404	-0.28183		0.612	-0.0032
0.615	-0.29022		0.612	-0.00275
0.61602	-0.29831		0.612	-0.00244
0.61704	-0.30777		0.618	-0.00214
0.618	-0.31677		0.618	-0.00305
0.61902	-0.32532		0.618	-0.00336
0.62004	-0.33295		0.618	-0.00473
0.621	-0.34103		0.618	-0.00549
0.62202	-0.34851		0.618	-0.00671
0.62304	-0.35645		0.624	-0.00702
0.624	-0.36133		0.624	-0.00656
0.62502	-0.36789		0.624	-0.0058
0.62604	-0.37262		0.624	-0.00549
0.627	-0.37628		0.624	-0.00443
0.62802	-0.37979		0.624	-0.00381
0.62904	-0.38238		0.63	-0.00336
0.63	-0.38422		0.63	-0.00305
0.63102	-0.38559		0.63	-0.00198
0.63204	-0.3862		0.63	-0.00122
0.633	-0.3862		0.63	-0.000152588
0.63402	-0.38528		0.63	0.00137
0.63504	-0.38422		0.63	0.00198
0.636	-0.38208		0.636	0.00244
0.63702	-0.37842		0.636	0.00229
0.63804	-0.3743		0.636	0.00198
0.639	-0.36941		0.636	0.00153
0.64002	-0.36331		0.636	0.00137
0.64104	-0.35721		0.636	0.000305176
0.642	-0.35034		0.642	-0.000152588
0.64302	-0.34317		0.642	-0.00198
0.64404	-0.33585		0.642	-0.00381
0.645	-0.32822		0.642	-0.0058
0.64602	-0.31937		0.642	-0.00793
0.64704	-0.31097		0.642	-0.00977
0.648	-0.30151		0.648	-0.0116
0.64902	-0.29221		0.648	-0.01297
0.65004	-0.28198		0.648	-0.01312
0.651	-0.27237		0.648	-0.01328
0.65202	-0.26321		0.648	-0.01373
0.65304	-0.25406		0.648	-0.01434
0.654	-0.24475		0.654	-0.01434
0.65502	-0.23605		0.654	-0.01465
0.65604	-0.22751		0.654	-0.01358
0.657	-0.21805		0.654	-0.01343
0.65802	-0.20966		0.654	-0.01297
0.65904	-0.19989		0.654	-0.01358
0.66	-0.1918		0.66	-0.01495
0.66102	-0.18265		0.66	-0.01633
0.66204	-0.17395		0.66	-0.01862
0.663	-0.1648		0.66	-0.0206
0.66402	-0.15518		0.66	-0.02258
0.66504	-0.14511		0.66	-0.0235
0.666	-0.13534		0.666	-0.02396
0.66702	-0.12528		0.666	-0.02487
0.66804	-0.11566		0.666	-0.02518
0.669	-0.10666		0.666	-0.0264
0.67002	-0.09827		0.666	-0.02792
0.67104	-0.09033		0.666	-0.0293
0.672	-0.08362		0.672	-0.03143
0.67302	-0.0766		0.672	-0.03281
0.67404	-0.07019		0.672	-0.03448
0.675	-0.06393		0.672	-0.03662
0.67602	-0.05844		0.672	-0.03845
0.67704	-0.05264		0.672	-0.04028
0.678	-0.04791		0.678	-0.04272
0.67902	-0.04257		0.678	-0.04578
0.68004	-0.0383		0.678	-0.04944
0.681	-0.03281		0.678	-0.05264
0.68202	-0.0293		0.678	-0.05646
0.68304	-0.02533		0.684	-0.05981
0.684	-0.02213		0.684	-0.06409
0.68502	-0.01938		0.684	-0.0679
0.68604	-0.01785		0.684	-0.07294
0.687	-0.01602		0.684	-0.07736
0.68802	-0.01404		0.684	-0.08133
0.68904	-0.01221		0.69	-0.08408
0.69	-0.00992		0.69	-0.08652
0.69102	-0.00778		0.69	-0.08759
0.69204	-0.00595		0.69	-0.08911
0.693	-0.00427		0.69	-0.0885
0.69402	-0.0032		0.69	-0.08896
0.69504	-0.00336		0.696	-0.08774
0.696	-0.00305		0.696	-0.08713
0.69702	-0.0029		0.696	-0.08514
0.69804	-0.00198		0.696	-0.08301
0.699	-0.00137		0.696	-0.08057
0.70002	-0.000457764		0.696	-0.07767
0.70104	0.000915527		0.702	-0.07507
0.702	0.00122		0.702	-0.07233
0.70302	0.00198		0.702	-0.06897
0.70404	0.00229		0.702	-0.06653
0.705	0.00275		0.702	-0.06256
0.70602	0.00427		0.702	-0.05844
0.70704	0.00549		0.708	-0.05356
0.708	0.00763		0.708	-0.04868
0.70902	0.00885		0.708	-0.04364
0.71004	0.01022		0.708	-0.03906
0.711	0.01083		0.708	-0.03418
0.71202	0.01175		0.708	-0.03052
0.71304	0.01205		0.714	-0.02655
0.714	0.01236		0.714	-0.02258
0.71502	0.01312		0.714	-0.01862
0.71604	0.01328		0.714	-0.01495
0.717	0.01373		0.714	-0.01144
0.71802	0.01343		0.714	-0.00854
0.71904	0.01373		0.72	-0.00641
0.72	0.01419		0.72	-0.00519
0.72102	0.01358		0.72	-0.00458
0.72204	0.01389		0.72	-0.00366
0.723	0.01282		0.72	-0.00305
0.72402	0.01266		0.72	-0.00244
0.72504	0.01251		0.72	-0.00275
0.726	0.01175		0.726	-0.00229
0.72702	0.01068		0.726	-0.00351
0.72804	0.01022		0.726	-0.00381
0.729	0.01022		0.726	-0.00458
0.73002	0.01053		0.726	-0.00397
0.73104	0.01068		0.726	-0.00305
0.732	0.0116		0.732	-0.00137
0.73302	0.01282		0.732	0.00168
0.73404	0.01358		0.732	0.00473
0.735	0.01358		0.732	0.00763
0.73602	0.01358		0.732	0.00977
0.73704	0.01358		0.732	0.0116
0.738	0.01343		0.738	0.01328
0.73902	0.01282		0.738	0.01404
0.74004	0.01328		0.738	0.01587
0.741	0.01358		0.738	0.01541
0.74202	0.01389		0.738	0.01617
0.74304	0.01343		0.738	0.01648
0.744	0.01343		0.744	0.01724
0.74502	0.01358		0.744	0.01709
0.74604	0.01389		0.744	0.01785
0.747	0.0148		0.744	0.01862
0.74802	0.01572		0.744	0.01938
0.74904	0.01633		0.744	0.02075
0.75	0.01633		0.75	0.02213
0.75102	0.01556		0.75	0.02289
0.75204	0.01541		0.75	0.02365
0.753	0.0145		0.75	0.02304
0.75402	0.01343		0.75	0.02396
0.75504	0.01328		0.75	0.02365
0.756	0.01251		0.756	0.02487
0.75702	0.01251		0.756	0.02563
0.75804	0.01236		0.756	0.02686
0.759	0.01266		0.756	0.02716
0.76002	0.01236		0.756	0.02747
0.76104	0.01175		0.756	0.02716
0.762	0.01068		0.762	0.0264
0.76302	0.01022		0.762	0.02594
0.76404	0.009		0.762	0.02563
0.765	0.00961		0.762	0.02563
0.76602	0.00946		0.762	0.02609
0.76704	0.01022		0.762	0.02579
0.768	0.01053		0.768	0.02594
0.76902	0.01175		0.768	0.02563
0.77004	0.01221		0.768	0.02548
0.771	0.01282		0.768	0.02533
0.77202	0.01373		0.768	0.02609
0.77304	0.01526		0.774	0.02747
0.774	0.01602		0.774	0.02869
0.77502	0.01663		0.774	0.03006
0.77604	0.01663		0.774	0.03082
0.777	0.01648		0.774	0.03113
0.77802	0.01709		0.774	0.03113
0.77904	0.01602		0.78	0.03021
0.78	0.01617		0.78	0.02884
0.78102	0.01556		0.78	0.02853
0.78204	0.01602		0.78	0.02731
0.783	0.01678		0.78	0.02701
0.78402	0.01694		0.78	0.02625
0.78504	0.01633		0.786	0.02548
0.786	0.01602		0.786	0.02487
0.78702	0.01511		0.786	0.02319
0.78804	0.01465		0.786	0.02258
0.789	0.01495		0.786	0.02243
0.79002	0.01495		0.786	0.02213
0.79104	0.01526		0.792	0.02274
0.792	0.0148		0.792	0.02243
0.79302	0.01389		0.792	0.02213
0.79404	0.01328		0.792	0.02182
0.795	0.01129		0.792	0.02151
0.79602	0.01068		0.792	0.02121
0.79704	0.01007		0.798	0.02167
0.798	0.01053		0.798	0.02258
0.79902	0.01175		0.798	0.02396
0.80004	0.01343		0.798	0.02518
0.801	0.01404		0.798	0.02625
0.80202	0.01495		0.798	0.02625
0.80304	0.01511		0.804	0.02716
0.804	0.01495		0.804	0.02701
0.80502	0.01541		0.804	0.02731
0.80604	0.01617		0.804	0.02701
0.807	0.01694		0.804	0.02838
0.80802	0.0177		0.804	0.02823
0.80904	0.01907		0.81	0.02899
0.81	0.02075		0.81	0.0293
0.81102	0.02136		0.81	0.02975
0.81204	0.02197		0.81	0.03082
0.813	0.02228		0.81	0.03159
0.81402	0.02258		0.81	0.03265
0.81504	0.02228		0.816	0.03403
0.816	0.02243		0.816	0.03525
0.81702	0.02213		0.816	0.03647
0.81804	0.02106		0.816	0.03693
0.819	0.01907		0.816	0.03677
0.82002	0.01846		0.816	0.03616
0.82104	0.01724		0.816	0.03555
0.822	0.01678		0.822	0.03494
0.82302	0.01602		0.822	0.03479
0.82404	0.01572		0.822	0.0351
0.825	0.01587		0.822	0.0354
0.82602	0.01633		0.822	0.03571
0.82704	0.01678		0.822	0.03616
0.828	0.01694		0.828	0.03632
0.82902	0.0174		0.828	0.03677
0.83004	0.01785		0.828	0.03693
0.831	0.01831		0.828	0.03677
0.83202	0.01907		0.828	0.03799
0.83304	0.01953		0.828	0.03952
0.834	0.01984		0.834	0.04028
0.83502	0.01968		0.834	0.0412
0.83604	0.01953		0.834	0.04196
0.837	0.01877		0.834	0.04166
0.83802	0.01846		0.834	0.04196
0.83904	0.0177		0.834	0.04196
0.84	0.01709		0.84	0.04257
0.84102	0.01602		0.84	0.04242
0.84204	0.0148		0.84	0.04181
0.843	0.01266		0.84	0.04044
0.84402	0.00977		0.84	0.03952
0.84504	0.00671		0.84	0.03738
0.846	0.00381		0.846	0.03555
0.84702	0.00122		0.846	0.03342
0.84804	-0.00122		0.846	0.03189
0.849	-0.00351		0.846	0.03037
0.85002	-0.00565		0.846	0.02975
0.85104	-0.0087		0.846	0.02884
0.852	-0.01144		0.852	0.02792
0.85302	-0.01373		0.852	0.02686
0.85404	-0.0177		0.852	0.02625
0.855	-0.0206		0.852	0.02563
0.85602	-0.02396		0.852	0.02594
0.85704	-0.02762		0.852	0.02609
0.858	-0.03128		0.858	0.02625
0.85902	-0.03525		0.858	0.02548
0.86004	-0.03967		0.858	0.02502
0.861	-0.04349		0.858	0.02441
0.86202	-0.04807		0.858	0.02335
0.86304	-0.05066		0.864	0.02228
0.864	-0.05402		0.864	0.02243
0.86502	-0.05554		0.864	0.02365
0.86604	-0.05722		0.864	0.02548
0.867	-0.05692		0.864	0.02747
0.86802	-0.05722		0.864	0.02853
0.86904	-0.05707		0.87	0.02975
0.87	-0.05676		0.87	0.03006
0.87102	-0.056		0.87	0.03052
0.87204	-0.05524		0.87	0.03113
0.873	-0.0528		0.87	0.03113
0.87402	-0.05035		0.87	0.03204
0.87504	-0.04715		0.876	0.03204
0.876	-0.04303		0.876	0.03159
0.87702	-0.0386		0.876	0.03159
0.87804	-0.03372		0.876	0.03067
0.879	-0.02838		0.876	0.02975
0.88002	-0.02197		0.876	0.02869
0.88104	-0.01556		0.882	0.02823
0.882	-0.00916		0.882	0.02716
0.88302	-0.0029		0.882	0.0264
0.88404	0.00229		0.882	0.02518
0.885	0.00778		0.882	0.02396
0.88602	0.01236		0.882	0.02228
0.88704	0.01694		0.888	0.02045
0.888	0.02151		0.888	0.01862
0.88902	0.02625		0.888	0.0177
0.89004	0.03113		0.888	0.0174
0.891	0.03448		0.888	0.01801
0.89202	0.03677		0.888	0.01831
0.89304	0.03876		0.894	0.01953
0.894	0.03967		0.894	0.01984
0.89502	0.03922		0.894	0.0206
0.89604	0.03845		0.894	0.0209
0.897	0.03784		0.894	0.02167
0.89802	0.03754		0.894	0.02197
0.89904	0.03708		0.9	0.02274
0.9	0.03708		0.9	0.02274
0.90102	0.03693		0.9	0.02304
0.90204	0.03586		0.9	0.02228
0.903	0.03555		0.9	0.02243
0.90402	0.03494		0.9	0.02213
0.90504	0.0354		0.906	0.02274
0.906	0.03662		0.906	0.02289
0.90702	0.0383		0.906	0.02457
0.90804	0.04013		0.906	0.02548
0.909	0.04135		0.906	0.02609
0.91002	0.04318		0.906	0.0264
0.91104	0.04349		0.906	0.0267
0.912	0.04471		0.912	0.02625
0.91302	0.0441		0.912	0.02609
0.91404	0.04501		0.912	0.02579
0.915	0.04578		0.912	0.02594
0.91602	0.04608		0.912	0.02579
0.91704	0.04654		0.912	0.0264
0.918	0.04608		0.918	0.02625
0.91902	0.04486		0.918	0.02594
0.92004	0.04425		0.918	0.02518
0.921	0.04333		0.918	0.02396
0.92202	0.04227		0.918	0.02319
0.92304	0.0412		0.918	0.02289
0.924	0.04089		0.924	0.02167
0.92502	0.04028		0.924	0.02121
0.92604	0.03922		0.924	0.02029
0.927	0.03799		0.924	0.01892
0.92802	0.03769		0.924	0.0174
0.92904	0.03738		0.924	0.01648
0.93	0.03784		0.93	0.01587
0.93102	0.0383		0.93	0.01556
0.93204	0.04013		0.93	0.01678
0.933	0.04074		0.93	0.01862
0.93402	0.04196		0.93	0.02029
0.93504	0.04349		0.93	0.02151
0.936	0.04364		0.936	0.02274
0.93702	0.04364		0.936	0.02274
0.93804	0.04379		0.936	0.02243
0.939	0.04486		0.936	0.02243
0.94002	0.04547		0.936	0.02151
0.94104	0.04654		0.936	0.02075
0.942	0.04761		0.942	0.02014
0.94302	0.04807		0.942	0.01846
0.94404	0.04807		0.942	0.01785
0.945	0.04837		0.942	0.01617
0.94602	0.04898		0.942	0.01495
0.94704	0.04974		0.942	0.01373
0.948	0.05051		0.948	0.01297
0.94902	0.05096		0.948	0.01236
0.95004	0.05096		0.948	0.01236
0.951	0.05066		0.948	0.01129
0.95202	0.04944		0.948	0.01083
0.95304	0.04822		0.948	0.00916
0.954	0.04639		0.954	0.0087
0.95502	0.04517		0.954	0.00824
0.95604	0.04364		0.954	0.00809
0.957	0.04272		0.954	0.00916
0.95802	0.04211		0.954	0.00977
0.95904	0.04166		0.96	0.00992
0.96	0.04074		0.96	0.01099
0.96102	0.03983		0.96	0.01083
0.96204	0.03906		0.96	0.01022
0.963	0.03799		0.96	0.01007
0.96402	0.03662		0.96	0.009
0.96504	0.03662		0.966	0.00946
0.966	0.03723		0.966	0.01007
0.96702	0.0383		0.966	0.00992
0.96804	0.03937		0.966	0.01007
0.969	0.04074		0.966	0.00977
0.97002	0.04196		0.966	0.0087
0.97104	0.04272		0.972	0.00885
0.972	0.04456		0.972	0.00854
0.97302	0.04623		0.972	0.00885
0.97404	0.04776		0.972	0.00977
0.975	0.04929		0.972	0.00946
0.97602	0.04883		0.972	0.00946
0.97704	0.04898		0.978	0.009
0.978	0.04807		0.978	0.00763
0.97902	0.04715		0.978	0.0061
0.98004	0.04532		0.978	0.00351
0.981	0.04333		0.978	0.00259
0.98202	0.04044		0.978	0.000915527
0.98304	0.03723		0.984	-0.000457764
0.984	0.03311		0.984	-0.00153
0.98502	0.02823		0.984	-0.0032
0.98604	0.02167		0.984	-0.00397
0.987	0.0148		0.984	-0.0058
0.98802	0.00626		0.984	-0.00656
0.98904	-0.0029		0.99	-0.00687
0.99	-0.01144		0.99	-0.00702
0.99102	-0.0206		0.99	-0.00702
0.99204	-0.02747		0.99	-0.00732
0.993	-0.03265		0.99	-0.00732
0.99402	-0.03479		0.99	-0.00793
0.99504	-0.03189		0.996	-0.00763
0.996	-0.02502		0.996	-0.00824
0.99702	-0.01175		0.996	-0.00671
0.99804	0.00809		0.996	-0.0061
0.999	0.03235		0.996	-0.00443
1.00002	0.0618		0.996	-0.0029
1.00104	0.09491		0.996	-0.00137
1.002	0.13092		1.002	-0.000610352
1.00302	0.16937		1.002	0.000457764
1.00404	0.20996		1.002	0.000762939
1.005	0.25253		1.002	0.00107
1.00602	0.29739		1.002	0.00122
1.00704	0.3421		1.002	0.00168
1.008	0.38559		1.008	0.00214
1.00902	0.42618		1.008	0.00214
1.01004	0.4628		1.008	0.00259
1.011	0.49377		1.008	0.00259
1.01202	0.51895		1.008	0.00259
1.01304	0.53818		1.008	0.00305
1.014	0.551		1.014	0.00275
1.01502	0.55862		1.014	0.00336
1.01604	0.55954		1.014	0.00366
1.017	0.55374		1.014	0.00397
1.01802	0.54291		1.014	0.00336
1.01904	0.52689		1.014	0.00244
1.02	0.50842		1.02	0.000915527
1.02102	0.48523		1.02	0
1.02204	0.46158		1.02	-0.00122
1.023	0.43655		1.02	-0.00153
1.02402	0.41077		1.02	-0.00122
1.02504	0.38391		1.02	-0.000305176
1.026	0.35751		1.026	0.000457764
1.02702	0.3305		1.026	0.000762939
1.02804	0.30456		1.026	0.00168
1.029	0.27893		1.026	0.00183
1.03002	0.25497		1.026	0.00244
1.03104	0.23224		1.026	0.00275
1.032	0.21179		1.032	0.00427
1.03302	0.19241		1.032	0.00549
1.03404	0.17456		1.032	0.00656
1.035	0.15854		1.032	0.00748
1.03602	0.14343		1.032	0.00809
1.03704	0.13062		1.032	0.00793
1.038	0.11887		1.038	0.00793
1.03902	0.10864		1.038	0.00778
1.04004	0.10025		1.038	0.00809
1.041	0.09277		1.038	0.00778
1.04202	0.08499		1.038	0.00641
1.04304	0.07782		1.038	0.00565
1.044	0.07141		1.044	0.00473
1.04502	0.065		1.044	0.00336
1.04604	0.05966		1.044	0.00107
1.047	0.05524		1.044	-0.000305176
1.04802	0.05142		1.044	-0.00198
1.04904	0.04898		1.05	-0.00198
1.05	0.04715		1.05	-0.00244
1.05102	0.04517		1.05	-0.00198
1.05204	0.04318		1.05	-0.00183
1.053	0.04166		1.05	-0.00198
1.05402	0.04013		1.05	-0.00137
1.05504	0.03922		1.056	-0.00137
1.056	0.03784		1.056	-0.000152588
1.05702	0.03769		1.056	0.000305176
1.05804	0.03693		1.056	0.000915527
1.059	0.03708		1.056	0.000915527
1.06002	0.03677		1.056	0.00107
1.06104	0.03616		1.062	0.000610352
1.062	0.03479		1.062	-0.000152588
1.06302	0.03525		1.062	-0.00122
1.06404	0.03448		1.062	-0.000762939
1.065	0.03433		1.062	0.00122
1.06602	0.03448		1.062	0.00275
1.06704	0.0351		1.068	0.00412
1.068	0.03418		1.068	0.00534
1.06902	0.03387		1.068	0.00626
1.07004	0.03281		1.068	0.00656
1.071	0.03113		1.068	0.00641
1.07202	0.02945		1.068	0.00717
1.07304	0.02853		1.074	0.00793
1.074	0.02625		1.074	0.00839
1.07502	0.02502		1.074	0.009
1.07604	0.02304		1.074	0.00946
1.077	0.02167		1.074	0.01038
1.07802	0.01984		1.074	0.01038
1.07904	0.01846		1.08	0.01038
1.08	0.01678		1.08	0.01007
1.08102	0.01633		1.08	0.00931
1.08204	0.0148		1.08	0.00992
1.083	0.01419		1.08	0.00931
1.08402	0.01282		1.08	0.009
1.08504	0.0116		1.086	0.00824
1.086	0.01022		1.086	0.00656
1.08702	0.00931		1.086	0.00565
1.08804	0.0087		1.086	0.00443
1.089	0.00824		1.086	0.00381
1.09002	0.00885		1.086	0.00412
1.09104	0.009		1.086	0.00534
1.092	0.00839		1.092	0.00595
1.09302	0.00763		1.092	0.00687
1.09404	0.00687		1.092	0.00748
1.095	0.00504		1.092	0.00793
1.09602	0.00275		1.092	0.00824
1.09704	0.00122		1.092	0.00839
1.098	0		1.098	0.009
1.09902	-0.000762939		1.098	0.00977
1.10004	-0.000762939		1.098	0.01007
1.101	-0.000915527		1.098	0.01022
1.10202	-0.00122		1.098	0.01022
1.10304	-0.00122		1.098	0.01053
1.104	-0.00198		1.104	0.00977
1.10502	-0.00244		1.104	0.01022
1.10604	-0.00168		1.104	0.01022
1.107	-0.000915527		1.104	0.01099
1.10802	0.000152588		1.104	0.01129
1.10904	0.000457764		1.104	0.0116
1.11	0.000762939		1.11	0.01144
1.11102	0.000152588		1.11	0.01129
1.11204	0.000152588		1.11	0.01053
1.113	-0.000915527		1.11	0.01022
1.11402	-0.00107		1.11	0.00992
1.11504	-0.00198		1.11	0.01083
1.116	-0.00305		1.116	0.01068
1.11702	-0.00427		1.116	0.0119
1.11804	-0.00549		1.116	0.01221
1.119	-0.00687		1.116	0.01282
1.12002	-0.00778		1.116	0.01236
1.12104	-0.00916		1.116	0.01175
1.122	-0.01022		1.122	0.0119
1.12302	-0.01175		1.122	0.01251
1.12404	-0.01282		1.122	0.01312
1.125	-0.01465		1.122	0.01389
1.12602	-0.01556		1.122	0.01389
1.12704	-0.01724		1.122	0.01434
1.128	-0.01831		1.128	0.01404
1.12902	-0.01938		1.128	0.01404
1.13004	-0.01892		1.128	0.0148
1.131	-0.01938		1.128	0.01587
1.13202	-0.01892		1.128	0.01801
1.13304	-0.01923		1.128	0.02029
1.134	-0.01907		1.134	0.02411
1.13502	-0.02029		1.134	0.02686
1.13604	-0.02121		1.134	0.02869
1.137	-0.02258		1.134	0.03006
1.13802	-0.0235		1.134	0.03128
1.13904	-0.02472		1.14	0.0325
1.14	-0.02502		1.14	0.03326
1.14102	-0.02594		1.14	0.03433
1.14204	-0.02655		1.14	0.03525
1.143	-0.0264		1.14	0.03525
1.14402	-0.02655		1.14	0.03586
1.14504	-0.02777		1.146	0.03555
1.146	-0.02808		1.146	0.03494
1.14702	-0.02792		1.146	0.03479
1.14804	-0.02823		1.146	0.03403
1.149	-0.02899		1.146	0.03265
1.15002	-0.02945		1.146	0.03189
1.15104	-0.03098		1.152	0.03006
1.152	-0.03235		1.152	0.02731
1.15302	-0.03387		1.152	0.02411
1.15404	-0.03632		1.152	0.0209
1.155	-0.03708		1.152	0.01755
1.15602	-0.0386		1.152	0.0148
1.15704	-0.03937		1.158	0.01129
1.158	-0.04028		1.158	0.00824
1.15902	-0.04105		1.158	0.00397
1.16004	-0.04272		1.158	-0.000305176
1.161	-0.04349		1.158	-0.00549
1.16202	-0.04608		1.158	-0.01129
1.16304	-0.0473		1.164	-0.01663
1.164	-0.04929		1.164	-0.02258
1.16502	-0.05051		1.164	-0.02686
1.16604	-0.05127		1.164	-0.03143
1.167	-0.05173		1.164	-0.03616
1.16802	-0.05219		1.164	-0.04028
1.16904	-0.05234		1.17	-0.04501
1.17	-0.0531		1.17	-0.04974
1.17102	-0.0531		1.17	-0.05249
1.17204	-0.05432		1.17	-0.05554
1.173	-0.05447		1.17	-0.05753
1.17402	-0.05508		1.17	-0.05951
1.17504	-0.0563		1.176	-0.06073
1.176	-0.05814		1.176	-0.06226
1.17702	-0.06058		1.176	-0.06378
1.17804	-0.06287		1.176	-0.06546
1.179	-0.06485		1.176	-0.06699
1.18002	-0.06699		1.176	-0.06866
1.18104	-0.06882		1.182	-0.06927
1.182	-0.0705		1.182	-0.06943
1.18302	-0.07202		1.182	-0.06851
1.18404	-0.07385		1.182	-0.0676
1.185	-0.07553		1.182	-0.06607
1.18602	-0.07751		1.182	-0.06439
1.18704	-0.07996		1.182	-0.0618
1.188	-0.0824		1.188	-0.05936
1.18902	-0.08377		1.188	-0.05478
1.19004	-0.08591		1.188	-0.05066
1.191	-0.08789		1.188	-0.04486
1.19202	-0.08987		1.188	-0.03983
1.19304	-0.09216		1.188	-0.03418
1.194	-0.09506		1.194	-0.02869
1.19502	-0.0975		1.194	-0.02274
1.19604	-0.10071		1.194	-0.01816
1.197	-0.10315		1.194	-0.01175
1.19802	-0.10452		1.194	-0.0058
1.19904	-0.10666		1.194	-0.000152588
1.2	-0.10803		1.2	0.00565
1.20102	-0.10971		1.2	0.01007
1.20204	-0.11154		1.2	0.01282
1.203	-0.11398		1.2	0.01556
1.20402	-0.11643		1.2	0.01633
1.20504	-0.11917		1.2	0.01816
1.206	-0.12177		1.206	0.0177
1.20702	-0.12436		1.206	0.01831
1.20804	-0.12665		1.206	0.01785
1.209	-0.1297		1.206	0.0174
1.21002	-0.13229		1.206	0.01678
1.21104	-0.13626		1.206	0.01724
1.212	-0.13992		1.212	0.01694
1.21302	-0.14542		1.212	0.01709
1.21404	-0.15045		1.212	0.0174
1.215	-0.1564		1.212	0.01831
1.21602	-0.16281		1.212	0.01877
1.21704	-0.16953		1.212	0.01999
1.218	-0.17609		1.218	0.02014
1.21902	-0.18356		1.218	0.0209
1.22004	-0.19028		1.218	0.02029
1.221	-0.19699		1.218	0.01984
1.22202	-0.20371		1.218	0.02014
1.22304	-0.21088		1.218	0.02136
1.224	-0.21835		1.224	0.02197
1.22502	-0.2243		1.224	0.02335
1.22604	-0.23132		1.224	0.02472
1.227	-0.23834		1.224	0.02518
1.22802	-0.24551		1.224	0.02563
1.22904	-0.25299		1.23	0.02563
1.23	-0.26108		1.23	0.02533
1.23102	-0.26932		1.23	0.02609
1.23204	-0.27771		1.23	0.02716
1.233	-0.28595		1.23	0.02853
1.23402	-0.29297		1.23	0.02945
1.23504	-0.30075		1.236	0.03037
1.236	-0.30777		1.236	0.03128
1.23702	-0.31525		1.236	0.03174
1.23804	-0.32196		1.236	0.03204
1.239	-0.32867		1.236	0.03235
1.24002	-0.33524		1.236	0.0325
1.24104	-0.34134		1.242	0.03235
1.242	-0.34714		1.242	0.03189
1.24302	-0.35309		1.242	0.03082
1.24404	-0.35873		1.242	0.03006
1.245	-0.36285		1.242	0.02823
1.24602	-0.36804		1.242	0.02701
1.24704	-0.37048		1.248	0.02518
1.248	-0.37354		1.248	0.02441
1.24902	-0.37537		1.248	0.02365
1.25004	-0.37705		1.248	0.02411
1.251	-0.37827		1.248	0.0235
1.25202	-0.37827		1.248	0.02304
1.25304	-0.37766		1.254	0.02258
1.254	-0.37643		1.254	0.02289
1.25502	-0.3743		1.254	0.02197
1.25604	-0.37277		1.254	0.02243
1.257	-0.36957		1.254	0.02243
1.25802	-0.36575		1.254	0.02258
1.25904	-0.36041		1.26	0.02151
1.26	-0.35568		1.26	0.02075
1.26102	-0.34821		1.26	0.01892
1.26204	-0.34073		1.26	0.01816
1.263	-0.33188		1.26	0.01663
1.26402	-0.32272		1.26	0.01633
1.26504	-0.31189		1.266	0.01648
1.266	-0.30182		1.266	0.01846
1.26702	-0.29098		1.266	0.01968
1.26804	-0.27939		1.266	0.02029
1.269	-0.26764		1.266	0.0206
1.27002	-0.25635		1.266	0.02045
1.27104	-0.24567		1.272	0.02029
1.272	-0.23575		1.272	0.0206
1.27302	-0.22461		1.272	0.02121
1.27404	-0.21362		1.272	0.02213
1.275	-0.20294		1.272	0.02274
1.27602	-0.19226		1.272	0.02365
1.27704	-0.18127		1.272	0.02441
1.278	-0.1709		1.278	0.02426
1.27902	-0.15991		1.278	0.02441
1.28004	-0.14938		1.278	0.02365
1.281	-0.13886		1.278	0.02365
1.28202	-0.12894		1.278	0.02319
1.28304	-0.11978		1.278	0.02274
1.284	-0.11169		1.284	0.02106
1.28502	-0.10422		1.284	0.01968
1.28604	-0.09659		1.284	0.0174
1.287	-0.08987		1.284	0.01602
1.28802	-0.08224		1.284	0.01419
1.28904	-0.07523		1.284	0.01328
1.29	-0.06805		1.29	0.01297
1.29102	-0.06119		1.29	0.01343
1.29204	-0.05417		1.29	0.01312
1.293	-0.04807		1.29	0.01404
1.29402	-0.04211		1.29	0.01358
1.29504	-0.03723		1.29	0.01358
1.296	-0.0325		1.296	0.01328
1.29702	-0.02777		1.296	0.01343
1.29804	-0.02243		1.296	0.01389
1.299	-0.01694		1.296	0.01419
1.30002	-0.01129		1.296	0.01389
1.30104	-0.00595		1.296	0.01495
1.302	-0.000915527		1.302	0.01465
1.30302	0.00305		1.302	0.0148
1.30404	0.00732		1.302	0.01404
1.305	0.0116		1.302	0.0148
1.30602	0.01617		1.302	0.0148
1.30704	0.02075		1.302	0.01541
1.308	0.02472		1.308	0.01587
1.30902	0.02777		1.308	0.01633
1.31004	0.03082		1.308	0.01556
1.311	0.03311		1.308	0.01495
1.31202	0.0354		1.308	0.01404
1.31304	0.03693		1.308	0.01312
1.314	0.03922		1.314	0.01251
1.31502	0.04059		1.314	0.01236
1.31604	0.04227		1.314	0.01282
1.317	0.04395		1.314	0.01328
1.31802	0.0441		1.314	0.01358
1.31904	0.04486		1.314	0.01343
1.32	0.04532		1.32	0.01236
1.32102	0.04501		1.32	0.01251
1.32204	0.04517		1.32	0.01175
1.323	0.04471		1.32	0.01175
1.32402	0.04425		1.32	0.0119
1.32504	0.0441		1.326	0.01236
1.326	0.04456		1.326	0.01175
1.32702	0.04425		1.326	0.01114
1.32804	0.0444		1.326	0.01099
1.329	0.04501		1.326	0.01053
1.33002	0.04623		1.326	0.01114
1.33104	0.0473		1.332	0.01175
1.332	0.05005		1.332	0.01358
1.33302	0.05112		1.332	0.01602
1.33404	0.0528		1.332	0.0177
1.335	0.05325		1.332	0.01892
1.33602	0.05402		1.332	0.02014
1.33704	0.05386		1.338	0.02029
1.338	0.05417		1.338	0.02029
1.33902	0.05447		1.338	0.02029
1.34004	0.05524		1.338	0.02029
1.341	0.056		1.338	0.02029
1.34202	0.05722		1.338	0.02045
1.34304	0.05798		1.344	0.02014
1.344	0.05875		1.344	0.01999
1.34502	0.05875		1.344	0.01999
1.34604	0.05859		1.344	0.02014
1.347	0.05951		1.344	0.01999
1.34802	0.05981		1.344	0.02029
1.34904	0.05981		1.35	0.02136
1.35	0.06042		1.35	0.02197
1.35102	0.05951		1.35	0.02228
1.35204	0.0592		1.35	0.02243
1.353	0.05829		1.35	0.02167
1.35402	0.05814		1.35	0.02167
1.35504	0.05707		1.356	0.02182
1.356	0.05692		1.356	0.02243
1.35702	0.05737		1.356	0.02335
1.35804	0.05768		1.356	0.0238
1.359	0.05798		1.356	0.02411
1.36002	0.05737		1.356	0.0238
1.36104	0.05737		1.362	0.02335
1.362	0.05692		1.362	0.02213
1.36302	0.05615		1.362	0.02029
1.36404	0.05493		1.362	0.01923
1.365	0.05493		1.362	0.01968
1.36602	0.05493		1.362	0.01968
1.36704	0.05569		1.362	0.02014
1.368	0.0563		1.368	0.02045
1.36902	0.05661		1.368	0.02014
1.37004	0.0563		1.368	0.02045
1.371	0.05615		1.368	0.02075
1.37202	0.0563		1.368	0.02151
1.37304	0.05615		1.368	0.02289
1.374	0.05508		1.374	0.02441
1.37502	0.05432		1.374	0.02579
1.37604	0.05249		1.374	0.02655
1.377	0.05051		1.374	0.02716
1.37802	0.04898		1.374	0.02686
1.37904	0.04684		1.374	0.02655
1.38	0.04562		1.38	0.02472
1.38102	0.04532		1.38	0.02365
1.38204	0.04486		1.38	0.02304
1.383	0.04486		1.38	0.02213
1.38402	0.04395		1.38	0.02075
1.38504	0.04425		1.38	0.01892
1.386	0.04364		1.386	0.01694
1.38702	0.04303		1.386	0.01511
1.38804	0.04303		1.386	0.01266
1.389	0.04333		1.386	0.01114
1.39002	0.04318		1.386	0.00946
1.39104	0.04333		1.386	0.00839
1.392	0.04364		1.392	0.00748
1.39302	0.04272		1.392	0.00702
1.39404	0.04288		1.392	0.0058
1.395	0.04166		1.392	0.0058
1.39602	0.04105		1.392	0.00534
1.39704	0.04059		1.392	0.00687
1.398	0.0412		1.398	0.00793
1.39902	0.04242		1.398	0.01007
1.40004	0.04349		1.398	0.01251
1.401	0.0444		1.398	0.01495
1.40202	0.04486		1.398	0.01617
1.40304	0.04471		1.398	0.01816
1.404	0.04471		1.404	0.01831
1.40502	0.04501		1.404	0.01999
1.40604	0.04547		1.404	0.02075
1.407	0.04669		1.404	0.02228
1.40802	0.04837		1.404	0.02289
1.40904	0.0499		1.404	0.02411
1.41	0.05142		1.41	0.02457
1.41102	0.05188		1.41	0.02533
1.41204	0.05234		1.41	0.02533
1.413	0.05249		1.41	0.02563
1.41402	0.05203		1.41	0.02563
1.41504	0.05234		1.416	0.02563
1.416	0.05142		1.416	0.02533
1.41702	0.0502		1.416	0.02487
1.41804	0.04837		1.416	0.02365
1.419	0.04623		1.416	0.02258
1.42002	0.0444		1.416	0.02045
1.42104	0.04257		1.422	0.01907
1.422	0.04089		1.422	0.01801
1.42302	0.04044		1.422	0.01785
1.42404	0.03937		1.422	0.01862
1.425	0.03906		1.422	0.01877
1.42602	0.03769		1.422	0.01953
1.42704	0.03677		1.428	0.0206
1.428	0.03525		1.428	0.02075
1.42902	0.03418		1.428	0.0209
1.43004	0.03311		1.428	0.02167
1.431	0.0322		1.428	0.02243
1.43202	0.03189		1.428	0.0235
1.43304	0.03143		1.434	0.02487
1.434	0.03159		1.434	0.0264
1.43502	0.03082		1.434	0.02777
1.43604	0.03128		1.434	0.02853
1.437	0.03082		1.434	0.02899
1.43802	0.03128		1.434	0.0296
1.43904	0.0322		1.44	0.02975
1.44	0.03311		1.44	0.03037
1.44102	0.03433		1.44	0.0293
1.44204	0.03494		1.44	0.02899
1.443	0.03616		1.44	0.02762
1.44402	0.03616		1.44	0.02594
1.44504	0.03616		1.446	0.02365
1.446	0.03662		1.446	0.02197
1.44702	0.03738		1.446	0.01984
1.44804	0.03799		1.446	0.01877
1.449	0.0386		1.446	0.01846
1.45002	0.03922		1.446	0.01831
1.45104	0.03891		1.452	0.01801
1.452	0.03845		1.452	0.01846
1.45302	0.03708		1.452	0.01785
1.45404	0.0354		1.452	0.0177
1.455	0.03281		1.452	0.01694
1.45602	0.03037		1.452	0.01694
1.45704	0.02731		1.452	0.01663
1.458	0.02411		1.458	0.01617
1.45902	0.02075		1.458	0.01572
1.46004	0.0177		1.458	0.01404
1.461	0.01419		1.458	0.01266
1.46202	0.01083		1.458	0.01129
1.46304	0.00763		1.458	0.01007
1.464	0.00427		1.464	0.00992
1.46502	0.00229		1.464	0.01022
1.46604	0.000152588		1.464	0.01099
1.467	-0.00168		1.464	0.01221
1.46802	-0.0029		1.464	0.01328
1.46904	-0.00504		1.464	0.01358
1.47	-0.00793		1.47	0.01389
1.47102	-0.01053		1.47	0.01389
1.47204	-0.01328		1.47	0.0145
1.473	-0.01465		1.47	0.01495
1.47402	-0.01785		1.47	0.01587
1.47504	-0.0206		1.47	0.0174
1.476	-0.0238		1.476	0.01831
1.47702	-0.02609		1.476	0.01968
1.47804	-0.02975		1.476	0.01999
1.479	-0.03235		1.476	0.02029
1.48002	-0.03494		1.476	0.02045
1.48104	-0.03677		1.476	0.02075
1.482	-0.03876		1.482	0.02014
1.48302	-0.04028		1.482	0.01984
1.48404	-0.04227		1.482	0.01877
1.485	-0.04318		1.482	0.01801
1.48602	-0.0441		1.482	0.01587
1.48704	-0.04333		1.482	0.0145
1.488	-0.04211		1.488	0.01266
1.48902	-0.03967		1.488	0.0119
1.49004	-0.03632		1.488	0.01205
1.491	-0.03235		1.488	0.01251
1.49202	-0.02853		1.488	0.01282
1.49304	-0.02365		1.488	0.01389
1.494	-0.01938		1.494	0.01373
1.49502	-0.0148		1.494	0.01419
1.49604	-0.01068		1.494	0.01358
1.497	-0.00595		1.494	0.01373
1.49802	0.000610352		1.494	0.01373
1.49904	0.0061		1.494	0.01434
1.5	0.01266		1.5	0.0148
1.50102	0.01877		1.5	0.01526
1.50204	0.02396		1.5	0.01556
1.503	0.02808		1.5	0.01602
1.50402	0.03296		1.5	0.01587
1.50504	0.03632		1.506	0.01617
1.506	0.04013		1.506	0.01633
1.50702	0.04227		1.506	0.0174
1.50804	0.04501		1.506	0.01709
1.509	0.04532		1.506	0.0174
1.51002	0.04639		1.506	0.01694
1.51104	0.04562		1.512	0.01602
1.512	0.04471		1.512	0.0148
1.51302	0.04288		1.512	0.01404
1.51404	0.04166		1.512	0.01343
1.515	0.03983		1.512	0.01266
1.51602	0.03784		1.512	0.01282
1.51704	0.03601		1.518	0.01297
1.518	0.03433		1.518	0.01266
1.51902	0.03143		1.518	0.01236
1.52004	0.0293		1.518	0.01083
1.521	0.02762		1.518	0.00992
1.52202	0.02579		1.518	0.00931
1.52304	0.02457		1.524	0.00854
1.524	0.02396		1.524	0.00809
1.52502	0.0235		1.524	0.00793
1.52604	0.02304		1.524	0.00702
1.527	0.02319		1.524	0.00671
1.52802	0.02365		1.524	0.00595
1.52904	0.02441		1.53	0.00534
1.53	0.0264		1.53	0.00565
1.53102	0.02777		1.53	0.00656
1.53204	0.0296		1.53	0.00824
1.533	0.03113		1.53	0.01022
1.53402	0.03281		1.53	0.01236
1.53504	0.03326		1.536	0.01419
1.536	0.03372		1.536	0.01495
1.53702	0.03403		1.536	0.01541
1.53804	0.03479		1.536	0.01617
1.539	0.03616		1.536	0.01678
1.54002	0.03738		1.536	0.01678
1.54104	0.03922		1.542	0.01678
1.542	0.04089		1.542	0.01724
1.54302	0.04196		1.542	0.01694
1.54404	0.04257		1.542	0.01724
1.545	0.04395		1.542	0.01816
1.54602	0.04471		1.542	0.0177
1.54704	0.04547		1.548	0.01755
1.548	0.047		1.548	0.01755
1.54902	0.04761		1.548	0.01785
1.55004	0.04837		1.548	0.01755
1.551	0.04868		1.548	0.01785
1.55202	0.04837		1.548	0.01709
1.55304	0.04745		1.548	0.01663
1.554	0.04715		1.554	0.01587
1.55502	0.047		1.554	0.01526
1.55604	0.04654		1.554	0.01633
1.557	0.047		1.554	0.01709
1.55802	0.04654		1.554	0.01785
1.55904	0.04639		1.554	0.01831
1.56	0.04517		1.56	0.01846
1.56102	0.04517		1.56	0.01877
1.56204	0.04318		1.56	0.01831
1.563	0.04242		1.56	0.01785
1.56402	0.04166		1.56	0.01816
1.56504	0.04089		1.56	0.01862
1.566	0.04105		1.566	0.01999
1.56702	0.0412		1.566	0.02121
1.56804	0.04196		1.566	0.02167
1.569	0.04303		1.566	0.02228
1.57002	0.04333		1.566	0.02289
1.57104	0.04318		1.566	0.02289
1.572	0.04227		1.572	0.02411
1.57302	0.04272		1.572	0.02533
1.57404	0.04181		1.572	0.02563
1.575	0.04105		1.572	0.02594
1.57602	0.03967		1.572	0.02487
1.57704	0.03784		1.572	0.02472
1.578	0.03601		1.578	0.02228
1.57902	0.0354		1.578	0.02029
1.58004	0.03418		1.578	0.01755
1.581	0.03418		1.578	0.01541
1.58202	0.03387		1.578	0.01389
1.58304	0.03433		1.578	0.01251
1.584	0.03448		1.584	0.01068
1.58502	0.03433		1.584	0.01007
1.58604	0.03357		1.584	0.00763
1.587	0.03342		1.584	0.0061
1.58802	0.03418		1.584	0.00534
1.58904	0.03433		1.584	0.00443
1.59	0.03525		1.59	0.00443
1.59102	0.03601		1.59	0.00488
1.59204	0.03693		1.59	0.00458
1.593	0.03677		1.59	0.0058
1.59402	0.03677		1.59	0.00519
1.59504	0.03616		1.596	0.00656
1.596	0.03494		1.596	0.00656
1.59702	0.03357		1.596	0.00748
1.59804	0.0325		1.596	0.00946
1.599	0.03067		1.596	0.01175
1.60002	0.02853		1.596	0.01358
1.60104	0.02502		1.602	0.0148
1.602	0.02014		1.602	0.01511
1.60302	0.01358		1.602	0.01633
1.60404	0.00656		1.602	0.01556
1.605	-0.00168		1.602	0.01602
1.60602	-0.00931		1.602	0.01526
1.60704	-0.01801		1.608	0.01633
1.608	-0.02518		1.608	0.01633
1.60902	-0.03067		1.608	0.01724
1.61004	-0.03265		1.608	0.01724
1.611	-0.03311		1.608	0.0177
1.61202	-0.02853		1.608	0.01862
1.61304	-0.01968		1.614	0.01907
1.614	-0.00458		1.614	0.01984
1.61502	0.01404		1.614	0.02106
1.61604	0.03799		1.614	0.02121
1.617	0.06592		1.614	0.02243
1.61802	0.0972		1.614	0.02258
1.61904	0.13184		1.62	0.02258
1.62	0.16968		1.62	0.02151
1.62102	0.20935		1.62	0.02136
1.62204	0.25207		1.62	0.02106
1.623	0.29648		1.62	0.02197
1.62402	0.34134		1.62	0.0235
1.62504	0.38391		1.626	0.02518
1.626	0.42343		1.626	0.02731
1.62702	0.45837		1.626	0.02884
1.62804	0.4892		1.626	0.03098
1.629	0.51346		1.626	0.0322
1.63002	0.53238		1.626	0.03342
1.63104	0.54596		1.632	0.03525
1.632	0.55359		1.632	0.03784
1.63302	0.55542		1.632	0.04028
1.63404	0.55161		1.632	0.04318
1.635	0.54153		1.632	0.04547
1.63602	0.5278		1.632	0.04745
1.63704	0.50949		1.638	0.04822
1.638	0.48874		1.638	0.04913
1.63902	0.46585		1.638	0.04944
1.64004	0.44144		1.638	0.04883
1.641	0.41626		1.638	0.04715
1.64202	0.38956		1.638	0.04486
1.64304	0.3627		1.638	0.04166
1.644	0.33508		1.644	0.03769
1.64502	0.30868		1.644	0.03326
1.64604	0.2829		1.644	0.02777
1.647	0.2594		1.644	0.02243
1.64802	0.23712		1.644	0.01755
1.64904	0.21759		1.644	0.01282
1.65	0.19913		1.65	0.00839
1.65102	0.18188		1.65	0.00412
1.65204	0.16586		1.65	-0.000610352
1.653	0.15152		1.65	-0.00534
1.65402	0.13794		1.65	-0.01007
1.65504	0.12558		1.65	-0.01495
1.656	0.11368		1.656	-0.01907
1.65702	0.10422		1.656	-0.02411
1.65804	0.09521		1.656	-0.02884
1.659	0.08698		1.656	-0.03464
1.66002	0.07904		1.656	-0.04013
1.66104	0.07217		1.656	-0.04547
1.662	0.06561		1.662	-0.05157
1.66302	0.06073		1.662	-0.056
1.66404	0.0563		1.662	-0.06012
1.665	0.05264		1.662	-0.06348
1.66602	0.0502		1.662	-0.06561
1.66704	0.04807		1.662	-0.06729
1.668	0.04684		1.668	-0.06882
1.66902	0.04578		1.668	-0.06989
1.67004	0.0441		1.668	-0.07095
1.671	0.0444		1.668	-0.07156
1.67202	0.0444		1.668	-0.0708
1.67304	0.04486		1.668	-0.06927
1.674	0.04562		1.674	-0.06653
1.67502	0.04684		1.674	-0.06287
1.67604	0.04745		1.674	-0.05814
1.677	0.04791		1.674	-0.05249
1.67802	0.04822		1.674	-0.04807
1.67904	0.04822		1.674	-0.04196
1.68	0.04761		1.68	-0.03647
1.68102	0.04761		1.68	-0.03021
1.68204	0.047		1.68	-0.02441
1.683	0.04593		1.68	-0.01801
1.68402	0.04395		1.68	-0.01343
1.68504	0.04257		1.686	-0.00824
1.686	0.03967		1.686	-0.00427
1.68702	0.03815		1.686	-0.000457764
1.68804	0.03662		1.686	0.00305
1.689	0.03555		1.686	0.00717
1.69002	0.03464		1.686	0.01083
1.69104	0.03326		1.692	0.01465
1.692	0.03235		1.692	0.01755
1.69302	0.03067		1.692	0.02075
1.69404	0.0293		1.692	0.02228
1.695	0.02655		1.692	0.02304
1.69602	0.0238		1.692	0.02289
1.69704	0.02182		1.698	0.02365
1.698	0.01999		1.698	0.02304
1.69902	0.01984		1.698	0.0235
1.70004	0.01999		1.698	0.02289
1.701	0.02045		1.698	0.02258
1.70202	0.01999		1.698	0.02151
1.70304	0.0206		1.704	0.02045
1.704	0.02029		1.704	0.01968
1.70502	0.02045		1.704	0.01999
1.70604	0.02136		1.704	0.01892
1.707	0.02228		1.704	0.02045
1.70802	0.02319		1.704	0.02014
1.70904	0.0235		1.71	0.02106
1.71	0.02426		1.71	0.0209
1.71102	0.0238		1.71	0.02106
1.71204	0.0238		1.71	0.0209
1.713	0.0235		1.71	0.02197
1.71402	0.0235		1.71	0.02289
1.71504	0.02289		1.716	0.02472
1.716	0.02304		1.716	0.02609
1.71702	0.02136		1.716	0.02884
1.71804	0.02045		1.716	0.03052
1.719	0.01831		1.716	0.0322
1.72002	0.01648		1.716	0.0322
1.72104	0.01495		1.722	0.03296
1.722	0.01282		1.722	0.03265
1.72302	0.01114		1.722	0.03311
1.72404	0.00992		1.722	0.03357
1.725	0.0087		1.722	0.03372
1.72602	0.00763		1.722	0.03418
1.72704	0.00641		1.728	0.03342
1.728	0.00626		1.728	0.03296
1.72902	0.00595		1.728	0.0325
1.73004	0.00656		1.728	0.0325
1.731	0.00671		1.728	0.03311
1.73202	0.00778		1.728	0.03464
1.73304	0.0087		1.728	0.03601
1.734	0.00916		1.734	0.03754
1.73502	0.00946		1.734	0.03876
1.73604	0.00931		1.734	0.03876
1.737	0.00885		1.734	0.03967
1.73802	0.0087		1.734	0.03967
1.73904	0.0087		1.734	0.03952
1.74	0.00946		1.74	0.03998
1.74102	0.00992		1.74	0.03983
1.74204	0.01068		1.74	0.03967
1.743	0.00992		1.74	0.03922
1.74402	0.01007		1.74	0.03952
1.74504	0.00961		1.74	0.03922
1.746	0.0087		1.746	0.03845
1.74702	0.00824		1.746	0.03799
1.74804	0.00793		1.746	0.03769
1.749	0.00671		1.746	0.03784
1.75002	0.00549		1.746	0.03769
1.75104	0.00412		1.746	0.03723
1.752	0.00275		1.752	0.03632
1.75302	0.00107		1.752	0.0354
1.75404	-0.000610352		1.752	0.03494
1.755	-0.00198		1.752	0.03387
1.75602	-0.00366		1.752	0.03494
1.75704	-0.00473		1.752	0.03525
1.758	-0.0058		1.758	0.03555
1.75902	-0.00717		1.758	0.03586
1.76004	-0.00885		1.758	0.03632
1.761	-0.01129		1.758	0.0351
1.76202	-0.01282		1.758	0.03372
1.76304	-0.0148		1.758	0.0322
1.764	-0.0174		1.764	0.03113
1.76502	-0.01862		1.764	0.03082
1.76604	-0.01938		1.764	0.03037
1.767	-0.01984		1.764	0.03006
1.76802	-0.02014		1.764	0.03006
1.76904	-0.02014		1.764	0.0296
1.77	-0.02075		1.77	0.0296
1.77102	-0.0209		1.77	0.02884
1.77204	-0.02182		1.77	0.02869
1.773	-0.02274		1.77	0.02945
1.77402	-0.0238		1.77	0.02975
1.77504	-0.02518		1.77	0.02991
1.776	-0.02731		1.776	0.02991
1.77702	-0.0293		1.776	0.02945
1.77804	-0.03204		1.776	0.02853
1.779	-0.03448		1.776	0.02655
1.78002	-0.03677		1.776	0.02563
1.78104	-0.03769		1.782	0.02457
1.782	-0.03967		1.782	0.0235
1.78302	-0.04166		1.782	0.02304
1.78404	-0.04318		1.782	0.02228
1.785	-0.04486		1.782	0.02121
1.78602	-0.04715		1.782	0.01984
1.78704	-0.04913		1.788	0.01846
1.788	-0.05127		1.788	0.01709
1.78902	-0.05295		1.788	0.01663
1.79004	-0.05493		1.788	0.01587
1.791	-0.05707		1.788	0.01602
1.79202	-0.05844		1.788	0.01572
1.79304	-0.06027		1.794	0.01541
1.794	-0.06195		1.794	0.01541
1.79502	-0.06348		1.794	0.01526
1.79604	-0.06546		1.794	0.01526
1.797	-0.06683		1.794	0.01678
1.79802	-0.06775		1.794	0.01801
1.79904	-0.06821		1.8	0.01953
1.8	-0.06836		1.8	0.02121
1.80102	-0.06912		1.8	0.02258
1.80204	-0.06973		1.8	0.02365
1.803	-0.0705		1.8	0.0235
1.80402	-0.07111		1.8	0.0235
1.80504	-0.07233		1.806	0.02396
1.806	-0.07217		1.806	0.0238
1.80702	-0.07263		1.806	0.02457
1.80804	-0.07202		1.806	0.02441
1.809	-0.07248		1.806	0.02518
1.81002	-0.07278		1.806	0.02518
1.81104	-0.0737		1.812	0.02594
1.812	-0.07568		1.812	0.02594
1.81302	-0.07828		1.812	0.02594
1.81404	-0.08148		1.812	0.02579
1.815	-0.08484		1.812	0.02594
1.81602	-0.08865		1.812	0.02548
1.81704	-0.09369		1.818	0.02518
1.818	-0.09872		1.818	0.02502
1.81902	-0.10437		1.818	0.0238
1.82004	-0.10925		1.818	0.02243
1.821	-0.11383		1.818	0.02121
1.82202	-0.11856		1.818	0.02106
1.82304	-0.1236		1.818	0.0209
1.824	-0.12772		1.824	0.02197
1.82502	-0.13321		1.824	0.02243
1.82604	-0.13718		1.824	0.02228
1.827	-0.14252		1.824	0.02228
1.82802	-0.14694		1.824	0.02258
1.82904	-0.15198		1.824	0.02136
1.83	-0.15686		1.83	0.02136
1.83102	-0.16205		1.83	0.02151
1.83204	-0.16708		1.83	0.02213
1.833	-0.17197		1.83	0.0238
1.83402	-0.17639		1.83	0.02518
1.83504	-0.18066		1.83	0.02533
1.836	-0.18601		1.836	0.02655
1.83702	-0.19119		1.836	0.02716
1.83804	-0.19684		1.836	0.02747
1.839	-0.20248		1.836	0.02747
1.84002	-0.20828		1.836	0.02823
1.84104	-0.21454		1.836	0.02777
1.842	-0.22171		1.842	0.02777
1.84302	-0.22919		1.842	0.02686
1.84404	-0.23697		1.842	0.02686
1.845	-0.24521		1.842	0.02563
1.84602	-0.2533		1.842	0.02518
1.84704	-0.26169		1.842	0.02396
1.848	-0.26947		1.848	0.02457
1.84902	-0.27771		1.848	0.02472
1.85004	-0.28656		1.848	0.02579
1.851	-0.29434		1.848	0.02716
1.85202	-0.30258		1.848	0.02808
1.85304	-0.31036		1.848	0.02823
1.854	-0.31891		1.854	0.02899
1.85502	-0.32638		1.854	0.0296
1.85604	-0.33569		1.854	0.03037
1.857	-0.34302		1.854	0.03113
1.85802	-0.3508		1.854	0.0325
1.85904	-0.35751		1.854	0.03189
1.86	-0.36407		1.86	0.03235
1.86102	-0.36926		1.86	0.03189
1.86204	-0.37369		1.86	0.03113
1.863	-0.37827		1.86	0.03113
1.86402	-0.38193		1.86	0.03204
1.86504	-0.38483		1.86	0.03326
1.866	-0.3862		1.866	0.03525
1.86702	-0.38773		1.866	0.03708
1.86804	-0.38818		1.866	0.03799
1.869	-0.38696		1.866	0.0383
1.87002	-0.38605		1.866	0.0383
1.87104	-0.38391		1.872	0.03784
1.872	-0.38116		1.872	0.03769
1.87302	-0.3775		1.872	0.03662
1.87404	-0.37338		1.872	0.03571
1.875	-0.36743		1.872	0.03357
1.87602	-0.36285		1.872	0.03052
1.87704	-0.35584		1.878	0.02563
1.878	-0.34897		1.878	0.01907
1.87902	-0.34103		1.878	0.01022
1.88004	-0.3331		1.878	-0.000152588
1.881	-0.32501		1.878	-0.01129
1.88202	-0.31647		1.878	-0.02533
1.88304	-0.30731		1.884	-0.03922
1.884	-0.29877		1.884	-0.05417
1.88502	-0.29053		1.884	-0.06927
1.88604	-0.28137		1.884	-0.08469
1.887	-0.27176		1.884	-0.10025
1.88802	-0.26215		1.884	-0.11581
1.88904	-0.25146		1.89	-0.13077
1.89	-0.24109		1.89	-0.14542
1.89102	-0.23071		1.89	-0.15884
1.89204	-0.22003		1.89	-0.17319
1.893	-0.20905		1.89	-0.18662
1.89402	-0.19913		1.89	-0.20065
1.89504	-0.18951		1.896	-0.21378
1.896	-0.18021		1.896	-0.22766
1.89702	-0.17075		1.896	-0.242
1.89804	-0.16083		1.896	-0.25635
1.899	-0.15045		1.896	-0.27161
1.90002	-0.13977		1.896	-0.28732
1.90104	-0.12985		1.902	-0.30212
1.902	-0.12054		1.902	-0.31708
1.90302	-0.11185		1.902	-0.33188
1.90404	-0.10346		1.902	-0.34729
1.905	-0.09567		1.902	-0.36362
1.90602	-0.08743		1.902	-0.38071
1.90704	-0.08057		1.908	-0.39887
1.908	-0.07217		1.908	-0.41687
1.90902	-0.06531		1.908	-0.43518
1.91004	-0.05859		1.908	-0.45288
1.911	-0.0531		1.908	-0.46814
1.91202	-0.04639		1.908	-0.48126
1.91304	-0.04028		1.914	-0.49164
1.914	-0.03372		1.914	-0.49911
1.91502	-0.02838		1.914	-0.50278
1.91604	-0.02213		1.914	-0.50354
1.917	-0.01709		1.914	-0.49972
1.91802	-0.01343		1.914	-0.49194
1.91904	-0.01038		1.914	-0.4808
1.92	-0.00732		1.92	-0.466
1.92102	-0.00565		1.92	-0.44723
1.92204	-0.00351		1.92	-0.42389
1.923	-0.00168		1.92	-0.39764
1.92402	0.000610352		1.92	-0.36697
1.92504	0.00214		1.92	-0.33356
1.926	0.00351		1.926	-0.29892
1.92702	0.00534		1.926	-0.26123
1.92804	0.00671		1.926	-0.22278
1.929	0.0087		1.926	-0.18448
1.93002	0.01053		1.926	-0.14694
1.93104	0.01266		1.926	-0.11017
1.932	0.01541		1.932	-0.07538
1.93302	0.01724		1.932	-0.04257
1.93404	0.01968		1.932	-0.0145
1.935	0.02121		1.932	0.01038
1.93602	0.02243		1.932	0.03082
1.93704	0.0235		1.932	0.047
1.938	0.02472		1.938	0.05951
1.93902	0.02686		1.938	0.06836
1.94004	0.02899		1.938	0.07507
1.941	0.03189		1.938	0.07828
1.94202	0.03372		1.938	0.07965
1.94304	0.03571		1.938	0.07843
1.944	0.03677		1.944	0.07629
1.94502	0.03769		1.944	0.07278
1.94604	0.0386		1.944	0.06866
1.947	0.03937		1.944	0.06378
1.94802	0.04074		1.944	0.0589
1.94904	0.0415		1.944	0.05402
1.95	0.04166		1.95	0.04959
1.95102	0.0415		1.95	0.04456
1.95204	0.0412		1.95	0.03983
1.953	0.04135		1.95	0.03647
1.95402	0.04044		1.95	0.03311
1.95504	0.03998		1.95	0.03067
1.956	0.03906		1.956	0.03006
1.95702	0.03952		1.956	0.02945
1.95804	0.0386		1.956	0.02975
1.959	0.0383		1.956	0.02975
1.96002	0.03754		1.956	0.0296
1.96104	0.03677		1.962	0.02945
1.962	0.0351		1.962	0.02884
1.96302	0.03418		1.962	0.02884
1.96404	0.03372		1.962	0.0293
1.965	0.03372		1.962	0.03052
1.96602	0.03464		1.962	0.03204
1.96704	0.03586		1.968	0.03342
1.968	0.03693		1.968	0.0351
1.96902	0.03815		1.968	0.03647
1.97004	0.0386		1.968	0.03769
1.971	0.04028		1.968	0.0386
1.97202	0.04028		1.968	0.04044
1.97304	0.0415		1.974	0.04211
1.974	0.04181		1.974	0.04364
1.97502	0.04211		1.974	0.04517
1.97604	0.04181		1.974	0.04532
1.977	0.04074		1.974	0.04578
1.97802	0.04013		1.974	0.04517
1.97904	0.03952		1.98	0.04501
1.98	0.03983		1.98	0.0441
1.98102	0.03983		1.98	0.04425
1.98204	0.03998		1.98	0.04364
1.983	0.0415		1.98	0.0441
1.98402	0.0412		1.98	0.0441
1.98504	0.04135		1.986	0.04364
1.986	0.04044		1.986	0.04303
1.98702	0.04013		1.986	0.04166
1.98804	0.03952		1.986	0.04074
1.989	0.04028		1.986	0.04028
1.99002	0.04028		1.986	0.03967
1.99104	0.04028		1.992	0.03967
1.992	0.03983		1.992	0.03906
1.99302	0.04028		1.992	0.03922
1.99404	0.03983		1.992	0.03876
1.995	0.03937		1.992	0.03906
1.99602	0.03845		1.992	0.03876
1.99704	0.0386		1.998	0.03937
[truncated: 8,005 more rows]

## Sheet: Figure 3h
Time (s)	ECG (mV)
0	0.04608
0.006	0.04333
0.006	0.03998
0.006	0.03708
0.006	0.03296
0.006	0.02869
0.006	0.0238
0.006	0.01801
0.012	0.01297
0.012	0.00748
0.012	0.00168
0.012	-0.00412
0.012	-0.01007
0.018	-0.01526
0.018	-0.02106
0.018	-0.02625
0.018	-0.03159
0.018	-0.03418
0.018	-0.03693
0.018	-0.03876
0.024	-0.03983
0.024	-0.0415
0.024	-0.04227
0.024	-0.04257
0.024	-0.04181
0.03	-0.03952
0.03	-0.03647
0.03	-0.03204
0.03	-0.02686
0.03	-0.0209
0.03	-0.0145
0.03	-0.00809
0.036	-0.00168
0.036	0.00473
0.036	0.01221
0.036	0.01953
0.036	0.02502
0.036	0.03037
0.042	0.03494
0.042	0.03922
0.042	0.04181
0.042	0.04593
0.042	0.04929
0.048	0.05295
0.048	0.05569
0.048	0.05722
0.048	0.05875
0.048	0.05936
0.048	0.0589
0.048	0.05829
0.054	0.05798
0.054	0.0589
0.054	0.05875
0.054	0.05844
0.054	0.05859
0.06	0.05875
0.06	0.05753
0.06	0.05753
0.06	0.05783
0.06	0.0589
0.06	0.05905
0.06	0.05966
0.066	0.05966
0.066	0.05875
0.066	0.05859
0.066	0.05737
0.066	0.05707
0.072	0.05737
0.072	0.05798
0.072	0.0592
0.072	0.06027
0.072	0.06073
0.072	0.06119
0.072	0.06073
0.078	0.06012
0.078	0.0592
0.078	0.05936
0.078	0.05814
0.078	0.05768
0.084	0.0563
0.084	0.05569
0.084	0.05508
0.084	0.05402
0.084	0.0528
0.084	0.0528
0.084	0.05234
0.09	0.05264
0.09	0.05219
0.09	0.05157
0.09	0.0499
0.09	0.04852
0.096	0.04715
0.096	0.04745
0.096	0.04761
0.096	0.04837
0.096	0.04944
0.096	0.05051
0.096	0.05142
0.102	0.05234
0.102	0.05402
0.102	0.05585
0.102	0.05768
0.102	0.05997
0.108	0.06195
0.108	0.06363
0.108	0.06424
0.108	0.065
0.108	0.06516
0.108	0.06622
0.108	0.0676
0.114	0.06882
0.114	0.06912
0.114	0.06927
0.114	0.06866
0.114	0.06714
0.12	0.06561
0.12	0.06348
0.12	0.06241
0.12	0.06119
0.12	0.06058
0.12	0.05951
0.12	0.05859
0.126	0.05722
0.126	0.05646
0.126	0.05508
0.126	0.05508
0.126	0.05432
0.132	0.05386
0.132	0.05325
0.132	0.0528
0.132	0.05112
0.132	0.05051
0.132	0.04929
0.138	0.0499
0.138	0.05035
0.138	0.05127
0.138	0.0528
0.138	0.05386
0.138	0.05508
0.138	0.05554
0.144	0.05569
0.144	0.05707
0.144	0.05692
0.144	0.05814
0.144	0.05859
0.15	0.05814
0.15	0.05814
0.15	0.05753
0.15	0.05692
0.15	0.05707
0.15	0.05737
0.15	0.05814
0.156	0.0592
0.156	0.05966
0.156	0.06027
0.156	0.05981
0.156	0.0589
0.162	0.05844
0.162	0.05859
0.162	0.05875
0.162	0.06027
0.162	0.06119
0.162	0.06241
0.162	0.06256
0.168	0.06271
0.168	0.06256
0.168	0.06256
0.168	0.06241
0.168	0.06195
0.174	0.0618
0.174	0.0618
0.174	0.06088
0.174	0.05951
0.174	0.05798
0.174	0.05737
0.174	0.05707
0.18	0.05722
0.18	0.05707
0.18	0.05707
0.18	0.05539
0.18	0.05432
0.186	0.05142
0.186	0.04761
0.186	0.04288
0.186	0.03723
0.186	0.03067
0.186	0.02319
0.186	0.01556
0.192	0.00656
0.192	-0.00427
0.192	-0.0145
0.192	-0.02716
0.192	-0.03998
0.198	-0.05478
0.198	-0.07019
0.198	-0.08652
0.198	-0.10437
0.198	-0.12238
0.198	-0.14053
0.198	-0.15778
0.204	-0.17517
0.204	-0.1915
0.204	-0.20676
0.204	-0.22049
0.204	-0.23392
0.21	-0.24674
0.21	-0.2594
0.21	-0.27161
0.21	-0.28519
0.21	-0.29953
0.21	-0.31494
0.21	-0.33188
0.216	-0.34943
0.216	-0.36697
0.216	-0.38559
0.216	-0.40405
0.216	-0.42236
0.222	-0.43915
0.222	-0.45502
0.222	-0.46921
0.222	-0.48035
0.222	-0.48935
0.222	-0.49408
0.228	-0.49561
0.228	-0.49255
0.228	-0.48431
0.228	-0.4718
0.228	-0.45349
0.228	-0.43091
0.228	-0.40314
0.234	-0.37247
0.234	-0.33905
0.234	-0.3035
0.234	-0.26657
0.234	-0.22888
0.24	-0.19196
0.24	-0.15778
0.24	-0.12528
0.24	-0.09628
0.24	-0.06989
0.24	-0.04669
0.24	-0.02594
0.246	-0.00793
0.246	0.00793
0.246	0.02014
0.246	0.03006
0.246	0.03708
0.252	0.04196
0.252	0.04517
0.252	0.04791
0.252	0.04929
0.252	0.0499
0.252	0.05081
0.252	0.05112
0.258	0.05051
0.258	0.0499
0.258	0.04898
0.258	0.04837
0.258	0.04776
0.264	0.04776
0.264	0.04837
0.264	0.04776
0.264	0.04715
0.264	0.04654
0.264	0.04593
0.264	0.04517
0.27	0.04471
0.27	0.0444
0.27	0.04608
0.27	0.04761
0.27	0.04959
0.276	0.05066
0.276	0.05142
0.276	0.05219
0.276	0.0528
0.276	0.05371
0.276	0.05524
0.276	0.05615
0.282	0.05737
0.282	0.05829
0.282	0.05981
0.282	0.06012
0.282	0.06195
0.288	0.06302
0.288	0.06531
0.288	0.06699
0.288	0.06897
0.288	0.06943
0.288	0.07004
0.288	0.06927
0.294	0.06912
0.294	0.0679
0.294	0.06866
0.294	0.06821
0.294	0.06851
0.3	0.0679
0.3	0.06729
0.3	0.06714
0.3	0.06668
0.3	0.06577
0.3	0.06592
0.3	0.06577
0.306	0.06622
0.306	0.06607
0.306	0.06561
0.306	0.06531
0.306	0.06409
0.312	0.06363
0.312	0.06363
0.312	0.06424
0.312	0.065
0.312	0.06592
0.312	0.06561
0.318	0.06561
0.318	0.0647
0.318	0.06378
0.318	0.06241
0.318	0.06195
0.318	0.06256
0.318	0.06348
0.324	0.06409
0.324	0.0647
0.324	0.06485
0.324	0.06485
0.324	0.06439
0.33	0.0647
0.33	0.0647
0.33	0.06531
0.33	0.06393
0.33	0.06348
0.33	0.06226
0.33	0.06149
0.336	0.05981
0.336	0.05951
0.336	0.0592
0.336	0.06042
0.336	0.06104
0.342	0.0618
0.342	0.06195
0.342	0.06226
0.342	0.0621
0.342	0.06256
0.342	0.06271
0.342	0.06409
0.348	0.06424
0.348	0.065
0.348	0.06485
0.348	0.06531
0.348	0.06561
0.354	0.06638
0.354	0.06805
0.354	0.06943
0.354	0.07111
0.354	0.07263
0.354	0.07263
0.354	0.07309
0.36	0.07217
0.36	0.07217
0.36	0.07202
0.36	0.07248
0.36	0.07401
0.366	0.07538
0.366	0.07675
0.366	0.07675
0.366	0.07706
0.366	0.07614
0.366	0.07538
0.366	0.07446
0.372	0.07401
0.372	0.07278
0.372	0.07202
0.372	0.07126
0.372	0.06958
0.378	0.06805
0.378	0.06729
0.378	0.06668
0.378	0.0676
0.378	0.06775
0.378	0.06851
0.378	0.06836
0.384	0.06912
0.384	0.06851
0.384	0.06836
0.384	0.06821
0.384	0.06882
0.39	0.06912
0.39	0.07019
0.39	0.07034
0.39	0.07095
0.39	0.07034
0.39	0.07004
0.39	0.06927
0.396	0.06927
0.396	0.06851
0.396	0.06744
0.396	0.06607
0.396	0.06409
0.402	0.06271
0.402	0.06027
0.402	0.0589
0.402	0.05829
0.402	0.05844
0.402	0.05966
0.408	0.06073
0.408	0.0618
0.408	0.06241
0.408	0.06195
0.408	0.06226
0.408	0.06256
0.408	0.06393
0.414	0.06454
0.414	0.06607
0.414	0.06592
0.414	0.06729
0.414	0.06775
0.42	0.06836
0.42	0.06927
0.42	0.07065
0.42	0.07263
0.42	0.07523
0.42	0.07614
0.42	0.07736
0.426	0.07706
0.426	0.07736
0.426	0.07721
0.426	0.07843
0.426	0.07858
0.432	0.08011
0.432	0.08087
0.432	0.08224
0.432	0.0824
0.432	0.0827
0.432	0.08224
0.432	0.08286
0.438	0.0827
0.438	0.0827
0.438	0.08286
0.438	0.08316
0.438	0.0824
0.444	0.08209
0.444	0.08133
0.444	0.08209
0.444	0.0827
0.444	0.08423
0.444	0.08499
0.444	0.08606
0.45	0.08591
0.45	0.08499
0.45	0.08453
0.45	0.08408
0.45	0.08423
0.456	0.08484
0.456	0.0856
0.456	0.08698
0.456	0.08774
0.456	0.0885
0.456	0.0882
0.456	0.08881
0.462	0.08881
0.462	0.08957
0.462	0.09018
0.462	0.09048
0.462	0.08942
0.468	0.0885
0.468	0.08728
0.468	0.0856
0.468	0.08484
0.468	0.08408
0.468	0.08499
0.468	0.08591
0.474	0.08652
0.474	0.08713
0.474	0.08743
0.474	0.08682
0.474	0.08743
0.48	0.08743
0.48	0.0885
0.48	0.08957
0.48	0.09155
0.48	0.09293
0.48	0.09583
0.48	0.09735
0.486	0.09964
0.486	0.10178
0.486	0.10376
0.486	0.10666
0.486	0.10925
0.492	0.11093
0.492	0.11154
0.492	0.11139
0.492	0.11185
0.492	0.11139
0.492	0.11231
0.498	0.11292
0.498	0.11414
0.498	0.1149
0.498	0.11551
0.498	0.11581
0.498	0.11627
0.498	0.11627
0.504	0.11643
0.504	0.11749
0.504	0.11948
0.504	0.12054
0.504	0.12146
0.51	0.12131
0.51	0.12161
0.51	0.12146
0.51	0.12253
0.51	0.12451
0.51	0.12619
0.51	0.12756
0.516	0.12802
0.516	0.12863
0.516	0.12833
0.516	0.12787
0.516	0.1268
0.522	0.12787
0.522	0.12863
0.522	0.13062
0.522	0.13199
0.522	0.13351
0.522	0.13443
0.522	0.13473
0.528	0.13458
0.528	0.13504
0.528	0.13534
0.528	0.13534
0.528	0.13443
0.534	0.13336
0.534	0.13077
0.534	0.12878
0.534	0.12619
0.534	0.12482
0.534	0.12344
0.534	0.12344
0.54	0.12299
0.54	0.12268
0.54	0.12207
0.54	0.12161
0.54	0.121
0.546	0.12161
0.546	0.12253
0.546	0.12497
0.546	0.12695
0.546	0.13001
0.546	0.13306
0.546	0.13702
0.552	0.14114
0.552	0.14648
0.552	0.15259
0.552	0.16083
0.552	0.16785
0.558	0.17578
0.558	0.18234
0.558	0.18906
0.558	0.19455
0.558	0.20157
0.558	0.20905
0.558	0.21698
0.564	0.22522
0.564	0.23346
0.564	0.24124
0.564	0.24826
0.564	0.25482
0.57	0.25986
0.57	0.26459
0.57	0.26947
0.57	0.27451
0.57	0.27847
0.57	0.28198
0.57	0.28412
0.576	0.28473
0.576	0.28427
0.576	0.28503
0.576	0.28519
0.576	0.28671
0.582	0.28686
0.582	0.28793
0.582	0.28702
0.582	0.28702
0.582	0.28549
0.582	0.28397
0.582	0.28259
0.588	0.28198
0.588	0.28229
0.588	0.28259
0.588	0.28244
0.588	0.28137
0.588	0.27924
0.594	0.27679
0.594	0.27405
0.594	0.27191
0.594	0.26886
0.594	0.26535
0.6	0.26016
0.6	0.25513
0.6	0.24872
0.6	0.24231
0.6	0.23544
0.6	0.22995
0.6	0.22476
0.606	0.22079
0.606	0.21622
0.606	0.21194
0.606	0.20599
0.606	0.2002
0.612	0.19379
0.612	0.1889
0.612	0.18326
0.612	0.17822
0.612	0.17273
0.612	0.16724
0.612	0.16159
0.618	0.15488
0.618	0.14832
0.618	0.14236
0.618	0.13733
0.618	0.13184
0.624	0.12665
0.624	0.12131
0.624	0.11597
0.624	0.11047
0.624	0.10452
0.624	0.09979
0.624	0.09613
0.63	0.09155
0.63	0.08896
0.63	0.08514
0.63	0.08179
0.63	0.07904
0.636	0.07553
0.636	0.07233
0.636	0.06943
0.636	0.06668
0.636	0.06454
0.636	0.06271
0.636	0.06058
0.642	0.0589
0.642	0.05722
0.642	0.056
0.642	0.05661
0.642	0.05661
0.648	0.05737
0.648	0.05859
0.648	0.05875
0.648	0.05844
0.648	0.05737
0.648	0.05692
0.648	0.05585
0.654	0.056
0.654	0.0563
0.654	0.05676
0.654	0.05737
0.654	0.05737
0.66	0.05722
0.66	0.05676
0.66	0.05692
0.66	0.05646
0.66	0.05661
0.66	0.05692
0.66	0.0563
0.666	0.05585
0.666	0.05432
0.666	0.05325
0.666	0.05112
0.666	0.05005
0.672	0.04959
0.672	0.04974
0.672	0.0499
0.672	0.05035
0.672	0.05005
0.672	0.0502
0.672	0.04852
0.678	0.04807
0.678	0.047
0.678	0.04715
0.678	0.04669
0.678	0.04669
0.678	0.04654
0.684	0.0473
0.684	0.0473
0.684	0.04807
0.684	0.04852
0.684	0.0499
0.69	0.05035
0.69	0.05142
0.69	0.05142
0.69	0.05081
0.69	0.04959
0.69	0.04837
0.69	0.0473
0.696	0.04715
0.696	0.04684
0.696	0.04669
0.696	0.04639
0.696	0.04547
0.702	0.04517
0.702	0.04379
0.702	0.04272
0.702	0.04227
0.702	0.04105
0.702	0.04105
0.702	0.04044
0.708	0.03952
0.708	0.03845
0.708	0.03677
0.708	0.03494
0.708	0.03387
0.714	0.03281
0.714	0.03128
0.714	0.0293
0.714	0.0267
0.714	0.02441
0.714	0.01999
0.714	0.01617
0.72	0.01175
0.72	0.00839
0.72	0.00595
0.72	0.00397
0.72	0.00229
0.726	0.000610352
0.726	-0.00107
0.726	-0.00259
0.726	-0.00412
0.726	-0.00443
0.726	-0.0058
0.726	-0.00565
0.732	-0.00656
0.732	-0.00717
0.732	-0.00839
0.732	-0.00885
0.732	-0.01038
0.738	-0.00977
0.738	-0.00931
0.738	-0.00854
0.738	-0.00732
0.738	-0.0061
0.738	-0.00534
0.738	-0.00534
0.744	-0.00519
0.744	-0.00397
0.744	-0.00336
0.744	-0.00244
0.744	-0.00183
0.75	-0.000915527
0.75	-0.000762939
0.75	0.000305176
0.75	0.000762939
0.75	0.00183
0.75	0.00351
0.75	0.00427
0.756	0.00549
0.756	0.00641
0.756	0.00626
0.756	0.00671
0.756	0.00641
0.762	0.00595
0.762	0.00656
0.762	0.00809
0.762	0.01007
0.762	0.01236
0.762	0.01526
0.762	0.01785
0.768	0.02075
0.768	0.02274
0.768	0.02579
0.768	0.02823
0.768	0.03098
0.768	0.03372
0.774	0.03693
0.774	0.03876
0.774	0.04089
0.774	0.04211
0.774	0.04349
0.78	0.0441
0.78	0.04532
0.78	0.04532
0.78	0.04547
0.78	0.0444
0.78	0.04288
0.78	0.04059
0.786	0.03952
0.786	0.03723
0.786	0.03662
0.786	0.03571
0.786	0.03693
0.792	0.03677
0.792	0.03769
0.792	0.03799
0.792	0.03906
0.792	0.03967
0.792	0.04227
0.792	0.04379
0.798	0.04593
0.798	0.04776
0.798	0.04929
0.798	0.05096
0.798	0.05249
0.804	0.05402
0.804	0.05615
0.804	0.05936
0.804	0.06241
0.804	0.06546
0.804	0.06668
0.804	0.0676
0.81	0.06775
0.81	0.0676
0.81	0.06729
0.81	0.06821
0.81	0.06836
0.816	0.06927
0.816	0.06882
0.816	0.06897
0.816	0.06912
0.816	0.06897
0.816	0.06851
0.816	0.06927
0.822	0.06912
0.822	0.07111
0.822	0.07111
0.822	0.07095
0.822	0.0708
0.828	0.07034
0.828	0.06989
0.828	0.07019
0.828	0.0708
0.828	0.07263
0.828	0.07294
0.828	0.0737
0.834	0.07416
0.834	0.07416
0.834	0.07324
0.834	0.07278
0.834	0.07248
0.84	0.07248
0.84	0.07172
0.84	0.07217
0.84	0.07156
0.84	0.07095
0.84	0.07065
0.84	0.07095
0.846	0.07126
0.846	0.07233
0.846	0.07233
0.846	0.07217
0.846	0.07202
0.852	0.07095
0.852	0.06943
0.852	0.06836
0.852	0.06836
0.852	0.06912
0.852	0.06958
0.852	0.07019
0.858	0.07065
0.858	0.0708
0.858	0.0705
0.858	0.0708
0.858	0.07004
0.858	0.0708
0.864	0.0708
0.864	0.07004
0.864	0.06958
0.864	0.06805
0.864	0.06699
0.87	0.06561
0.87	0.0647
0.87	0.06454
0.87	0.0647
0.87	0.065
0.87	0.06516
0.87	0.06531
0.876	0.06424
0.876	0.06287
0.876	0.06287
0.876	0.06241
0.876	0.06256
0.882	0.06241
0.882	0.06317
0.882	0.06424
0.882	0.06561
0.882	0.06668
0.882	0.0676
0.882	0.06958
0.888	0.0705
0.888	0.07187
0.888	0.07339
0.888	0.07416
0.888	0.07446
0.894	0.07416
0.894	0.07385
0.894	0.07294
0.894	0.07355
0.894	0.07339
0.894	0.0737
0.894	0.07355
0.9	0.07309
0.9	0.07187
0.9	0.06973
0.9	0.06836
0.9	0.06653
0.906	0.06516
0.906	0.06454
0.906	0.06287
0.906	0.0618
0.906	0.05966
0.906	0.05859
0.906	0.05707
0.912	0.05661
0.912	0.05615
0.912	0.056
0.912	0.05585
0.912	0.05554
0.918	0.05417
0.918	0.0528
0.918	0.05112
0.918	0.0499
0.918	0.04929
0.918	0.0502
0.918	0.05096
0.924	0.05203
0.924	0.05203
0.924	0.05173
0.924	0.05081
0.924	0.0499
0.93	0.04913
0.93	0.04837
0.93	0.04745
0.93	0.04517
0.93	0.04288
0.93	0.04074
0.93	0.03845
0.936	0.03693
0.936	0.0354
0.936	0.03433
0.936	0.03464
0.936	0.03464
0.942	0.03448
0.942	0.03403
0.942	0.03342
0.942	0.03281
0.942	0.03326
0.942	0.03311
0.942	0.03433
0.948	0.03494
0.948	0.03571
0.948	0.03662
0.948	0.03677
0.948	0.03723
0.954	0.03799
0.954	0.0383
0.954	0.03845
0.954	0.03845
0.954	0.03799
0.954	0.03693
0.96	0.03555
0.96	0.03372
0.96	0.03281
0.96	0.03189
0.96	0.03128
0.96	0.03052
0.96	0.03098
0.966	0.03052
0.966	0.02945
0.966	0.02823
0.966	0.02609
0.966	0.02441
0.972	0.02274
0.972	0.02151
0.972	0.02029
0.972	0.01953
0.972	0.01846
0.972	0.01663
0.972	0.01587
0.978	0.01465
0.978	0.01389
0.978	0.01404
0.978	0.01358
0.978	0.01434
0.984	0.01328
0.984	0.01282
0.984	0.01144
0.984	0.01068
0.984	0.00916
0.984	0.00931
0.984	0.00946
0.99	0.01038
0.99	0.01068
0.99	0.01022
0.99	0.00977
0.99	0.00931
0.996	0.00793
0.996	0.00809
0.996	0.00671
0.996	0.0061
0.996	0.00397
0.996	0.00259
0.996	0.000305176
1.002	-0.000762939
1.002	-0.00168
1.002	-0.00183
1.002	-0.00107
1.002	0
1.008	0.00107
1.008	0.00137
1.008	0.00153
1.008	0.00137
1.008	0.000915527
1.008	0.000915527
1.008	0.00137
1.014	0.00168
1.014	0.00229
1.014	0.00275
1.014	0.00427
1.014	0.00427
1.02	0.00504
1.02	0.00519
1.02	0.0058
1.02	0.00641
1.02	0.00687
1.02	0.00687
1.02	0.00626
1.026	0.00534
1.026	0.00473
1.026	0.00397
1.026	0.00351
1.026	0.00305
1.032	0.00351
1.032	0.00305
1.032	0.0032
1.032	0.00183
1.032	0.00107
1.032	-0.000457764
1.032	-0.00153
1.038	-0.00229
1.038	-0.00244
1.038	-0.0029
1.038	-0.0029
1.038	-0.00351
1.044	-0.00336
1.044	-0.00336
1.044	-0.00229
1.044	-0.00153
1.044	0.00107
1.044	0.00229
1.05	0.00412
1.05	0.00412
1.05	0.00504
1.05	0.00534
1.05	0.00534
1.05	0.00595
1.05	0.00687
1.056	0.00748
1.056	0.00854
1.056	0.00809
1.056	0.00793
1.056	0.00656
1.062	0.00504
1.062	0.0029
1.062	0.000152588
1.062	-0.00275
1.062	-0.00717
1.062	-0.0116
1.062	-0.01755
1.068	-0.02335
1.068	-0.02975
1.068	-0.03555
1.068	-0.04166
1.068	-0.04745
1.074	-0.0531
1.074	-0.05875
1.074	-0.06393
1.074	-0.06958
1.074	-0.07523
1.074	-0.0798
1.074	-0.08453
1.08	-0.08774
1.08	-0.09109
1.08	-0.09277
1.08	-0.0946
1.08	-0.09476
1.086	-0.09491
1.086	-0.09415
1.086	-0.09338
1.086	-0.09079
1.086	-0.0885
1.086	-0.08499
1.086	-0.08209
1.092	-0.07889
1.092	-0.07553
1.092	-0.07126
1.092	-0.06653
1.092	-0.06058
1.098	-0.05478
1.098	-0.04791
1.098	-0.04196
1.098	-0.0351
1.098	-0.02975
1.098	-0.02441
1.098	-0.01907
1.104	-0.01419
1.104	-0.00916
1.104	-0.00473
1.104	-0.00107
1.104	0.0029
1.11	0.00473
1.11	0.00671
1.11	0.00824
1.11	0.00961
1.11	0.01114
1.11	0.01221
1.11	0.01266
1.116	0.01266
1.116	0.01251
1.116	0.0116
1.116	0.01099
1.116	0.01068
1.122	0.01175
1.122	0.01328
1.122	0.01541
1.122	0.01694
1.122	0.01831
1.122	0.01984
1.122	0.02014
1.128	0.02045
1.128	0.02121
1.128	0.02136
1.128	0.02197
1.128	0.02106
1.134	0.02045
1.134	0.01923
1.134	0.01831
1.134	0.01755
1.134	0.0177
1.134	0.01755
1.14	0.01846
1.14	0.01953
1.14	0.02014
1.14	0.01968
1.14	0.01968
1.14	0.01892
1.14	0.01953
1.146	0.01953
1.146	0.02029
1.146	0.02106
1.146	0.02213
1.146	0.02258
1.152	0.02319
1.152	0.02319
1.152	0.02396
1.152	0.02457
1.152	0.02502
1.152	0.02548
1.152	0.02579
1.158	0.02579
1.158	0.02472
1.158	0.02441
1.158	0.02365
1.158	0.0238
1.164	0.02472
1.164	0.02548
1.164	0.0264
1.164	0.02762
1.164	0.02731
1.164	0.02716
1.164	0.02548
1.17	0.02502
1.17	0.0238
1.17	0.02335
1.17	0.02274
1.17	0.02243
1.176	0.02167
1.176	0.02106
1.176	0.01999
1.176	0.01968
1.176	0.01862
1.176	0.01877
1.176	0.01846
1.182	0.01846
1.182	0.01724
1.182	0.01648
1.182	0.01541
1.182	0.01404
1.188	0.01297
1.188	0.01251
1.188	0.01236
1.188	0.01328
1.188	0.01328
1.188	0.01312
1.188	0.01221
1.194	0.0116
1.194	0.01007
1.194	0.00946
1.194	0.00824
1.194	0.00702
1.2	0.00565
1.2	0.00458
1.2	0.00305
1.2	0.00214
1.2	0.00153
1.2	0.00168
1.2	0.00229
1.206	0.00366
1.206	0.00534
1.206	0.0058
1.206	0.0058
1.206	0.00565
1.212	0.00549
1.212	0.0058
1.212	0.00641
1.212	0.00717
1.212	0.00824
1.212	0.009
1.212	0.01007
1.218	0.01022
1.218	0.01068
1.218	0.01083
1.218	0.01175
1.218	0.01221
1.224	0.01282
1.224	0.01251
1.224	0.01175
1.224	0.01099
1.224	0.01022
1.224	0.00916
1.23	0.00931
1.23	0.00854
1.23	0.009
1.23	0.00809
1.23	0.00778
1.23	0.00626
1.23	0.00534
1.236	0.0029
1.236	0.000915527
1.236	-0.000915527
1.236	-0.00168
1.236	-0.0032
1.242	-0.00443
1.242	-0.0058
1.242	-0.00626
1.242	-0.00763
1.242	-0.00778
1.242	-0.00854
1.242	-0.00809
1.248	-0.00885
1.248	-0.009
1.248	-0.01022
1.248	-0.01114
1.248	-0.01205
1.254	-0.01297
1.254	-0.01312
1.254	-0.01205
1.254	-0.0116
1.254	-0.01129
1.254	-0.01038
1.254	-0.01007
1.26	-0.00992
1.26	-0.00977
1.26	-0.01068
1.26	-0.00992
1.26	-0.00961
1.266	-0.01022
1.266	-0.01068
1.266	-0.0119
1.266	-0.01297
1.266	-0.01434
1.266	-0.0145
1.266	-0.01495
1.272	-0.01541
1.272	-0.01541
1.272	-0.01511
1.272	-0.01526
1.272	-0.01572
1.278	-0.01694
1.278	-0.0174
1.278	-0.01785
1.278	-0.01755
1.278	-0.01785
1.278	-0.01663
1.278	-0.01572
1.284	-0.01495
1.284	-0.01419
1.284	-0.01358
1.284	-0.01312
1.284	-0.01312
1.29	-0.01266
1.29	-0.01266
1.29	-0.01297
1.29	-0.01358
1.29	-0.01465
1.29	-0.01526
1.29	-0.01556
1.296	-0.01602
1.296	-0.01541
1.296	-0.01434
1.296	-0.0148
1.296	-0.01434
1.302	-0.01495
1.302	-0.01541
1.302	-0.01602
1.302	-0.01648
1.302	-0.01663
1.302	-0.01572
1.302	-0.01572
1.308	-0.01556
1.308	-0.01587
1.308	-0.01648
1.308	-0.01694
1.308	-0.0174
1.314	-0.01801
1.314	-0.01862
1.314	-0.01984
1.314	-0.0209
1.314	-0.02258
1.314	-0.02518
1.314	-0.02701
1.32	-0.02899
1.32	-0.03006
1.32	-0.03006
1.32	-0.03021
1.32	-0.0296
1.32	-0.03006
1.326	-0.03082
1.326	-0.03113
1.326	-0.03174
1.326	-0.03281
1.326	-0.03357
1.332	-0.03418
1.332	-0.03479
1.332	-0.0351
1.332	-0.03647
1.332	-0.03708
1.332	-0.03723
1.332	-0.03738
1.338	-0.03662
1.338	-0.03571
1.338	-0.0351
1.338	-0.03494
1.338	-0.03479
1.344	-0.03479
1.344	-0.03494
1.344	-0.03448
1.344	-0.03433
1.344	-0.03326
1.344	-0.0325
1.344	-0.03143
1.35	-0.03037
1.35	-0.02975
1.35	-0.0293
1.35	-0.02884
1.35	-0.02838
1.356	-0.02823
1.356	-0.02808
1.356	-0.02869
1.356	-0.02945
1.356	-0.02975
1.356	-0.03052
1.356	-0.03098
1.362	-0.03067
1.362	-0.02975
1.362	-0.02945
1.362	-0.02838
1.362	-0.02777
1.368	-0.02838
1.368	-0.02792
1.368	-0.02991
1.368	-0.03067
1.368	-0.0322
1.368	-0.03296
1.368	-0.03387
1.374	-0.03448
1.374	-0.0351
1.374	-0.03571
1.374	-0.03662
1.374	-0.03708
1.38	-0.03815
1.38	-0.03769
1.38	-0.03876
1.38	-0.03906
1.38	-0.03998
1.38	-0.04074
1.38	-0.0415
1.386	-0.04242
1.386	-0.04318
1.386	-0.04242
1.386	-0.0412
1.386	-0.03998
1.392	-0.03906
1.392	-0.03876
1.392	-0.03876
1.392	-0.03845
1.392	-0.0386
1.392	-0.0386
1.392	-0.03891
1.398	-0.03906
1.398	-0.04028
1.398	-0.04044
1.398	-0.04074
1.398	-0.0412
1.404	-0.0412
1.404	-0.04059
1.404	-0.03967
1.404	-0.03784
1.404	-0.03693
1.404	-0.03662
1.404	-0.03662
1.41	-0.03677
1.41	-0.03738
1.41	-0.03738
1.41	-0.03662
1.41	-0.03647
1.41	-0.0354
1.416	-0.03479
1.416	-0.03387
1.416	-0.03372
1.416	-0.03372
1.416	-0.03387
1.422	-0.03403
1.422	-0.03326
1.422	-0.03326
1.422	-0.03372
1.422	-0.03418
1.422	-0.03494
1.422	-0.03586
1.428	-0.03616
1.428	-0.03693
1.428	-0.03571
1.428	-0.03571
1.428	-0.03586
1.434	-0.03571
1.434	-0.03662
1.434	-0.03693
1.434	-0.03815
1.434	-0.03937
1.434	-0.04013
1.434	-0.04044
1.44	-0.04074
1.44	-0.04105
1.44	-0.0412
1.44	-0.0412
1.44	-0.04196
1.446	-0.04105
1.446	-0.04105
1.446	-0.04059
1.446	-0.04028
1.446	-0.03983
1.446	-0.0412
1.446	-0.0415
1.452	-0.04242
1.452	-0.04318
1.452	-0.04318
1.452	-0.04196
1.452	-0.04135
1.458	-0.03998
1.458	-0.03952
1.458	-0.03845
1.458	-0.03815
1.458	-0.03815
1.458	-0.0386
1.458	-0.03769
1.464	-0.03662
1.464	-0.03616
1.464	-0.03586
1.464	-0.03571
1.464	-0.0354
1.47	-0.03525
1.47	-0.03479
1.47	-0.03342
1.47	-0.0325
1.47	-0.03082
1.47	-0.03021
1.47	-0.02945
1.476	-0.02975
1.476	-0.03021
1.476	-0.03052
1.476	-0.03006
1.476	-0.02975
1.482	-0.02975
1.482	-0.02869
1.482	-0.02808
1.482	-0.02701
1.482	-0.02701
1.482	-0.02731
1.482	-0.02747
1.488	-0.02731
1.488	-0.02777
1.488	-0.02792
1.488	-0.02853
1.488	-0.0296
1.494	-0.03067
1.494	-0.03159
1.494	-0.03235
1.494	-0.03143
1.494	-0.03143
1.494	-0.03113
1.494	-0.03113
1.5	-0.03159
1.5	-0.03189
1.5	-0.0325
1.5	-0.03281
1.5	-0.03296
1.5	-0.03281
1.506	-0.0322
1.506	-0.03159
1.506	-0.03082
1.506	-0.03082
1.506	-0.03098
1.512	-0.03067
1.512	-0.03037
1.512	-0.03037
1.512	-0.02991
1.512	-0.03052
1.512	-0.03082
1.512	-0.03143
1.518	-0.03296
1.518	-0.03403
1.518	-0.03494
1.518	-0.03479
1.518	-0.03418
1.524	-0.0325
1.524	-0.03159
1.524	-0.03052
1.524	-0.03037
1.524	-0.03052
1.524	-0.03113
1.524	-0.03128
1.53	-0.03235
1.53	-0.03265
1.53	-0.03418
1.53	-0.03464
1.53	-0.03586
1.536	-0.03662
1.536	-0.03784
1.536	-0.03784
1.536	-0.0383
1.536	-0.03799
1.536	-0.0383
1.536	-0.0383
1.542	-0.03906
1.542	-0.03983
1.542	-0.04044
1.542	-0.04013
1.542	-0.03998
[truncated: 18,457 more rows]

## Sheet: Figure 4b
Before implantable				After implantable
[truncated: 10,033 more rows]

[truncated: 12 more sheets: Figure 4c, Figure 4d, Figure 5c, Figure 5d, Figure 5e, Figure 5f, Supplementary Figure 5, Supplementary Figure 6, Supplementary Figure 7, Supplementary Figure 8, Supplementary Figure 10, Supplementary Figure 12]
